# Supplementary material for: Decoding the anomalies: a genome-based analysis of Bacillus cereus group strains closely related to Bacillus anthracis
Source: Front Microbiol. 2025 Feb 5;16:1527049. doi: 10.3389/fmicb.2025.1527049 (PMC11835882; doi:10.3389/fmicb.2025.1527049)
Supplement: Supplementary file 1 [file Table_1.XLSX]

## Sheet: TableS1 qPCR 
Supplementary Table S1. Molecular and phenotypic screening using anthrax descriptive markers on the Bacillus genomes sequenced in this study. (Ochai et al., 2024)
			virulence markers screened using qPCR				Phenotypic characteristics
Sample ID	Genus	Ba-1	lef	pagA	capB	Penicillin	Gammaphage	Hemolysis	Gram stain
AX2012-121	Bacillus	-	+	-	-	R	R	H	+
AX2013-496	Bacillus	-	+	-	-	R	R	H	+
AX2014-912	Bacillus	+	+	-	-	R	R	H	+
AX2014-949	Bacillus	-	+	+	-	R	R	H	+
AX2016-1771Ac	Bacillus	-	+	-	-	R	R	H	+
AX2015-1136	Bacillus	+	+	+	-	S	S	NH	+
AX2015-1152	Bacillus	+	+	+	+	S	S	NH	+
AX2015-1270	Bacillus	+	+	+	+	S	S	NH	+
AX2015-1277A	Bacillus	+	+	+	+	S	S	NH	+
S= Sensitive
R= Resistant
H = Haemolytic
NH = Non-Haemolytic

## Sheet: TableS2 GTDBS stats for RSA
Supplementary Table S2. The sequenced Bacillus cereus group isolates isolated from blood smears of animals in the Kruger National Park, South Africa.
		GTDB-tk(Kbase
Accession	User Genome	Classification (closest reference)	FastANI Taxonomy	Classification in this study	Source (General)b	Source (xommon name)	Source (species)	Geographic Location	Collection Year
SAMN41439136	AX2016-1771Ac	Bacillus_A anthracis_GCF_000742895.1	97.22	Bacillus cereus	Animal Blood smear	Zebra	Equus quagga		2016
SAMN41438189	AX2012-121	Bacillus_A cereus_GCF_000007825.1	98.2	Bacillus cereus	Animal Blood smear	Wildebeest	Connochaetes		2012
SAMN41438185	AX2015-1277A	Bacillus_A anthracis_GCF_000742895.1	99.98	Bacillus anthracis	Animal Blood smear	African Buffalo	Syncerus caffer		2015
SAMN41438188	AX2015-1270	Bacillus_A anthracis_GCF_000742895.1	99.98	Bacillus anthracis	Animal Blood smear	Zebra	Equus quagga		2015
SAMN41438191	AX2014-912	Bacillus_A cereus_GCF_000007825.1	98.28	Bacillus cereus	Animal Blood smear	Impala	Aepyceros melampus		2014
SAMN41438187	AX2015-1152	Bacillus_A anthracis_GCF_000742895.1	99.98	Bacillus anthracis	Animal Blood smear	Nyala	Tragelaphus angasii		2015
SAMN41438192	AX2014-949	Bacillus_A cereus_GCF_000007825.1	98.92	Bacillus cereus	Animal Blood smear	Rhinoceros	Diceros bicornis		2014
SAMN41438186	AX2015-1136	Bacillus_A anthracis_GCF_000742895.1	99.98	Bacillus anthracis	Animal Blood smear	Impala	Aepyceros melampus		2015
SAMN41438190	AX2013-496	Bacillus_A cereus_GCF_000007825.1	98.92	Bacillus cereus	Animal Blood smear	Rhinoceros	Diceros bicornis		2013

## Sheet: Table S3 Genomes information
Supplemental Table S4. Genomes most closely resembling the B. anthracis str. Ames species reference genome with ≥ 95 ANI in which anthrax toxin genes cya, lef, and pagA were not detected. (Adopted from Carroll et al., 2020: https://doi.org/10.1128/mbio.00034-20)
Study IDa	Strain	Source (General)b	Source (Specific)	Source (Details)	Geographic Location	Collection Year	URL	Analysed also in Liu et al., 2015
Bacillus_anthracis_GCF_000742655_1_ASM74265v1_genomic.fna	2000031021	Environment	Soil	NA	USA (Louisiana)	NA	https://www.ncbi.nlm.nih.gov/biosample/SAMN02736984/
Bacillus_anthracis_GCF_000782995_1_ASM78299v1_genomic.fna	2000031052	Animal	Bos taurus	NA	USA (Wyoming)	1956	https://www.ncbi.nlm.nih.gov/biosample/SAMN03165117/
Bacillus_cereus_GCF_000832865_1_ASM83286v1_genomic.fna	03BB108	Environment	Dust	Dust	USA (Texas)	2003	https://www.ncbi.nlm.nih.gov/biosample/SAMN03107384/	Liu et al., 2015; doi: 10.1038/srep14088
Bacillus_cereus_GCF_900176915_1_Bcereus_16_00175_genomic.fna	16-00175	NA	NA	Clinical and environmental samples from the Ile-de-France Lactarium outbreaks	France (Paris)	2016	https://www.ncbi.nlm.nih.gov/bioproject/387332
Bacillus_cereus_GCF_900176965_1_Bcereus_16_00195_genomic.fna	16-00195	NA	NA	Clinical and environmental samples from the Ile-de-France Lactarium outbreaks	France (Paris)	2016	https://www.ncbi.nlm.nih.gov/bioproject/387332
Bacillus_cereus_GCF_000832765_1_ASM83276v1_genomic.fna	3a	Food	Food	Food which caused human illness	USA	NA	https://aem.asm.org/content/69/5/2755
Bacillus_cereus_GCF_000161135_1_ASM16113v1_genomic.fna	95/8201	Human	Human	Human case of endocarditis	United Kingdom	1995	https://www.ncbi.nlm.nih.gov/pmc/articles/PMC3409264/	Liu et al., 2015; doi: 10.1038/srep14085
Bacillus_thuringiensis_GCF_000833085_1_ASM83308v1_genomic.fna	97-27	Human	Tissue	Tissue	NA	2006	https://www.ncbi.nlm.nih.gov/biosample/SAMN03223175/	Liu et al., 2015; doi: 10.1038/srep14091
Bacillus_anthracis_GCF_000167255_1_ASM16725v1_genomic.fna	A1055	Laboratory and/or Vaccine	Laboratory and/or Vaccine	Laboratory and/or Vaccine	NA	NA	https://www.ncbi.nlm.nih.gov/bioproject/10795
Bacillus_anthracis_GCF_003064085_1_ASM306408v1_genomic.fna	A46	Animal	Sus scrofa	Sus scrofa	Germany (Stuttgart)	1970	https://www.ncbi.nlm.nih.gov/biosample/SAMN08812800/
Bacillus_anthracis_GCF_002570225_1_ASM257022v1_genomic.fna	AFS072084	Environment	Corn plant	Corn plant	USA (North Carolina)	2014	https://www.ncbi.nlm.nih.gov/biosample/SAMN07598357/
Bacillus_anthracis_GCF_002566425_1_ASM256642v1_genomic.fna	AFS081271	Environment	Soybean plant	Soybean plant leaf	USA (Minnesota)	2014	https://www.ncbi.nlm.nih.gov/biosample/SAMN07598484/
Bacillus_cereus_GCF_000021785_1_ASM2178v1_genomic.fna	AH820	Human	Oral	Periodontal pocket of a 76 year old female patient with marginal periodontitis	Norway (Akershus)	1995	https://www.ncbi.nlm.nih.gov/bioproject/17711	Liu et al., 2015; doi: 10.1038/srep14083
Bacillus_thuringiensis_GCF_000015065_1_ASM1506v1_genomic.fna	Al Hakam	NA	NA	NA	Iraq	NA	https://aem.asm.org/content/69/5/2755; https://www.ncbi.nlm.nih.gov/pmc/articles/PMC1855882/	Liu et al., 2015; doi: 10.1038/srep14088
B_anthracis_Ames_TYPE_STRAIN.fna	Ames	Laboratory and/or Vaccine	Laboratory and/or Vaccine	Laboratory and/or Vaccine	NA	NA	https://www.ncbi.nlm.nih.gov/bioproject/57909
Bacillus_cereus_GCF_001619425_1_ASM161942v1_genomic.fna	B4082	Food	Food	Food	Netherlands	2013	https://www.ncbi.nlm.nih.gov/biosample/SAMN04046441/
Bacillus_cereus_GCF_001008645_1_ASM100864v1_genomic.fna	B4087	Food	Soup	Pea soup	Netherlands	2012	https://www.ncbi.nlm.nih.gov/biosample/SAMN03267264/
Bacillus_anthracis_GCF_002525695_1_ASM252569v1_genomic.fna	BA781	Laboratory and/or Vaccine	Laboratory and/or Vaccine	Laboratory and/or Vaccine	NA	NA	https://www.beiresources.org/Catalog/bacteria/NR-9401.aspx
Bacillus_anthracis_GCF_002525765_1_ASM252576v1_genomic.fna	BAP417	Laboratory and/or Vaccine	Laboratory and/or Vaccine	Laboratory and/or Vaccine	NA	NA	https://wwwnc.cdc.gov/eid/article/24/4/17-1646_article
Bacillus_thuringiensis_GCF_002146325_1_ASM214632v1_genomic.fna	BGSC 4AC1	Environment	Soil	Soil	Mexico	1988	https://www.ncbi.nlm.nih.gov/biosample/SAMN05934489/
Bacillus_thuringiensis_GCF_000161595_1_ASM16159v1_genomic.fna	BGSC 4AJ1	Laboratory and/or Vaccine	Laboratory and/or Vaccine	Laboratory and/or Vaccine	Mexico	NA	https://sci-hub.tw/https://onlinelibrary.wiley.com/doi/pdf/10.1111/j.1574-6968.2008.01231.x	Liu et al., 2015; doi: 10.1038/srep14089
Bacillus_thuringiensis_GCF_002147835_1_ASM214783v1_genomic.fna	BGSC 4AS1	Food	Spice	Black pepper powder	Brazil	NA	https://www.ncbi.nlm.nih.gov/biosample/SAMN05934504/
Bacillus_thuringiensis_GCF_000161635_1_ASM16163v1_genomic.fna	BGSC 4AW1	NA	NA	NA	Spain	NA	https://www.ncbi.nlm.nih.gov/bioproject/29725; http://www.bgsc.org/_catalogs/Catpart2.pdf	Liu et al., 2015; doi: 10.1038/srep14088
Bacillus_thuringiensis_GCF_002146985_1_ASM214698v1_genomic.fna	BGSC 4AY1	Food	Spice	Black pepper powder	Brazil	NA	https://www.ncbi.nlm.nih.gov/biosample/SAMN05934510/
Bacillus_thuringiensis_GCF_000161655_1_ASM16165v1_genomic.fna	BGSC 4BA1	Environment	Soil	Soil	India	NA	https://www.ncbi.nlm.nih.gov/bioproject/29727	Liu et al., 2015; doi: 10.1038/srep14090
Bacillus_thuringiensis_GCF_002147005_1_ASM214700v1_genomic.fna	BGSC 4BA1	Environment	Soil	Soil	India	NA	https://www.ncbi.nlm.nih.gov/biosample/SAMN05934513/
Bacillus_thuringiensis_GCF_002146825_1_ASM214682v1_genomic.fna	BGSC 4BX1	Environment	Soil	Sandy soil	China	NA	https://www.ncbi.nlm.nih.gov/biosample/SAMN05934532/
Bacillus_thuringiensis_GCF_000161695_1_ASM16169v1_genomic.fna	BGSC 4CC1	Environment	Environment	Grain field	Pakistan	NA	https://www.ncbi.nlm.nih.gov/bioproject/29731	Liu et al., 2015; doi: 10.1038/srep14091
Bacillus_thuringiensis_GCF_002146905_1_ASM214690v1_genomic.fna	BGSC 4CE1	Environment	Soil	Soil	Portugal (Azores)	NA	https://www.ncbi.nlm.nih.gov/biosample/SAMN05934539/
Bacillus_cereus_GCF_000160915_1_ASM16091v1_genomic.fna	BGSC 6E1	NA	NA	NA	NA	NA	https://www.ncbi.nlm.nih.gov/bioproject/29651	Liu et al., 2015; doi: 10.1038/srep14084
Bacillus_thuringiensis_GCF_002192515_1_ASM219251v1_genomic.fna	BM-BT15426	Laboratory and/or Vaccine	Laboratory and/or Vaccine	Laboratory and/or Vaccine	China (Guangzhou)	2015	https://www.ncbi.nlm.nih.gov/biosample/SAMN06689774/; https://www.ncbi.nlm.nih.gov/pubmed/28479507
Bacillus_cereus_GCF_000832385_1_ASM83238v1_genomic.fna	D17	Food	Food	Food which caused human illness	USA	NA	https://www.ncbi.nlm.nih.gov/pmc/articles/PMC154536/
Bacillus_anthracis_GCF_000742695_1_ASM74269v1_genomic.fna	delta Sterne	NA	NA	NA	NA	NA	https://www.ncbi.nlm.nih.gov/biosample/SAMN02736981/
Bacillus_cereus_GCF_000011625_1_ASM1162v1_genomic.fna	E33L	Animal	Zebra	Zebra carcass	Namibia (Ethosha National Park)	1996	https://www.ncbi.nlm.nih.gov/bioproject/12468	Liu et al., 2015; doi: 10.1038/srep14082
Bacillus_anthracis_GCF_002024565_1_ASM202456v1_genomic.fna	F34	Environment	Salt lake	Water from salt lake	Algeria (Ain Baida-Ouargla)	2016	https://www.ncbi.nlm.nih.gov/biosample/SAMN06190355/
Bacillus_cereus_GCF_000239195_1_ASM23919v1_genomic.fna	F837/76	Human	Prostate	Contaminated prostate wound	NA	1976	https://www.ncbi.nlm.nih.gov/pubmed/22374959	Liu et al., 2015; doi: 10.1038/srep14087
Bacillus_cereus_GCF_001583805_1_ASM158380v1_genomic.fna	FSL W8-0275	Food	Liquid milk	Raw liquid milk and whey permeate	USA (New York)	2012	https://www.ncbi.nlm.nih.gov/biosample/SAMN03800028/
Bacillus_cereus_GCF_001584105_1_ASM158410v1_genomic.fna	FSL W8-0483	Food	Liquid milk	Raw liquid milk silo	USA (New York)	2012	https://www.ncbi.nlm.nih.gov/biosample/SAMN03800029/
Bacillus_cereus_GCF_001583855_1_ASM158385v1_genomic.fna	FSL W8-0932	Food	Liquid milk	Liquid skim milk CLT	USA (New York)	2013	https://www.ncbi.nlm.nih.gov/biosample/SAMN03800034/
Bacillus_anthracis_GCF_000359465_1_ASM35946v1_genomic.fna	Gmb1	Animal	Zebu cow	Blood of a trypanotolerant zebu cow	Gambia	2010	https://www.ncbi.nlm.nih.gov/pmc/articles/PMC4265047/
Bacillus_thuringiensis_GCF_000832485_1_ASM83248v1_genomic.fna	HD1011	NA	NA	NA	India	1915	https://www.ncbi.nlm.nih.gov/biosample/SAMN03010438/
Bacillus_thuringiensis_GCF_000832825_1_ASM83282v1_genomic.fna	HD571	NA	NA	NA	NA	NA	https://www.ncbi.nlm.nih.gov/bioproject/238070
Bacillus_thuringiensis_GCF_000832925_1_ASM83292v1_genomic.fna	HD682	NA	NA	NA	NA	NA	https://www.ncbi.nlm.nih.gov/bioproject/238078
Bacillus_cereus_GCF_001044585_1_ASM104458v1_genomic.fna	HWW 274-2	Food	Milk powder	Milk powder	Germany	2004	https://www.ncbi.nlm.nih.gov/biosample/SAMN03325935/
Bacillus_cereus_GCF_000291135_1_Baci_cere_ISP3191_V1_genomic.fna	ISP3191	Food	Food	Food	NA	NA	https://mra.asm.org/content/1/5/e00380-13; https://aem.asm.org/content/75/10/3016#T1	Liu et al., 2015; doi: 10.1038/srep14088
Bacillus_cereus_GCF_001936485_1_ASM193648v1_genomic.fna	ISSFR-23F	Environment	Air	Air from the International Space Station	International Space Station	2011	https://www.ncbi.nlm.nih.gov/biosample/SAMN05442526/
Bacillus_cereus_GCF_001941905_1_ASM194190v1_genomic.fna	ISSFR-3F	Environment	Air	Air from the International Space Station	International Space Station	2011	https://www.ncbi.nlm.nih.gov/biosample/SAMN05442524/; https://www.ncbi.nlm.nih.gov/bioproject/335430
Bacillus_cereus_GCF_001941885_1_ASM194188v1_genomic.fna	ISSFR-9F	Environment	Air	Air from the International Space Station	International Space Station	2011	https://www.ncbi.nlm.nih.gov/biosample/SAMN05442525/; https://www.ncbi.nlm.nih.gov/bioproject/335430
Bacillus_cereus_GCF_001941925_1_ASM194192v1_genomic.fna	JEM-2	Environment	Surface	Surface in the International Space Station	International Space Station		https://www.ncbi.nlm.nih.gov/biosample/SAMN05442529/; https://www.ncbi.nlm.nih.gov/bioproject/PRJNA335430/
Bacillus_cereus_GCF_001286825_1_Bacillus_JRS4_genomic.fna	JRS4	Environment	Soil	Desert soil around Rhazya stricta plants	Saudia Arabia (near Jeddah)	NA	https://www.ncbi.nlm.nih.gov/pmc/articles/PMC4645189/
Bacillus_anthracis_GCF_001883895_1_ASM188389v1_genomic.fna	L19	Environment	Sediments	Sediments in the South China Sea	China (South China Sea)	2006	https://www.ncbi.nlm.nih.gov/biosample/SAMN05230456/
Bacillus_anthracis_GCF_003410355_1_ASM341035v1_genomic.fna	MCCC 1A01412	Environment	Sediments	Sediments in the South China Sea	China (South China Sea)	2002	https://www.ncbi.nlm.nih.gov/biosample/SAMN09789252/
Bacillus_anthracis_GCF_003410255_1_ASM341025v1_genomic.fna	MCCC 1A02161	Environment	Sediments	Sediments in the South China Sea	China (South China Sea)	2002	https://www.ncbi.nlm.nih.gov/biosample/SAMN09789251/
Bacillus_cereus_GCF_002021385_1_ASM202138v1_genomic.fna	MOD1_Bc122	Food	Spice	Paprika	USA (Maryland)	2015	https://www.ncbi.nlm.nih.gov/biosample/SAMN05608046/
Bacillus_cereus_GCF_002021365_1_ASM202136v1_genomic.fna	MOD1_Bc20	Food	Spice	Paprika	USA (Maryland)	2015	https://www.ncbi.nlm.nih.gov/biosample/SAMN05608044/
Bacillus_cereus_GCF_002199635_1_ASM219963v1_genomic.fna	MOD1_Bc214	Environment	Baby wipes	Baby wipes	USA (Maryland)	2016	https://www.ncbi.nlm.nih.gov/biosample/SAMN07163253/
Bacillus_cereus_GCF_002199675_1_ASM219967v1_genomic.fna	MOD1_Bc215	Environment	Baby wipes	Baby wipes	USA (Maryland)	2016	https://www.ncbi.nlm.nih.gov/biosample/SAMN07163331/
Bacillus_cereus_GCF_002021375_1_ASM202137v1_genomic.fna	MOD1_Bc88	Food	Spice	Whole black pepper	USA (Maryland)	2015	https://www.ncbi.nlm.nih.gov/biosample/SAMN05608079/
Bacillus_cereus_GCF_002021355_1_ASM202135v1_genomic.fna	MOD1_Bc90	Food	Spice	Whole black pepper	USA (Maryland)	2015	https://www.ncbi.nlm.nih.gov/biosample/SAMN05608077/
Bacillus_cereus_GCF_001982845_1_ASM198284v1_genomic.fna	MOD1_Bc98	Environment	Animal feed	Oxytetracycline Medicated Fish Feed	USA (Maryland)	2006	https://www.ncbi.nlm.nih.gov/biosample/SAMN05901948/
Bacillus_cereus_GCF_002976415_1_ASM297641v1_genomic.fna	MYb212	Environment	Compost	Compost	Germany (Roxel)	NA	https://www.ncbi.nlm.nih.gov/biosample/SAMN07581418/
Bacillus_cereus_GCF_002976395_1_ASM297639v1_genomic.fna	MYb220	Environment	Compost	Compost	Germany (Roxel)	NA	https://www.ncbi.nlm.nih.gov/biosample/SAMN07581419/
Bacillus_anthracis_GCF_001883885_1_ASM188388v1_genomic.fna	N1ZF-2	Environment	Sediments	Sediments in the South China Sea	China (South China Sea)	2002	https://www.ncbi.nlm.nih.gov/biosample/SAMN05230475/
Bacillus_cereus_GCF_001901235_1_ASM190123v1_genomic.fna	NZAS01	Food	Egg	Egg white	New Zealand (Dunedin)	2015	https://www.ncbi.nlm.nih.gov/biosample/SAMN05861659/
Bacillus_anthracis_GCF_001683095_1_ASM168309v1_genomic.fna	Parent1	Laboratory and/or Vaccine	Laboratory and/or Vaccine	Laboratory and/or Vaccine	USA	NA	https://www.ncbi.nlm.nih.gov/biosample/SAMN04093743/
Bacillus_anthracis_GCF_001683065_1_ASM168306v1_genomic.fna	Parent2	Laboratory and/or Vaccine	Laboratory and/or Vaccine	Laboratory and/or Vaccine	USA	NA	https://www.ncbi.nlm.nih.gov/biosample/SAMN04093744/
Bacillus_anthracis_GCF_000832585_1_ASM83258v1_genomic.fna	Pasteur	NA	NA	NA	NA	NA	https://www.ncbi.nlm.nih.gov/pmc/articles/PMC5026785/
Bacillus_cereus_GCF_001541995_1_ASM154199v1_genomic.fna	PE8-121b	Animal	Spongia spp.	Spongia spp. from White Sands Reef	South Africa (Port Elizabeth, Algoa Bay, Indian Ocean)	2013	https://www.ncbi.nlm.nih.gov/biosample/SAMN04432438/
Bacillus_anthracis_GCF_001758315_1_ASM175831v1_genomic.fna	PFAB2	Environment	Hot water spring	Hot water spring, 66.2 degrees celcius	India (Asansol, West Bengal)	2015	https://www.ncbi.nlm.nih.gov/biosample/SAMN05712814/
Bacillus_anthracis_GCF_001683135_1_ASM168313v1_genomic.fna	PR01	Laboratory and/or Vaccine	Laboratory and/or Vaccine	Laboratory and/or Vaccine	USA	NA	https://www.ncbi.nlm.nih.gov/biosample/SAMN04075676/
Bacillus_anthracis_GCF_001683155_1_ASM168315v1_genomic.fna	PR02	Laboratory and/or Vaccine	Laboratory and/or Vaccine	Laboratory and/or Vaccine	USA	NA	https://www.ncbi.nlm.nih.gov/biosample/SAMN04075677/
Bacillus_anthracis_GCF_001683175_1_ASM168317v1_genomic.fna	PR05	Laboratory and/or Vaccine	Laboratory and/or Vaccine	Laboratory and/or Vaccine	USA	NA	https://www.ncbi.nlm.nih.gov/biosample/SAMN04075680/
Bacillus_anthracis_GCF_001683195_1_ASM168319v1_genomic.fna	PR06	Laboratory and/or Vaccine	Laboratory and/or Vaccine	Laboratory and/or Vaccine	USA	NA	https://www.ncbi.nlm.nih.gov/biosample/SAMN04075681/
Bacillus_anthracis_GCF_001683215_1_ASM168321v1_genomic.fna	PR07	Laboratory and/or Vaccine	Laboratory and/or Vaccine	Laboratory and/or Vaccine	USA	NA	https://www.ncbi.nlm.nih.gov/biosample/SAMN04075682/
Bacillus_anthracis_GCF_001683235_1_ASM168323v1_genomic.fna	PR08	Laboratory and/or Vaccine	Laboratory and/or Vaccine	Laboratory and/or Vaccine	USA	NA	https://www.ncbi.nlm.nih.gov/biosample/SAMN04075683/
Bacillus_anthracis_GCF_001683255_1_ASM168325v1_genomic.fna	PR09-1	Laboratory and/or Vaccine	Laboratory and/or Vaccine	Laboratory and/or Vaccine	USA	NA	https://www.ncbi.nlm.nih.gov/biosample/SAMN04075684/
Bacillus_anthracis_GCF_001683275_1_ASM168327v1_genomic.fna	PR09-4	Laboratory and/or Vaccine	Laboratory and/or Vaccine	Laboratory and/or Vaccine	USA	NA	https://www.ncbi.nlm.nih.gov/biosample/SAMN04075685/
Bacillus_anthracis_GCF_001683295_1_ASM168329v1_genomic.fna	PR10-4	Laboratory and/or Vaccine	Laboratory and/or Vaccine	Laboratory and/or Vaccine	USA	NA	https://www.ncbi.nlm.nih.gov/biosample/SAMN04075686/
Bacillus_anthracis_GCF_001029875_1_RIT_375_V1_genomic.fna	RIT375	Environment	Chamaecostus cuspidatus	Chamaecostus cuspidatus internal stem tissue	Puerto Rico	2015	https://www.ncbi.nlm.nih.gov/biosample/SAMN03753508/
Bacillus_cereus_GCF_000161235_1_ASM16123v1_genomic.fna	Rock3-42	Environment	Soil	Soil	USA (Rockville, Maryland)	NA	https://www.ncbi.nlm.nih.gov/pmc/articles/PMC3409264/	Liu et al., 2015; doi: 10.1038/srep14086
Bacillus_cereus_GCF_000835185_1_ASM83518v1_genomic.fna	S2-8	Environment	Soil	Soil	USA (Madison, Wisconsin)	1993	https://www.ncbi.nlm.nih.gov/biosample/SAMN03092702/
Bacillus_anthracis_GCF_000359425_1_ASM35942v1_genomic.fna	Sen2Col2	Animal	Ostrich	Lungs of 6-year-old ostrich	Senegal	2010	https://www.ncbi.nlm.nih.gov/pmc/articles/PMC4265047/
Bacillus_anthracis_GCF_000359445_1_ASM35944v1_genomic.fna	Sen3	Animal	Touabire sheep	Lungs, liver, spleen, and blood of a Touabire sheep	Senegal	2010	https://www.ncbi.nlm.nih.gov/pmc/articles/PMC4265047/
Bacillus_anthracis_GCF_000742315_1_ASM74231v1_genomic.fna	Smith 1013	NA	NA	NA	NA	NA	https://www.ncbi.nlm.nih.gov/pmc/articles/PMC4192377/
Bacillus_anthracis_GCF_000008165_1_ASM816v1_genomic.fna	Sterne	Laboratory and/or Vaccine	Laboratory and/or Vaccine	Laboratory and/or Vaccine	NA	NA	https://www.ncbi.nlm.nih.gov/bioproject?LinkName=biosample_bioproject&from_uid=2598266
Bacillus_cereus_GCF_002880735_1_ASM288073v1_genomic.fna	UAEU-H3K6M1	Environment	Petroleum sludge	Petroleum sludge from desert	United Arab Emirates	2013	https://www.ncbi.nlm.nih.gov/biosample/SAMN07787122/
Bacillus_anthracis_GCF_003345105_1_ASM334510v1_genomic.fna	UT308	Laboratory and/or Vaccine	Laboratory and/or Vaccine	Laboratory and/or Vaccine	USA (Texas)	NA	https://www.ncbi.nlm.nih.gov/pmc/articles/PMC6328647/#B3
Bacillus_anthracis_GCF_000521345_1_BA_V770_NP1_R_genomic.fna	V770-NP1-R (ATCC 14185)	Laboratory and/or Vaccine	Laboratory and/or Vaccine	Laboratory and/or Vaccine	NA	NA	https://www.ncbi.nlm.nih.gov/pmc/articles/PMC1057997/?page=1
Bacillus_cereus_GCF_002021695_1_ASM202169v1_genomic.fna	WH2015	Food	Fish	Turbot	China (Wuhan)	2015	https://www.ncbi.nlm.nih.gov/biosample/SAMN04251492/
Atypical B. cereus and B. cereus biovar anthracis reference strains used in this study
Bacillus_cereus_GCF_002117465.1_ASM211746v1_genomic.fna	BC-AK	Animal	Tissue sample	Kangaroo	China	2017	https://www.ncbi.nlm.nih.gov/biosample?LinkName=bioproject_biosample_all&from_uid=376851
Bacillus_cereus_biovar_anthracis_SAMN03610234	CAM	Animal	Bone marrow	Chimpanzee	Cameroon	2014	https://www.ncbi.nlm.nih.gov/biosample?Db=biosample&DbFrom=bioproject&Cmd=Link&LinkName=bioproject_biosample&LinkReadableName=BioSample&ordinalpos=1&IdsFromResult=283049
Bacillus_cereus_biovar_anthracis_SAMN03610236	CAR1	Animal	Nose swab	Gorilla	CAR	2014	https://www.ncbi.nlm.nih.gov/biosample?Db=biosample&DbFrom=bioproject&Cmd=Link&LinkName=bioproject_biosample&LinkReadableName=BioSample&ordinalpos=1&IdsFromResult=283050
Bacillus_cereus_biovar_anthracis_SAMN03610233	CI	Animal	Spleen	Chimpanzee	Côte d'Ivoire	2014	https://www.ncbi.nlm.nih.gov/biosample?Db=biosample&DbFrom=bioproject&Cmd=Link&LinkName=bioproject_biosample&LinkReadableName=BioSample&ordinalpos=1&IdsFromResult=283051
Bacillus_cereus_biovar_anthracis_SAMN03610237	DRC	Animal	Blood	Goat	DRC	2014	https://www.ncbi.nlm.nih.gov/biosample?Db=biosample&DbFrom=bioproject&Cmd=Link&LinkName=bioproject_biosample&LinkReadableName=BioSample&ordinalpos=1&IdsFromResult=283052
Bacillus_cereus_biovar_anthracis_SAMN15804163	UFBc0001	Animal	Bone	Colobus polykomos	Côte d'Ivoire	2010	https://www.ncbi.nlm.nih.gov/biosample?LinkName=bioproject_biosample_all&from_uid=681734

## Sheet: Table S4 Classification
Taxonomy classification using various tools indicated in panels (rings) in Figure 2
Strain_ID	Source	Location	Genus_species (NCBI current)	GTDB_tk(IPGA)	Genus_species(PubMLST_BTyperID)	panC(Btyper3)	BTyper3_PanC_Group
2000031021	Environment	USA	B. anthracis	B. anthracis	B. anthracis	III	mosaicus
2000031052	Animal	USA	B. anthracis	B. anthracis	B. anthracis	III	mosaicus
03BB108	Environment	USA	B. cereus	B. anthracis	B. anthracis	III	mosaicus
16-00175	Unknown	France	B. cereus	B. anthracis	B. anthracis	III	mosaicus
16-00195	Unknown	France	B. cereus	B. anthracis	B. anthracis	III	mosaicus
3a	Food	USA	B. cereus	B. anthracis	B. anthracis	III	mosaicus
95_8201	Human	United Kingdom	B. cereus	B. anthracis	B. anthracis	III	mosaicus
97-27	Human	Unknown	B. thuringiensis	B. anthracis	B. anthracis	III	mosaicus
A1055	Laboratory and/or Vaccine	Unknown	B. anthracis	B. anthracis	B. anthracis	III	mosaicus
A46	Animal	Germany	B. anthracis	B. anthracis	B. anthracis	III	mosaicus
AFS072084	Environment	USA	B. anthracis	B. anthracis	B. anthracis	III	mosaicus
AFS081271	Environment	USA	B. anthracis	B. thuringiensis	B. anthracis	III	mosaicus
AH820	Human	Norway	B. cereus	B. anthracis	B. anthracis	III	mosaicus
Al-Hakam	Unknown	Iraq	B. thuringiensis	B. anthracis	B. anthracis	III	mosaicus
Ames-TYPE-STRAIN	Laboratory and/or Vaccine	Unknown	B. anthracis	B. anthracis	B. anthracis	III	mosaicus
ATCC14185	Laboratory and/or Vaccine	Unknown	B. anthracis	B. anthracis	B. anthracis	III	mosaicus
AX2012-121	Animal	South Africa	B. cereus	B. cereus	B. cereus	IV	cereus_sensu_stricto
AX2013-496	Animal	South Africa	B. cereus	B. cereus	B. cereus	IV	cereus_sensu_stricto
AX2014-912	Animal	South Africa	B. cereus	B. cereus	B. cereus	IV	cereus_sensu_stricto
AX2014-949	Animal	South Africa	B. cereus	B. cereus	B. cereus	IV	cereus_sensu_stricto
AX2015-1136	Animal	South Africa	B. anthracis	B. anthracis	B. anthracis	III	mosaicus
AX2015-1152	Animal	South Africa	B. anthracis	B. anthracis	B. anthracis	III	mosaicus
AX2015-1270	Animal	South Africa	B. anthracis	B. anthracis	B. anthracis	III	mosaicus
AX2015-1277A	Animal	South Africa	B. anthracis	B. anthracis	B. anthracis	III	mosaicus
AX2016-1771Ac	Animal	South Africa	B. cereus	B. anthracis	B. anthracis	III	mosaicus
B4082	Food	Netherlands	B. cereus	B. thuringiensis	B. anthracis	II	mosaicus/luti
B4087	Food	Netherlands	B. cereus	B. anthracis	B. anthracis	III	mosaicus
BA781	Laboratory and/or Vaccine	Unknown	B. anthracis	B. anthracis	B. anthracis	III	mosaicus
BAP417	Laboratory and/or Vaccine	Unknown	B. anthracis	B. anthracis	B. anthracis	III	mosaicus
BC-AK	Animal	China	B. cereus	B. cereus	B. tropicus	II	mosaicus/luti
BGSC4AC1	Environment	India	B. thuringiensis	B. anthracis	B. anthracis	III	mosaicus
BGSC4AJ1	Environment	Mexico	B. thuringiensis	B. anthracis	B. anthracis	III	mosaicus
BGSC4AS1	Food	Brazil	B. thuringiensis	B. anthracis	B. anthracis	III	mosaicus
BGSC4AW1	Unknown	Spain	B. thuringiensis	B. anthracis	B. anthracis	III	mosaicus
BGSC4AY1	Food	Brazil	B. thuringiensis	B. anthracis	B. anthracis	III	mosaicus
BGSC4BA1	Environment	India	B. thuringiensis	B. anthracis	B. anthracis	III	mosaicus
BGSC4BX1	Environment	China	B. thuringiensis	B. anthracis	B. anthracis	III	mosaicus
BGSC4CC1	Environment	Pakistan	B. thuringiensis	B. anthracis	B. anthracis	III	mosaicus
BGSC4CE1	Environment	Portugal	B. thuringiensis	B. anthracis	B. anthracis	III	mosaicus
BGSC6E1	Unknown	Unknown	B. cereus	B. anthracis	B. anthracis	III	mosaicus
BM-BT15426	Laboratory and/or Vaccine	China	B. thuringiensis	B. anthracis	B. anthracis	III	mosaicus
CAM	Animal	Cameroon	B. cereus biovar anthracis	B. anthracis	B. anthracis	III	mosaicus
CAR1	Animal	CAR	B. cereus biovar anthracis	B. anthracis	B. anthracis	III	mosaicus
CI	Animal	Côte d'Ivoire	B. cereus biovar anthracis	B. anthracis	B. anthracis	III	mosaicus
D17	Food	USA	B. cereus	B. anthracis	B. anthracis	III	mosaicus
deltaSterne	Unknown	Unknown	B. anthracis	B. anthracis	B. anthracis	III	mosaicus
DRC	Animal	DRC	B. cereus biovar anthracis	B. anthracis	B. anthracis	III	mosaicus
E33L	Animal	Namibia	B. cereus	B. anthracis	B. anthracis	III	mosaicus
F34	Environment	Algeria	B. anthracis	B. anthracis	B. anthracis	III	mosaicus
F837_76	Human	Unknown	B. cereus	B. anthracis	B. anthracis	III	mosaicus
FSLW8-0275	Food	USA	B. cereus	B. anthracis	B. anthracis	III	mosaicus
FSLW8-0483	Food	USA	B. cereus	B. anthracis	B. anthracis	III	mosaicus
FSLW8-0932	Food	USA	B. cereus	B. anthracis	B. anthracis	III	mosaicus
Gmb1	Animal	Gambia	B. anthracis	B. anthracis	B. anthracis	III	mosaicus
HD1011	Unknown	India	B. thuringiensis	B. anthracis	B. anthracis	III	mosaicus
HD571	Unknown	Unknown	B. thuringiensis	B. anthracis	B. anthracis	III	mosaicus
HD682	Unknown	Unknown	B. thuringiensis	B. anthracis	B. anthracis	III	mosaicus
HWW274-2	Food	Germany	B. cereus	B. anthracis	B. anthracis	III	mosaicus
ISP3191	Food	Unknown	B. cereus	B. anthracis	B. anthracis	III	mosaicus
ISSFR-23F	Environment	International Space Station	B. cereus	B. anthracis	B. anthracis	III	mosaicus
ISSFR-3F	Environment	International Space Station	B. cereus	B. anthracis	B. anthracis	III	mosaicus
ISSFR-9F	Environment	International Space Station	B. cereus	B. anthracis	B. anthracis	III	mosaicus
JEM-2	Environment	International Space Station	B. cereus	B. anthracis	B. anthracis	III	mosaicus
JRS4	Environment	Saudia Arabia	B. cereus	B. anthracis	B. anthracis	III	mosaicus
L19	Environment	China	B. anthracis	B. anthracis	B. anthracis	III	mosaicus
MCC1A01412	Environment	China	B. anthracis	B. anthracis	B. anthracis	III	mosaicus
MCC1A02161	Environment	China	B. anthracis	B. anthracis	B. anthracis	III	mosaicus
MOD1_Bc122	Food	USA	B. cereus	B. anthracis	B. anthracis	III	mosaicus
MOD1_Bc20	Food	USA	B. cereus	B. anthracis	B. anthracis	II	mosaicus/luti
MOD1_Bc214	Environment	USA	B. cereus	B. anthracis	B. anthracis	III	mosaicus
MOD1_Bc215	Environment	USA	B. cereus	B. anthracis	B. anthracis	III	mosaicus
MOD1_Bc88	Food	USA	B. cereus	B. anthracis	B. anthracis	III	mosaicus
MOD1_Bc90	Food	USA	B. cereus	B. anthracis	B. anthracis	III	mosaicus
MOD1_Bc98	Environment	USA	B. cereus	B. anthracis	B. anthracis	III	mosaicus
MYB212	Environment	Germany	B. cereus	B. anthracis	B. anthracis	III	mosaicus
MYb220	Environment	Germany	B. cereus	B. anthracis	B. anthracis	III	mosaicus
N1ZF-2	Environment	China	B. anthracis	B. anthracis	B. anthracis	III	mosaicus
NZAS01	Food	New Zealand	B. cereus	B. anthracis	B. anthracis	III	mosaicus
Parent1	Laboratory and/or Vaccine	USA	B. anthracis	B. anthracis	B. anthracis	III	mosaicus
Parent2	Laboratory and/or Vaccine	USA	B. anthracis	B. anthracis	B. anthracis	III	mosaicus
Pasteur	Unknown	Unknown	B. anthracis	B. anthracis	B. anthracis	III	mosaicus
PE8-121b	Animal	South Africa	B. cereus	B. anthracis	B. anthracis	III	mosaicus
PFAB2	Environment	India	B. anthracis	B. anthracis	B. anthracis	III	mosaicus
PR01	Laboratory and/or Vaccine	USA	B. anthracis	B. anthracis	B. anthracis	III	mosaicus
PR02	Laboratory and/or Vaccine	USA	B. anthracis	B. anthracis	B. anthracis	III	mosaicus
PR05	Laboratory and/or Vaccine	USA	B. anthracis	B. anthracis	B. anthracis	III	mosaicus
PR06	Laboratory and/or Vaccine	USA	B. anthracis	B. anthracis	B. anthracis	III	mosaicus
PR07	Laboratory and/or Vaccine	USA	B. anthracis	B. anthracis	B. anthracis	III	mosaicus
PR08	Laboratory and/or Vaccine	USA	B. anthracis	B. anthracis	B. anthracis	III	mosaicus
PR09-1	Laboratory and/or Vaccine	USA	B. anthracis	B. anthracis	B. anthracis	III	mosaicus
PR09-4	Laboratory and/or Vaccine	USA	B. anthracis	B. anthracis	B. anthracis	III	mosaicus
PR10-4	Laboratory and/or Vaccine	USA	B. anthracis	B. anthracis	B. anthracis	III	mosaicus
RIT375	Environment	Puerto Rico	B. anthracis	B. anthracis	B. anthracis	III	mosaicus
Rock3-42	Environment	USA	B. cereus	B. anthracis	B. anthracis	III	mosaicus
S2-8	Environment	USA	B. cereus	B. anthracis	B. anthracis	III	mosaicus
Sen2Col2	Animal	Senegal	B. anthracis	B. anthracis	B. anthracis	III	mosaicus
Sen3	Animal	Senegal	B. anthracis	B. anthracis	B. anthracis	III	mosaicus
Smith1013	Unknown	Unknown	B. anthracis	B. anthracis	B. anthracis	III	mosaicus
Sterne	Laboratory and/or Vaccine	Unknown	B. anthracis	B. anthracis	B. anthracis	III	mosaicus
UAEU-H3K6M1	Environment	UAE	B. cereus	B.anthracis	B. anthracis	III	mosaicus
UFBc0001	Animal	Côte d'Ivoire	B. cereus biovar anthracis	B. anthracis	B. anthracis	III	mosaicus
UT308	Laboratory and/or Vaccine	USA	B. anthracis	B. anthracis	B. anthracis	III	mosaicus
WH2015	Food	China	B. cereus	B. anthracis	B. anthracis	III	mosaicus

## Sheet: Table S5 ANI
Table S3: Average Nucleotide identity on the 103 B. cereus group genomes analysed in this study
KEY	AX2012121	AX2013496	AX2014912	AX2014949	AX20151152	AX20161771Ac	Bant2000031021	Bant2000031052	BantA1055	BantA46	BantAFS072084	BantAFS081271	BantAX20151136	BantAX20151270	BantAX20151277A	BantAmesTYPESTRAIN	BantBA781	BantBAP417	BantBAV770NP1RATCC14185	BantF34	BantGmb1	BantL19	BantMCC1A01412	BantMCC1A02161	BantN1ZF2	BantPFAB2	BantPR01	BantPR02	BantPR05	BantPR06	BantPR07	BantPR08	BantPR091	BantPR094	BantPR104	BantParent1	BantParent2	BantPasteur	BantRIT375	BantSen2Col2	BantSen3	BantSmith1013	BantSterne	BantUT308	BantdeltaSterne	Bc03BB108	Bc1600175	Bc1600195	Bc3a
AX2012121	1.0	0.9773789877031182	0.9780183151825752	0.9814012591815319	0.913292762784091	0.9137281287246722	0.9141278218294723	0.914149345323741	0.9140537865707434	0.9140760656916807	0.9140250564705882	0.9163447033798157	0.913694521000472	0.9133257589391428	0.913311806146572	0.9138720671834625	0.9133252539570045	0.913235020051899	0.9139142389997597	0.9128066238095238	0.9137578583433372	0.9147407751196172	0.9144252382086708	0.9141998671818402	0.9154888962734395	0.914046454701694	0.9137815809614925	0.9137818320975843	0.9137811480507055	0.913782049748864	0.9137705168700647	0.9137707202680067	0.9137706963388369	0.9137709571667862	0.9137702273271117	0.9137806481702943	0.9137705982292416	0.913835292987512	0.9141110138689623	0.9137204899135445	0.9136551392891451	0.9137673504684122	0.9137790887347526	0.9132587978271139	0.9138359449760767	0.9139457918338445	0.9137179217013051	0.9132263369175628	0.9140738192280029
AX2013496	0.9763518464549804	1.0	0.9973246421112587	0.9796322717343818	0.9143245697617891	0.9134875305922663	0.9147551079311179	0.9147850146056475	0.9148140765107212	0.9142250790177485	0.9150893843512387	0.9167039473042204	0.9147228245017014	0.9143577052375151	0.9144905284948855	0.9146766328257191	0.9142632440331222	0.9144022022362664	0.9144280936128719	0.9134292820512822	0.9143901169020944	0.9142979596357371	0.9139019496086105	0.9141510388015718	0.9140907847976308	0.9147780411604265	0.9143798203883496	0.9143800752427186	0.9143793810679611	0.914380296116505	0.9143719961146188	0.9143719961146188	0.9143608426420592	0.9143722340942206	0.9143666027197669	0.914379041262136	0.9143715055852356	0.9143828550512446	0.9145464753101434	0.9143899415631849	0.9143280150998538	0.9143120439560439	0.914377291262136	0.9143088802526111	0.914369817961165	0.9128463406862746	0.9129487225548902	0.9139783151779232	0.9151707846492301
AX2014912	0.9790074919406834	0.9993480640828857	1.0	0.9821771726510429	0.9163318229918229	0.9158449214026603	0.9169039275431863	0.9168630007213274	0.9168596917148362	0.9164857472924187	0.9167942038834952	0.9185648793436293	0.9168017642822852	0.9163412100072167	0.9164632475961538	0.9166600287769785	0.9162989046701974	0.9163868580350709	0.91645167631452	0.915429404790709	0.9163490585119191	0.9160793302596457	0.916008502170767	0.9167005320699708	0.9165347327312668	0.9171073289020187	0.9165480412866058	0.9165482933269322	0.9165476044167066	0.9165485117618819	0.9165463184438041	0.9165465537944284	0.916539399615754	0.9165467915465898	0.9165429682997119	0.9165471075372061	0.9165459077809799	0.9164750711700844	0.9168688928914506	0.916375204622051	0.9163513294797688	0.9164111003861004	0.9165455136821891	0.9163839769452452	0.9165240878540567	0.9153773047064533	0.9151400444334733	0.9161878806041717	0.9171660261374637
AX2014949	0.982026752891693	0.9820639902783915	0.9818529624866024	1.0	0.9141272685960296	0.9146803859899929	0.9146074403625954	0.9145688809010304	0.9145690739411342	0.9145091540857895	0.9147812272291468	0.9174135808068752	0.9147384400382227	0.9143285361171107	0.9144212937230474	0.9150558750000001	0.9143807024694318	0.9142636518199234	0.9142824058527224	0.9143512448434845	0.9142617757009346	0.9154257449856735	0.9153003348373308	0.9146014027911453	0.9147157315306614	0.9151522338049144	0.914344331103679	0.914344596273292	0.9143439130434782	0.9143448112756809	0.9143354923518164	0.9143354923518164	0.9143354923518164	0.9143357289674953	0.9143347896749522	0.9143425107501194	0.9143357265774378	0.9143583253358927	0.9154661471652594	0.9143120129558543	0.9142924628297362	0.91436176753122	0.9143420735785952	0.914344566778363	0.9143055231724797	0.91447859725235	0.9137047356719368	0.9145076702076292	0.9153916538646183
AX20151152	0.9145048124253287	0.9162827570789867	0.9164089388835419	0.9149509822944458	1.0	0.9704407757657053	0.9986746580370944	0.9984419356713816	0.9986799825615192	0.9990036217886809	0.9846401615646257	0.9407117835122173	0.999426928042529	0.9993720325964783	0.9998585473605391	0.9847385288522511	0.9992749351887151	0.9992998096325909	0.9991676851851853	0.9756940386303776	0.9991088705234161	0.96948591873186	0.9697017639198218	0.9778051294534188	0.9763588898601399	0.979515408	0.9992906952081698	0.9992906952081698	0.9992903102906522	0.9992910801256875	0.9992895815324165	0.9992898192534382	0.9992838487229864	0.9992896267190571	0.9992869037328096	0.9992741849960723	0.9992891296660119	0.9992828405122236	0.9778685489667566	0.9991787268791815	0.9990921948818897	0.9992838419724326	0.9992905027494109	0.9992317727098505	0.9992495485770364	0.9719226211072665	0.9734100177659337	0.9769503299152921	0.9852673502451502
AX20161771Ac	0.914496277160792	0.9149429917726254	0.9152034986692477	0.9148024879343629	0.9706818230683091	1.0	0.9708766971862438	0.9709881202332885	0.9709022204794981	0.9704796533989267	0.9713452112039757	0.9384574700211614	0.9718611782945737	0.9705844711430497	0.970653795423957	0.9716731602406954	0.970617777529096	0.9705794584918327	0.970602580717489	0.968319039661319	0.9705854543414852	0.9896425951841943	0.9892801837484687	0.9690057290496517	0.9692670616113743	0.9725799813910213	0.9706146143527835	0.9706148334451151	0.9706141784037559	0.970615052537447	0.9706084768508165	0.9706084768508165	0.9706031804965334	0.9706086960411543	0.9706049742786849	0.9706087033310978	0.9706082576604788	0.9704760561167228	0.9709543295019156	0.9705666965687374	0.9704861591928251	0.9704500202110936	0.9706122110440419	0.9705815171179235	0.9706154348312095	0.9664553970753655	0.9668295901076254	0.9713468785471056	0.9718397436469015
Bant2000031021	0.9159756125629345	0.9165152192221947	0.9172053851657525	0.9156864629762761	0.9986414500868894	0.971134401251117	1.0	0.9995218431221021	0.9997972571976967	0.9986810800385729	0.9864092820402915	0.9419553963902216	0.9984525976830945	0.998392226080247	0.9985099324063345	0.9864782674319728	0.998467220365638	0.9984569481539671	0.9985131303144158	0.9774836730641958	0.9983700711040886	0.9705419709821429	0.9705624458204335	0.9784698579855801	0.9784725681019332	0.9802017653732698	0.9985005654123612	0.9985005654123612	0.9985001852212907	0.9985009475531292	0.9985000877706262	0.9985000877706262	0.9984943573239713	0.9985000877706262	0.9984972225472987	0.9984841450575163	0.9984997074312465	0.9987179310344828	0.9790667321428572	0.9984213038324774	0.9983544119391183	0.9986155026046691	0.9984987950867615	0.9984697802628998	0.9984880386040165	0.9737152994990198	0.9753249000673704	0.9777998095659876	0.9861479822522712
Bant2000031052	0.9155188046365612	0.9164701825808044	0.9165465709499881	0.9151766417550629	0.9985295155038759	0.9711580286417544	0.9996941576715499	1.0	0.9997047091787441	0.9986901723136496	0.9861216354234001	0.9417821285878301	0.9983887132425499	0.9984163134444015	0.998626881303336	0.9863801772746691	0.9983605636578636	0.9983752066115703	0.9984914609621451	0.9773348655854256	0.9983139696312364	0.970304448422466	0.970276878767582	0.9785169993361363	0.978405875331565	0.9799670910759349	0.9984795221238939	0.9984795221238938	0.9984791386430679	0.9984799075712881	0.9984785618729098	0.9984785618729098	0.9984727837891009	0.9984785618729098	0.9984756738146764	0.9984629596853491	0.9984781802085384	0.9986187288629738	0.9789334044464407	0.9983354922075361	0.9982914203985007	0.9986028926905134	0.9984777935103246	0.9983870430847926	0.99846538733779	0.9739427535911602	0.975770744777475	0.9778599038246477	0.9862584741784037
BantA1055	0.9155718227305218	0.9158736227250368	0.9167794604827261	0.9152498355576739	0.9985974048575252	0.9707339813994686	0.9998944196174968	0.9994378049713194	1.0	0.998658820610687	0.985968183173589	0.9418436367753623	0.9985192406542056	0.9982150583508705	0.9984785747082456	0.9864677589852009	0.9984487816270924	0.9984413891050583	0.9985005727736368	0.9772384439560439	0.9983666236054023	0.9699129167586663	0.9701795640744798	0.9780363420995436	0.97782058592042	0.9799076546566962	0.9984934813670593	0.9984934813670593	0.9984931029156209	0.9984938598184978	0.9984932779602087	0.9984932779602087	0.9984871914236044	0.9984932779602087	0.9984904404095036	0.9984772176095773	0.9984928993625652	0.998577336386186	0.9788954575744114	0.9984212713026445	0.9983382664054848	0.9984702501909856	0.9984917455107164	0.9984774064015519	0.9984637767908864	0.9739056428105286	0.9757657088465845	0.9770438373626373	0.9859243568726356
BantA46	0.9153218745458949	0.9161445956705646	0.9162607146306131	0.9150424061061304	0.9990731928060338	0.9706720386603731	0.9989135064935066	0.9988266523772409	0.9989381377699943	1.0	0.9858433340531203	0.9414034413793102	0.9988885399449037	0.9990104416892679	0.99899811737362	0.9859213642213643	0.9990045094191524	0.998998504122497	0.9990875262428205	0.9768950645304851	0.9989264757013038	0.9697885544064749	0.9697051822858421	0.978253023772495	0.9777153475460805	0.9793043057149415	0.999145710064999	0.999145710064999	0.9991453240102424	0.9991460961197558	0.9991451802955665	0.9991451802955665	0.9991389596059114	0.9991449871921182	0.9991420886699507	0.9991291195587947	0.99914479408867	0.9991894976635515	0.9783250460984934	0.9989700889152343	0.9988950790513834	0.9991395674201092	0.999143773882214	0.9990841607704403	0.9990754717352768	0.9731545442536327	0.9750036104190261	0.9773016131191433	0.9857904650170647
BantAFS072084	0.913791774006045	0.9154821607055363	0.9154638397527343	0.9137895167022032	0.9835421843645485	0.9701874402125776	0.9851486051411716	0.9850839640211639	0.9852847927241963	0.9846419483816375	1.0	0.9405812215973004	0.9834882204098704	0.9835014228834872	0.9835377505754341	0.9861227384615384	0.9835679381012128	0.983535974947808	0.9847849947045119	0.9756503338424614	0.9846777265029637	0.9688499999999999	0.9687943424807902	0.97818550595883	0.9775619514813224	0.9795932358939498	0.9847548258391388	0.9847548258391388	0.9847544141861937	0.9847552396031245	0.9847564794086588	0.9847564794086588	0.9847500654699048	0.9847566842661035	0.9847531678986273	0.9847439286468229	0.9847560654699049	0.9848201039456937	0.9767487929495761	0.9847021076043211	0.9846899237449693	0.9847411396434634	0.9847523242558581	0.9838462118679482	0.9848021595946803	0.9753256618440942	0.9746476364846871	0.9773063178720598	0.9874077908658814
BantAFS081271	0.9150719309872029	0.9159145049976202	0.9159681803468209	0.9151706409069875	0.9393160883977902	0.9370434253393666	0.9398301567328917	0.9397587865367583	0.9399712863162565	0.9396234167404782	0.9392548510262636	1.0	0.9393198101545255	0.9391644193262413	0.9392750342692904	0.9394864966414778	0.9391884214017246	0.93918839885159	0.9394213044444446	0.9381852097823647	0.9394898047481697	0.9377602628001813	0.9379578413200723	0.9390483746618575	0.938322883325883	0.9385531544715449	0.9396339283344394	0.9396341561601416	0.9396335191329352	0.9396343618668437	0.9396308585970347	0.9396310754591725	0.939631445009958	0.9396310754591725	0.9396302146492586	0.9396244370714443	0.9396306417348972	0.9394522042175361	0.9373833287639936	0.9395308921438082	0.9394607130164372	0.9393645246557085	0.93963198628622	0.9392252969750498	0.9396005970809377	0.9380891755555556	0.9369322816643805	0.937680100456621	0.9390316945422535
BantAX20151136	0.9139277949438203	0.9158306277266118	0.915807106313072	0.9140920778301886	0.9978368003766478	0.9718917253594499	0.9968558454952325	0.996561844262295	0.9968618226216058	0.9969764894859813	0.983050547858942	0.939240388938849	1.0	0.9974697098172225	0.997918119110441	0.9831371025321711	0.997637160120846	0.9976430101848359	0.997574418423107	0.9737360921757771	0.9974476102223957	0.9693052330827068	0.9694336776682383	0.9760511977351916	0.9745168919500646	0.9777335030275847	0.9975508990075891	0.9975508990075891	0.9975505176104301	0.997551280404748	0.9975479092855752	0.9975479092855752	0.9975419933813511	0.9975477185127507	0.9975448549737201	0.9975388986184084	0.997547527739926	0.9973301016021883	0.9766761172322609	0.9975199102263858	0.9974799668163187	0.9973400703399767	0.9975508990075891	0.997552157904726	0.9974969072164949	0.972284809636481	0.9719331783453395	0.9750504443476367	0.9835999496855345
BantAX20151270	0.9147961556772196	0.916275825483391	0.9164412049062048	0.9149239318511359	0.9993008372354375	0.9704919834710743	0.9983476443328829	0.9983501027131785	0.9983617073643413	0.9988374816247583	0.9846377147108843	0.9410332057745189	0.9991128182164635	1.0	0.9993135636704122	0.9849969009921892	0.9991986327231122	0.999203066082651	0.9992830798029557	0.975872780830952	0.9989805414451666	0.9700743157894738	0.9699347377817452	0.9778977452934662	0.9762622593320237	0.9793803653802239	0.9991619155206287	0.9991619155206287	0.9991615304518665	0.999162300589391	0.9991607702888584	0.9991610316368639	0.999155061898212	0.9991608390646493	0.9991579504814305	0.9991453732809431	0.9991601296914915	0.9990872582524272	0.9779486881188119	0.9990839614097264	0.9989867467506893	0.999066238585584	0.9991621080550099	0.9993460932105869	0.9991524592417993	0.9719061631681455	0.9734336748724773	0.9770132999554964	0.9852507528257626
BantAX20151277A	0.9140802019002376	0.9158870061804697	0.9158044489600764	0.9146526337349397	0.9997574142724746	0.9706171189839573	0.998457226291442	0.9982968465854132	0.9985400406819062	0.9989020597878496	0.9843972798809019	0.9404107694063928	0.999500550113037	0.9992437247263959	1.0	0.9850765882602247	0.9992112438563328	0.999244955618508	0.9992990655124926	0.9756257164767748	0.9991002946954816	0.9698014829659318	0.9697539773232547	0.9778368404772426	0.9762581075783971	0.9790970688479891	0.9992268939839312	0.9992268939839312	0.9992265098961397	0.9992272780717226	0.9992263987453441	0.9992263987453441	0.9992201725151931	0.9992262066261519	0.9992233228778672	0.9992117597491672	0.9992260145069594	0.9991323746855041	0.9780705899506505	0.9991695853802318	0.9990456558505408	0.9991515179090028	0.999226631393298	0.9991338815663803	0.9992230799373042	0.9717051815823605	0.9734132210152958	0.9766618260292166	0.9851943133092761
BantAmesTYPESTRAIN	0.9119138558931859	0.9138286797416886	0.9139099489085	0.9129708258362169	0.981482760949652	0.9688781957649093	0.9830497874097008	0.9828695959386656	0.9832183029423955	0.9826852776626607	0.9842025641025641	0.9387007777071413	0.9818732541470407	0.9815140984615386	0.9816298710337769	1.0	0.9819276804757999	0.9819116567683801	0.9835043261820455	0.9727753542148413	0.983386243496358	0.9680865614186851	0.9681609480715363	0.9765144648972601	0.974061712357655	0.9786382329495128	0.9835900768272425	0.9835900789036545	0.9835896740033223	0.9835904838039867	0.9835866389696719	0.9835866389696719	0.9835862546738677	0.9835868425425842	0.9835860427918571	0.9835771781561462	0.9835868653926048	0.9826823515934181	0.9717033976833978	0.9834239342214821	0.9833370949604331	0.9826260062500001	0.9835880315614618	0.9821546235897437	0.9835454318936877	0.9679639987575068	0.9709300673181325	0.9757539594450373	0.9851245067854975
BantBA781	0.9149180023923446	0.9164236931111664	0.9163991363088059	0.9151378259815802	0.9992634236641221	0.9707349888042991	0.9987734553325462	0.9984600376386688	0.9987025335703001	0.9991516470357285	0.9849545012842467	0.9412523827046917	0.9992795202599389	0.9992703678160919	0.9993312624140565	0.9853584424139398	1.0	0.9999217385521568	0.9995031112868157	0.9758180654369784	0.999495096570753	0.9700045950190712	0.9699685758858927	0.9781643896505972	0.9765206180144642	0.9792977154077154	0.9998757866823808	0.9998757866823808	0.9998754016892555	0.9998761716755058	0.9998749577520143	0.9998749577520143	0.9998689860483395	0.9998747651797998	0.9998718746315584	0.9998596208996269	0.9998745726075849	0.9993569648499211	0.9782251234845083	0.9995376730427924	0.9994609601735017	0.9991891286307055	0.9998713651541937	0.9996421594175129	0.9998907402316906	0.9742305610344072	0.9736864605116797	0.9767536096256686	0.9857310740110593
BantBAP417	0.9145983357245338	0.9164282931677019	0.9165044744455159	0.9147347929280699	0.9993407963421603	0.9704501426342768	0.9987136327971754	0.9984847294628754	0.998638523107178	0.9990851627450981	0.9851279074232082	0.9412789757103575	0.9992567181246426	0.9992521755725191	0.9993536315086783	0.9854216124260354	0.9999588256497819	1.0	0.9994571831263552	0.9759703803033634	0.9994098055009824	0.969966439919445	0.9699283921829891	0.9781922937803266	0.9766160696299541	0.9793776527110499	0.9998331224289912	0.9998331224289912	0.9998327384916749	0.9998335063663076	0.9998324808935921	0.9998324808935921	0.9998265255731923	0.9998322888496963	0.9998294062316285	0.9998166209598434	0.9998320968058007	0.9993414035433071	0.9783099685887369	0.9994648918600079	0.9993844014153725	0.9991692768472906	0.9998321645445641	0.999612554939805	0.9998482494615235	0.9741348775688674	0.9737520244444444	0.976762332963374	0.9859620157513836
BantBAV770NP1RATCC14185	0.9150200728685935	0.9163143815201192	0.9164478082851638	0.9146778202029967	0.9994063503361013	0.9711079492932466	0.998871962911817	0.9987215361803083	0.9988741111330829	0.9991430570357214	0.986022963844988	0.9416622155550428	0.9994137001185303	0.9994440799366838	0.9994537433260827	0.9865079737295436	0.9996455860299922	0.9996674704491727	1.0	0.977143806336457	0.9994910914105597	0.9703295518709388	0.9702437865595	0.9781604320850875	0.9782373271069602	0.9795369449541285	0.9996799271510141	0.9996799271510141	0.9996795412482773	0.9996803130537508	0.9996801851487099	0.9996801851487099	0.9996741993303132	0.9996799921213315	0.9996770947409886	0.9996633746800551	0.9996797990939531	0.9994314316831684	0.9789330033821873	0.9995403843879362	0.9994772304356397	0.9994013748019017	0.9996801201023824	0.9995923970037454	0.9996717204724411	0.9754028737690242	0.975382568119891	0.9773979058295964	0.9859161258561645
BantF34	0.9127485015509424	0.9134751978239368	0.9139228889954447	0.913410995639535	0.9756436189848384	0.9673556389318031	0.9767533568437294	0.9765314827127659	0.9768723660911909	0.9764842225171423	0.9763561776403005	0.9393279046511629	0.9757585156763868	0.9755927318681319	0.9757099493949396	0.9758338757844622	0.9757825592105261	0.9757264027198947	0.9765217340142095	1.0	0.9764367974290781	0.9675405967814037	0.967692179430098	0.9807664860215053	0.9791944401627061	0.9759354269844943	0.9765908200707338	0.9765910433244916	0.9765904022988506	0.9765912533156498	0.9765893146141942	0.9765895976122043	0.9765892350210038	0.9765898142825558	0.9765888105239886	0.9765845402298851	0.9765891664824232	0.9762601818988464	0.9789717852437417	0.9764579326390428	0.9763899645075422	0.9761424339915687	0.9765887179487179	0.9758163750000001	0.9765623005524862	0.97377025398192	0.974066754443713	0.9743932976827095	0.9772386381665932
BantGmb1	0.9150453533138402	0.9167680259870065	0.9166967337536374	0.9147936058394162	0.9992989849921012	0.9710163012156686	0.9986368669950738	0.9985095643564357	0.9986169452677337	0.9991047040252565	0.9861733261105091	0.9410257617728531	0.9992972811697294	0.9991568500197864	0.9992621606156276	0.9864853033562823	0.9994651586206899	0.999458090926983	0.9994792458045411	0.9772716201117319	1.0	0.9703128407039713	0.9702220592193811	0.9781708331481894	0.9781777091233549	0.979703092120377	0.9995716040888541	0.9995716040888541	0.9995712187930019	0.9995719893847063	0.999571435594887	0.999571435594887	0.999565459193707	0.9995712428711899	0.9995683500491643	0.9995646785924908	0.9995710501474926	0.9993502215189876	0.9789379683615819	0.9997209954751132	0.9996915511811024	0.9992994140934284	0.99957179673678	0.9994065098425197	0.999532380110063	0.9753693053383963	0.9756461265361859	0.9772451623013209	0.9859247154471545
BantL19	0.9152624623475974	0.9151923837784373	0.9153349844087312	0.9154744933078395	0.968811241974762	0.9888937494916633	0.9692385124696534	0.9690804489164088	0.9692142515500441	0.9688105132743363	0.9694940026803663	0.9392479465116279	0.9700152530386741	0.9687275094255933	0.9688235218451985	0.9706763125276672	0.9689540730897009	0.9689326672574214	0.9688572329558074	0.9680861655141647	0.9687810257548846	1.0	0.9997979022714258	0.9684014536563682	0.9683187764182427	0.9708613658312255	0.969034338870432	0.9690345559246956	0.9690339069767443	0.969034772978959	0.9690273520939507	0.9690275758918679	0.9690225858630623	0.969027795258143	0.9690241037004209	0.969027253599114	0.9690269222246842	0.9687511118508656	0.9700596506159015	0.9688894381523429	0.968870628888889	0.9687215434155009	0.9690319136212624	0.968884102791316	0.9690402147918513	0.9656677787669709	0.9663266126455148	0.96960032849162	0.9696493701657458
BantMCC1A01412	0.9160222930542341	0.9148974708364358	0.9162409718242597	0.9162553134684148	0.9699078125693983	0.989196012658228	0.970350800088164	0.9699860374414976	0.9703628688343287	0.9697764087169225	0.9700356056901535	0.9404941587153828	0.9707864459698848	0.9696628117359413	0.9698167281208352	0.9712400309323908	0.969705497440463	0.9696518031689355	0.9695867656320288	0.9687165380325675	0.9694209290843807	0.9998916234887739	1.0	0.969021644198895	0.9689390604175923	0.9714457306985296	0.9699002913907285	0.9699005077262693	0.9698998609271523	0.9699007240618102	0.9698936837455829	0.9698939090106008	0.9698889200530034	0.9698941276501767	0.969890437279152	0.9698945187637967	0.9698932530918728	0.969792899224806	0.970690024548092	0.9694442783389451	0.9693816790123456	0.969804434087883	0.9698979249448124	0.9698457941437445	0.969878821452218	0.9665274340793265	0.9667265619307833	0.9701179634173545	0.9702021090829118
BantMCC1A02161	0.9162786311970981	0.9158005537459283	0.9172681813808035	0.9159680062832285	0.9787642425578832	0.9693879247817327	0.9790665252569428	0.9788317788567645	0.9790442998244073	0.9787072626931569	0.9796819502531368	0.9416269218203036	0.97897585301258	0.9787228186436935	0.9786445174085501	0.9793566250820749	0.9785268957136545	0.9784817759078831	0.9786263433169423	0.9817216418875243	0.9782880811232448	0.9691239527629235	0.9690048076072535	1.0	0.9997442446326571	0.9778575894879928	0.9786921744848751	0.9786921810609382	0.9786917580008768	0.9786926041209995	0.9786963530701754	0.9786963530701754	0.9786963530701754	0.9786965701754387	0.9786957061403508	0.9786833318719861	0.9786965679824562	0.9785172963452223	0.9814622212408921	0.9783777252453167	0.9782834909658711	0.9784424669312171	0.9786900460324419	0.9785959903169016	0.9786573635765943	0.9773499181210946	0.9770478150518649	0.9769001529255319	0.9797960361734583
BantN1ZF2	0.9157618205616374	0.9151796882015465	0.9155422195357834	0.9144991894507623	0.9762501952701236	0.9687009121395039	0.9781868645924628	0.9780400461335677	0.9781795934065933	0.9777114577387487	0.9780612933821945	0.93994479455217	0.9766249129677981	0.9762273827106864	0.9763772510305924	0.976604137039431	0.9763316380621333	0.9762999282764616	0.9776740630511463	0.9798057383336883	0.9775597224669603	0.9681694146450035	0.9681296888197376	0.9991059341305628	1.0	0.9772007061762034	0.9776587049252419	0.9776587093227792	0.9776582805628847	0.9776591358839051	0.9776589903211615	0.9776589903211615	0.9776518961724594	0.9776592080950286	0.9776551891772988	0.9776500681618293	0.977658680158381	0.9775782929515419	0.9805325199291409	0.9775709933920704	0.9774815110132159	0.9775401013885828	0.9776563368513631	0.9763438048674489	0.9776884809848317	0.9752444936577251	0.9758383506268915	0.975545972900933	0.9787384054172127
BantPFAB2	0.9147980541929457	0.9164511328871892	0.9167042051520075	0.9152265475627073	0.9794585945945946	0.9730545311130587	0.9799606660918302	0.9798507946447852	0.9799917849415838	0.9794685071397663	0.9808036056338026	0.940115971370143	0.97983906236466	0.979362487012987	0.9794663622592512	0.9817246907216495	0.9795219004329004	0.9795068712186691	0.9794078593073593	0.9766893739054291	0.9793204454054055	0.9718299345977763	0.9718734957581032	0.9779132333908542	0.9780049502164502	1.0	0.9795402913249893	0.9795402934829519	0.9795398726801899	0.9795407142857144	0.9795414032815198	0.9795414032815198	0.979529591968912	0.9795416148531952	0.9795359283246978	0.9795335261113509	0.9795404965457685	0.9792989144594008	0.97828651227919	0.9793440916955016	0.9793148637543252	0.9792532660152009	0.9795369313767803	0.9794783937823834	0.979507434182132	0.9731197372454565	0.9735913853006681	0.9913318303843808	0.9824620764793848
BantPR01	0.9160858351409978	0.9165164914029404	0.917391924275102	0.9156114302855771	0.9994374616895875	0.9711323558337058	0.9989184252738654	0.9986945610574078	0.9989090991167813	0.9992953841619179	0.9862453609798024	0.9420731241410905	0.9994066764879199	0.9994125845125786	0.9994706764995084	0.9867544179104479	0.9999098287738635	0.9999046820240204	0.9996261567385711	0.9771427616729365	0.9995699427443238	0.9706209551439411	0.9704603300841825	0.9784712914561827	0.9783671946101171	0.9796435376171964	1.0	0.9999992354203238	0.9999988531304856	0.9999996177101619	0.9999986419512196	0.9999986419512196	0.9999925209756099	0.9999984507317073	0.9999955804878049	0.9999829939535793	0.9999982595121952	0.9995288520408164	0.9786495241286863	0.9995901461872778	0.9995075938364284	0.9994119292730845	0.9999948449385606	0.999747035511085	0.9999475477955521	0.9754545532950022	0.9753753060306031	0.97742781076889	0.9863295235069885
BantPR02	0.9160705880935165	0.9165130176924994	0.9173887730649412	0.9156095680345573	0.9994374400785855	0.9711271367903441	0.9989180672926449	0.9986943677253898	0.9989102649656526	0.9992953743368049	0.9862436398796735	0.9420824662239524	0.999406485955608	0.9994125628930819	0.9994713038348083	0.9867508592750532	0.9999098228695138	0.999904676117346	0.9996261626756382	0.9771398871431732	0.9995690227048372	0.970594170013387	0.9704527004873726	0.9784682037768996	0.978364054770318	0.9796441184541506	0.9999992354203238	1.0	0.9999988531304856	0.9999996177101619	0.9999986419512196	0.9999986419512196	0.9999925209756099	0.9999984507317073	0.9999955804878049	0.9999829939535793	0.9999982595121952	0.9995288461538462	0.9786499620196604	0.9995892256025286	0.9995066732516793	0.9994119076620825	0.9999948449385606	0.9997470217775163	0.9999475477955521	0.9754571400132714	0.9753743124015306	0.977425311322845	0.9863250169419736
BantPR05	0.9160803710843374	0.9165101594816845	0.9174382766059445	0.915606877849772	0.9994372907662082	0.9711255744300402	0.998918276604069	0.9986930144012627	0.9989051658488716	0.9992951680094322	0.9862417705199827	0.9420804534005037	0.9994062895305443	0.9994123506289309	0.9994712920353982	0.9867506886993603	0.9999094312143281	0.9999042843079348	0.9996244211359588	0.9771413849557523	0.999568631786772	0.9705915283355644	0.9704501129818343	0.9784620465524815	0.9783610048586573	0.9796428538760575	0.9999988531304856	0.9999988531304856	1.0	0.9999992354203238	0.9999984507317073	0.9999984507317073	0.9999923297560976	0.9999982595121952	0.9999953892682926	0.9999826116637409	0.999998068292683	0.9995287990580849	0.9786482171581768	0.9995888324772818	0.9995062781509284	0.9994115618860511	0.9999944626487225	0.9997470041200707	0.9999471654311354	0.9754548661800487	0.975372597344137	0.9774239508087748	0.9863182655654383
BantPR06	0.9160859074475777	0.9165165661599801	0.917391996165828	0.9156114998800096	0.9994378467583498	0.9711327939204292	0.998918808685446	0.9986949477214442	0.9989094838076547	0.9992957693063471	0.986245782122905	0.9420731584974806	0.999407061481045	0.9994129697327044	0.9994710619469026	0.9867548358208956	0.9999102145247	0.9999050679267574	0.9996265446269543	0.9771431953972117	0.9995703297137217	0.9706213925463066	0.9704607642888791	0.9784717219415769	0.9783676275679258	0.97964398582209	0.9999996177101619	0.9999996177101619	0.9999992354203238	1.0	0.9999988331707317	0.9999988331707317	0.999992712195122	0.9999986419512196	0.999995771707317	0.9999833762434173	0.9999984507317073	0.9995292366562011	0.9786499620196604	0.9995905333860136	0.9995079810351639	0.9994123143418467	0.9999952272283987	0.9997474200510104	0.9999479301599687	0.9754549867315347	0.9753757470747074	0.9774282450697983	0.9863299385853452
BantPR07	0.9161570188588009	0.9166818231768232	0.9174422016806724	0.9156829754453538	0.9994412273800158	0.9709571284465366	0.9988108535630384	0.9985573731991317	0.998855398664572	0.999280334119497	0.9862316394148022	0.9420359724770643	0.9994417421259842	0.9993358476077968	0.9993634901574804	0.9865909531951271	0.999835486917175	0.9998316076347896	0.9995529853407291	0.9771116755437195	0.9995331693341237	0.9704421572580644	0.9702899355841847	0.9782686330618535	0.9782703611788168	0.9793823177441542	0.9999988524590164	0.9999988524590164	0.9999986612021858	0.999999043715847	1.0	0.9999988526829269	0.9999927317073172	0.9999986614634147	0.9999957912195122	0.9999824102263857	0.9999986614634147	0.9995102532888278	0.9786050358744395	0.9995589420605103	0.9994732482690405	0.9993762740857256	0.999994268149883	0.9996616519521286	0.9998979543236385	0.9752914507198228	0.9752273226389516	0.9772854230512992	0.9861340089134126
BantPR08	0.9161534541938603	0.9166738011988013	0.9174351980792318	0.9156826432354359	0.9994409461054288	0.970966142120601	0.9988108026624903	0.9985575330570358	0.9988554713275727	0.9992798152515724	0.9862299526678142	0.9420287201834863	0.9994418523622048	0.9993350698956488	0.9993619251968504	0.9865948920709553	0.9998353983867795	0.9998315426997246	0.9995529853407291	0.9771082356857523	0.9995334795494961	0.9704810351781313	0.9702891581519325	0.9782668919216377	0.978268960779969	0.979383859206604	0.9999988524590164	0.9999988524590164	0.9999986612021858	0.999999043715847	0.9999988546341463	1.0	0.9999929229268294	0.9999992351219512	0.9999959824390244	0.9999824102263857	0.9999980917073171	0.9995104280384841	0.9786118923766816	0.9995592525212577	0.9994737566765579	0.999375949665749	0.999994268149883	0.9996615597410242	0.9998979543236385	0.9752911716500555	0.9752271531857207	0.9772926582278482	0.9861398684210526
BantPR091	0.9161092214700193	0.9167298776223777	0.9174607394957982	0.9156919383578135	0.9994461258603736	0.970904908030507	0.998814954954955	0.9986498874407583	0.9988613912359994	0.9992845372371782	0.9863290431034483	0.9420438902914849	0.9994444547244097	0.9993208622047245	0.999404416223666	0.986593115771453	0.9998306021251476	0.9998257637795276	0.9995997899326199	0.977143978256046	0.9995299703615886	0.9705147107623319	0.9702696843743054	0.9783215388007055	0.978302395740905	0.979410123966942	0.9999929039812646	0.9999929039812646	0.9999927127244341	0.9999930952380953	0.9999929053658536	0.999993096585366	1.0	0.9999934790243903	0.9999939746341464	0.9999772267759564	0.9999927336585367	0.9995149185156098	0.9784968963195693	0.9995576255436933	0.9994723145400594	0.999378033818325	0.9999883196721312	0.999595571036107	0.9998925141518643	0.9752114045192732	0.9751220144534779	0.9772717890520696	0.9861604885301614
BantPR094	0.9161569100580271	0.9166733499875092	0.9174190826128724	0.9156845316638575	0.9994408162863887	0.9709688881416724	0.9988106049334377	0.9985573080718375	0.9988552886881382	0.999279909591195	0.9862360090361445	0.9420354747706422	0.9994415098425198	0.9993346485528648	0.9993616082677167	0.9865946975849541	0.999835392484753	0.999831324281779	0.9995528288431063	0.9770678411360106	0.9995333530922743	0.9704861864216895	0.9702942980897379	0.978265586616773	0.9782677221360514	0.9793848498050907	0.9999986612021858	0.9999986612021858	0.9999984699453552	0.9999988524590164	0.9999986634146342	0.9999992351219512	0.9999933053658537	1.0	0.9999959824390244	0.9999822209211554	0.9999980917073171	0.9995097899077164	0.9786132286995516	0.9995593276646233	0.9994738476755689	0.9993755151395991	0.9999940768930523	0.9996613753188152	0.9998977610774936	0.9752919025470653	0.9752899977401132	0.9772874344735673	0.9861378862478779
BantPR104	0.9161337370074933	0.9167169965017492	0.9174492865721837	0.9156481034897713	0.9994383798662998	0.9709683549977591	0.9988017697729054	0.9985507125937625	0.9988462313432837	0.9992800216194969	0.9862438463194145	0.9420320348703832	0.9994375137795277	0.9993336318897638	0.9993585908285773	0.9865970820863617	0.9998329175683651	0.9998283782719938	0.9995522211214584	0.9770453592017738	0.9995300711181352	0.9705256854838709	0.9702775510657194	0.9783388017621145	0.9783377011749057	0.9793777380133059	0.9999958235753318	0.9999958235753318	0.9999956323185012	0.9999960148321624	0.9999958243902439	0.999996015609756	0.9999938887804879	0.999996015609756	1.0	0.9999793832943012	0.9999956409756098	0.9995057903004123	0.9786229295648272	0.9995574021352313	0.9994719264240507	0.9993700747149038	0.9999912392661985	0.9996592093388267	0.9998948975209838	0.9752436780336581	0.9751935885275521	0.9772896668887409	0.9861212821057102
BantParent1	0.9161338954468802	0.9165193251992032	0.9174469916167665	0.9156260167865707	0.9994212121807466	0.9711285493965132	0.9989025665101723	0.9986774511738016	0.9988892306182533	0.9992784633523287	0.9862303480876665	0.9420662445614839	0.9993924415635437	0.9993983235062893	0.9994549321533923	0.9867397782515991	0.9998934264908482	0.9998882535932271	0.9996081377399566	0.9771349668141593	0.9995625962487661	0.9705981860776439	0.970460128489145	0.9784480219538969	0.9783490284831089	0.9796341962039788	0.9999829842012874	0.9999829842012872	0.999982601911449	0.9999833664911255	0.9999823843902439	0.9999823843902439	0.9999762634146342	0.9999821931707317	0.9999793229268292	1.0	0.9999820019512196	0.9995123626373627	0.9786380701362519	0.9995800790201501	0.9995005788225999	0.9993952711198429	0.9999785937195241	0.9997310280557191	0.9999312973078425	0.9754416010614773	0.9753535336484358	0.9774168062943263	0.9863106353240153
BantParent2	0.9161690570599613	0.9166848488633523	0.91743015129683	0.9156933702455465	0.9994403678206137	0.9709629544945081	0.9988104483163666	0.9985568186303533	0.9988551001571092	0.9992799665880503	0.9862342780288359	0.942029380875946	0.9994410374015749	0.9993352175625124	0.9993621082677168	0.986588683479376	0.9998350226244344	0.9998311454438102	0.999552436608558	0.9770611981362325	0.9995332720806165	0.9704810194936141	0.9702892758773878	0.978266108298481	0.9782679880345668	0.979379371559633	0.9999984718969556	0.9999984718969556	0.999998280640125	0.9999986631537862	0.9999986634146342	0.9999980897560975	0.9999925580487805	0.9999980897560975	0.9999956097560976	0.9999820316159251	1.0	0.9995096053406637	0.9786040067264574	0.9995588688946017	0.9994729950544017	0.9993756449075896	0.999993887587822	0.9996611928585444	0.9998975658793675	0.9752912757475082	0.9752189335743335	0.9772827010217681	0.986136025042445
BantPasteur	0.9159770077220077	0.916343731865933	0.9173097115384615	0.9154766916203815	0.999427192404573	0.9710470436151079	0.9987890798611113	0.9985674346978559	0.998871537865582	0.9991602507776051	0.9856446958951213	0.9421722868306137	0.9991898521001775	0.9993126771500681	0.9994448205625607	0.985853366974447	0.9992938428034055	0.9992863866877972	0.9993325203898945	0.9768000532150777	0.9991577020854022	0.9703029652855543	0.9701297757050855	0.9781310302228104	0.9777694264836139	0.9794993579454253	0.999446571204394	0.999446571204394	0.9994461867398979	0.9994469556688899	0.9994459693877552	0.9994459693877552	0.9994457103610677	0.9994457770800628	0.9994453885400314	0.999430253040408	0.9994455847723706	1.0	0.9786674427480917	0.9993011581247516	0.9991842595905388	0.9997348101021786	0.9994446547665752	0.9993527281687365	0.9994006823529412	0.9732795692307693	0.9753100045300113	0.9769232718381862	0.985737791737649
BantRIT375	0.9147754672111458	0.9163669442379182	0.9168351853635051	0.9155714026602177	0.9779912681726682	0.9713267154105737	0.978540843561705	0.9784469434470378	0.9787405643896978	0.9783156589841129	0.9780697526100772	0.9396403292278541	0.9787157729414405	0.9780027914798207	0.978107352611522	0.9746830044052864	0.9780494546267322	0.9780439387846293	0.9784761775280899	0.9796608002645504	0.9782993608432383	0.9711223863124719	0.9709154364368846	0.981334315719655	0.9808854414374446	0.9780639052175895	0.978321904761905	0.9783219069975408	0.9783214710485133	0.9783223429465685	0.9783129232833818	0.9783129232833818	0.9783129747260121	0.9783131447103557	0.9783123171549989	0.9783149586407334	0.9783132207559831	0.97808238490905	1.0	0.978354328023334	0.9782725067324954	0.9780476540710751	0.9783195126313436	0.9779336241610738	0.9783755309635592	0.9745007672742689	0.9749221791985592	0.9770308718395816	0.9787439882250328
BantSen2Col2	0.9152587280701755	0.9167583966983494	0.9166976699029128	0.9152188401559453	0.9992837149624951	0.9708840085144523	0.9986975788022064	0.9984498595172141	0.998712629395496	0.9990909467455622	0.9861906332682715	0.940961178513545	0.9992808201581029	0.9992328983788059	0.9993550078957758	0.9866520455522131	0.9995170378399686	0.9995060295275592	0.9995227531083483	0.977073453044836	0.9997325614310989	0.9702905772686432	0.9701836637642332	0.9783036113575867	0.9782648809258846	0.9797257640009218	0.9996196992333398	0.9996196992333398	0.9996193139374877	0.9996200845291919	0.9996191288102262	0.9996191288102262	0.9996127335299901	0.9996189360865291	0.9996160432645036	0.9996100766660115	0.9996187433628319	0.9994518289786224	0.9789323160270881	1.0	0.9996752015732547	0.9994341807014068	0.9996195065854139	0.9994581879062439	0.9995867996854729	0.9752933155199287	0.9751939379528985	0.9775263732078853	0.985966828382133
BantSen3	0.9148718214980545	0.9163799055431272	0.9164316208393632	0.9148173189634293	0.9993118215981014	0.9708127882458502	0.998600072906404	0.9984712809344685	0.998603451886979	0.9990457021696253	0.9859364447806354	0.9412919525126787	0.9992739699485964	0.9991371171349427	0.9992839897294095	0.9863833075435203	0.9994368078817735	0.99943195827593	0.9994340122360371	0.9770709210233592	0.9996898644400787	0.9700428433138225	0.9699154260791769	0.9782473571904869	0.9781574057550746	0.9793873362445417	0.9995426498918814	0.9995426498918814	0.9995422645960291	0.9995430351877335	0.9995422772861358	0.9995422772861358	0.9995363008849559	0.9995420845624386	0.9995391917404131	0.9995364930214272	0.9995418918387415	0.9993190071202531	0.9785085919928027	0.9996974877137804	1.0	0.9992954295328583	0.9995428425398075	0.9994026801890509	0.9994950000000001	0.975218671875	0.9751791988197913	0.9770143990169795	0.9856637092304413
BantSmith1013	0.9156034330172625	0.9163797926555084	0.916748994683422	0.9153650230974957	0.9993174640217816	0.9709599371069183	0.9987911068036442	0.9985673809523808	0.9988925355127457	0.9990558856698427	0.9857923075259515	0.9414561168622037	0.9991276159334127	0.9992802766413406	0.9993241841900313	0.9859777363773422	0.9992257623762376	0.999204181674253	0.9992805046691835	0.9768992194469224	0.9991403748512496	0.9701710565275908	0.9700726907630521	0.9785616009797373	0.9784524207942883	0.9796528043178687	0.9992899329652997	0.9992899329652997	0.9992895465299685	0.9992903194006308	0.9992876429980276	0.9992878757396451	0.9992816213017751	0.9992876824457594	0.9992847810650887	0.9992720090694007	0.9992870276134121	0.9997515721200386	0.9785097221594758	0.9992214005157708	0.9991209186507937	1.0	0.9992877937697161	0.9993075385527876	0.9992877070189274	0.9733602962635418	0.9750001	0.9773641053811659	0.985752222698073
BantSterne	0.9161105133767172	0.9165449090456019	0.9174720182166827	0.9156776745860331	0.9994371341583187	0.9710860589812333	0.9989256631455399	0.9986452179917145	0.998917324828263	0.9992934761249755	0.986242696605071	0.9420666620879121	0.9994050981932443	0.9994141049322067	0.99947001179709	0.9867512619910467	0.9999054112554113	0.9999036909448817	0.9996245814367702	0.9771702323008848	0.9995691431391905	0.9705467045961625	0.9704050022153301	0.978458447859495	0.978406894876325	0.9795837668571429	0.9999948390871857	0.9999948390871857	0.9999944567973476	0.9999952213770237	0.9999942419512197	0.9999942419512197	0.9999881229268293	0.9999940507317076	0.9999911824390245	0.9999784084259803	0.9999938614634148	0.9995262500000002	0.9786588251060978	0.999589703674437	0.9995071039114976	0.9994091100196464	1.0	0.9997456120047079	0.9999503999219665	0.9754667094206104	0.975404613825715	0.9774084843784623	0.9863129239889901
BantUT308	0.914478449223417	0.9164142141794743	0.916374606687515	0.9149654973313927	0.9993754739473178	0.9708807293536803	0.9986838001573564	0.9985196679185611	0.9987662490134176	0.9991826362384418	0.9853143349016253	0.9408316498625116	0.9994298056944979	0.9993335810550638	0.9993895806079262	0.9854878063283075	0.99965326487524	0.999643362102033	0.9995425182409783	0.976120872631115	0.9993651260338717	0.970210883344572	0.9701484278695847	0.978262574717733	0.9767494600526778	0.9796256354860952	0.9996036633274407	0.9996036633274407	0.9996032783343155	0.9996040483205658	0.9996031224209078	0.9996031224209078	0.9995971507172332	0.9996029298486933	0.999600039300452	0.9995871498723239	0.9996027372764786	0.999392608094768	0.9785213840596073	0.9994152659574468	0.9993197732649843	0.9992949832049003	0.9996027028088785	1.0	0.9995607009621048	0.974153627794827	0.9739533906633908	0.9772945812917594	0.9857480742162509
BantdeltaSterne	0.9161964704469006	0.9165185685884691	0.9173646352547238	0.9158211046792089	0.9993360373647984	0.9712609377797672	0.9988118874560376	0.9986679612801264	0.9988342932758283	0.999151070516598	0.9860906840180684	0.9418610927835052	0.9993031268436579	0.9992919677609594	0.9993831778827235	0.9867022257926307	0.9998369073381861	0.9998281784166996	0.9996057904120444	0.977184445921986	0.9994611503551697	0.9706253628041974	0.9704330150642446	0.9786033201232939	0.9784786474501108	0.9795578378995434	0.9999190846994536	0.9999190846994536	0.9999187021857924	0.9999194672131148	0.9999182643498634	0.9999182643498634	0.9999119133151113	0.9999180730183522	0.9999152010933229	0.9999026463700236	0.9999178816868411	0.9995427940310231	0.9787224787472038	0.9995401855873642	0.9994559300256968	0.9994326573564122	0.9999219535519126	0.9996904691794268	1.0	0.9752888751654168	0.975259134442446	0.9774399911484842	0.9861305660377359
Bc03BB108	0.9154420169451635	0.9142102126594946	0.9156365938025463	0.9146086695589298	0.9716539814814814	0.9656049418604652	0.9726744288186933	0.972428450273224	0.9728276742671009	0.9722732438332243	0.9754181618923612	0.9398166628856623	0.9732301905174281	0.9713989578856898	0.9715573257314973	0.9699877088154848	0.9729963037809648	0.9729160967109564	0.9737380409617097	0.9741786180257512	0.9736003267392755	0.965761439680071	0.965528281938326	0.9766995991425509	0.9750815036344755	0.972573428374339	0.97410843866171	0.9741086573365405	0.9741080166192871	0.9741088672643778	0.974100875082039	0.974100875082039	0.9741009144607307	0.9741010894771386	0.974100269087727	0.9741010059042203	0.9741011463574709	0.9722873802264809	0.9738696629450179	0.9736518731924361	0.9735932932799288	0.9721889419720767	0.9741059151541659	0.9731480662624513	0.9741274185792349	1.0	0.9856649574070226	0.9715617052214144	0.9743255755473662
Bc1600175	0.9145914202758286	0.9148400781643976	0.915354035819431	0.9143361975676346	0.973363041657483	0.9669759283609161	0.9752901402805613	0.9753587368184877	0.975339595168866	0.9752028957960645	0.9755576788908766	0.9390373075106281	0.9735693721083941	0.9733278711669975	0.97351313133539	0.9741007572729292	0.9735284349548756	0.9734921818582123	0.9749995370786517	0.9743612331448457	0.974992130853686	0.9666356662119147	0.9665508881355932	0.9773246560035057	0.9764647619047618	0.9738628752345215	0.9750350781948168	0.9750353016085791	0.9750346492403931	0.9750355160857909	0.9750330688421994	0.9750332834152882	0.975033281180152	0.9750335024586498	0.975032624050067	0.9750289901697944	0.9750330844881537	0.9747978393538255	0.9750491966882973	0.9749057961926092	0.9748086300448431	0.9746720458118121	0.9750328596961574	0.9734478679867986	0.9749806252791426	0.9866927594047127	1.0	0.9729742297297297	0.9765541094373061
Bc1600195	0.9144289391010152	0.915289829881657	0.9157645582954274	0.9143692766990291	0.9768493658536587	0.9713950056369786	0.9774701723376049	0.9773827924528301	0.977606020430824	0.9770346612046059	0.9785378766363434	0.9389569967074318	0.9772643651672944	0.9768758002219755	0.9769681614548681	0.9797264146394915	0.9769585312361543	0.9768948239202658	0.9769704175921813	0.9752397611073902	0.9769241437444542	0.970501263748597	0.9704126546104042	0.9766431470392548	0.9759830637636081	0.9912193981083405	0.9770884251271844	0.9770884339747844	0.9770880048661801	0.9770888586595886	0.9770847421996017	0.9770847421996017	0.977077762779376	0.9770849590617392	0.9770813210887365	0.9770815616014157	0.977084379287453	0.9769281156840935	0.9774258669574701	0.9769445452528838	0.9769413343694494	0.9768320498553306	0.9770862729484628	0.9769094713558947	0.9770722229595222	0.9720911707099933	0.9728016485998192	1.0	0.9799425406812757
Bc3a	0.9156244775402353	0.9158875693230077	0.9170133325335893	0.9160293220747889	0.9845719328972357	0.9717686289784109	0.9852583707276158	0.9852191765453006	0.9852344741270508	0.9848488168180858	0.9879686424394319	0.940710165909091	0.9848064954555062	0.9844535220790196	0.9845212288494078	0.9881079242140329	0.9845488902980342	0.984555243850721	0.9847866994442069	0.977123503408841	0.9845660341515476	0.9706304315906563	0.9701169288224957	0.9790141639415741	0.9786417006355468	0.9819610682893847	0.9849004436501262	0.9849004436501261	0.9849000336417157	0.9849008557611438	0.9848942995372317	0.9848942995372317	0.984887913336138	0.9848945056794278	0.984891003365587	0.9848891862910009	0.9848938893563316	0.9847174366554053	0.9776784013015185	0.9846288979068775	0.9845003802606281	0.9847177465086753	0.9848983873002523	0.9845887708201561	0.9848573980664145	0.9744054944335298	0.975517739361702	0.9792788095238095	1.0
Bc958201	0.9143142501828824	0.9160843598095716	0.9163969635036496	0.9154803431372548	0.9851098148546824	0.9720386094207798	0.9857001395448691	0.9856360728134425	0.9857412850366538	0.9853240361445782	0.9885126006389776	0.9406903465804066	0.9851026587728741	0.9849327909482759	0.9851004698275863	0.9885282876423452	0.9850210953608248	0.9851211373898088	0.9853359680896939	0.9772484860022397	0.9851964927786161	0.9702980158013544	0.969934779676259	0.9789909977777778	0.9786692604930047	0.9816999794567451	0.9853216458691911	0.9853216458691911	0.9853212263339071	0.9853220675559381	0.9853163818338355	0.9853163818338355	0.985309845027981	0.9853165927679725	0.985313213517004	0.9853100623924267	0.9853159599655618	0.9851909000432711	0.9778645100641451	0.985167219228282	0.9851504832793958	0.9851935547382086	0.9853192728055078	0.9850807009245324	0.9853090987309098	0.9749488353863384	0.9756072626331294	0.9792912635299316	0.999798730964467
BcAH820	0.915311057535523	0.9160106737413624	0.917010862232779	0.9158426793802145	0.9840794792531121	0.9716585787594824	0.9859466959798995	0.9858515633594246	0.9860964647739223	0.9856496284568294	0.9881105323115162	0.9412027664859981	0.9843014395672978	0.9839955652535328	0.9839998067733222	0.9873951582867784	0.9840926364014994	0.9841397270833333	0.9857245803152962	0.9763726045086454	0.9855212170212767	0.9710591141776097	0.9706824691358024	0.9794811195322651	0.9787608127814713	0.9812923981085342	0.9857362919463087	0.9857362919463087	0.9857358829697987	0.9857367030201343	0.9857303986571548	0.9857303986571548	0.9857301049097775	0.985730604280319	0.9857271086865295	0.9857237961409395	0.9857299916072179	0.985524366434746	0.9776336256921373	0.9855167610129815	0.9854484941427051	0.9854929771959461	0.9857342470637583	0.9841182669157328	0.9857910323122115	0.9737158551783412	0.9758013917413152	0.9793681258162822	0.9911390737770651
BcB4082	0.9163988301620859	0.9167805807086614	0.9169238204393506	0.9163516995015429	0.9398874807430901	0.937535494226328	0.9402156842343361	0.9401947479564032	0.9405299977252046	0.9399713825198637	0.9403484584086801	0.9959096530920063	0.9397266546112117	0.9398024597231677	0.9398606047565119	0.9402729172200089	0.9398543784029039	0.9398145798414496	0.9401969836214741	0.938388534562212	0.9400877209725061	0.9383981656257229	0.9383266312384474	0.9396775270301357	0.9392754688569472	0.9393189698131288	0.9401081900657745	0.9401084282150147	0.9401077750056702	0.9401086346110229	0.9401056523712277	0.940106097118221	0.9401057749035626	0.940106097118221	0.9401051735874744	0.9400999002041279	0.9401052439301113	0.9399393627674101	0.9385640306242639	0.9400721358782095	0.9400276181818182	0.9399481698156157	0.9401057881605805	0.9398203260869565	0.9401159523809524	0.9393694920273349	0.9383390795374087	0.9379578904237883	0.939184217518577
BcB4087	0.9138576024691359	0.9147958828006089	0.9153969773733398	0.9146012943218449	0.9780164295302015	0.9698113048446071	0.978658192178771	0.9785925802829553	0.9786008787267428	0.9784069484304934	0.9789756323662738	0.939566051318603	0.9781329214237744	0.977973472502806	0.9780952835687066	0.9787499463327372	0.9779102213279677	0.9778779119159401	0.9784855548053117	0.9776289583333333	0.9782594649280576	0.9688287391502969	0.9685024608043625	0.9796266916464624	0.9791088013245033	0.976823271889401	0.9781337676292813	0.9781337676292813	0.9781333310946945	0.9781342064025073	0.9781292295632699	0.9781294490481522	0.9781289652855543	0.9781294490481522	0.9781285711086227	0.978127215133199	0.9781294490481522	0.9780900292463443	0.9779269506628993	0.9782106290721185	0.9781733797752808	0.9780791109610624	0.9781320192522945	0.9778777583892618	0.9782009827624805	0.9743143427437143	0.9758432529592286	0.975823339238264	0.9811566142067204
BcBCAK	0.9173989122137404	0.9170876437800861	0.9179571985383679	0.9165688095238096	0.9480728918617614	0.9455484584608143	0.946079377583831	0.9459142028312834	0.946105816420664	0.9456537103863057	0.9446599627733829	0.9388709532666821	0.9479840185646365	0.9477400066964287	0.94787828125	0.9449760534808667	0.9474295353075171	0.9473102142206017	0.9452602121067684	0.9431328288707799	0.9451167974322396	0.9462432036559644	0.9471094816717254	0.944656661994861	0.9435657248898168	0.9453124416909622	0.9459275912921348	0.9459279236891385	0.9459272448501874	0.9459281413857678	0.9459228079625293	0.9459230304449647	0.9459228032786885	0.9459232599531615	0.9459195690866511	0.945923195224719	0.9459221569086651	0.9459127577438744	0.943895926713948	0.9451074132192107	0.9450446953831508	0.9458678212549202	0.9459253277153558	0.947318569150148	0.9458883965355807	0.9430413353048226	0.9439910220864662	0.942962787158145	0.9455809725453699
BcBGSC6E1	0.9141616202346043	0.9149663737373738	0.9152096329826279	0.9145419264705883	0.9750976275395035	0.9675268319559228	0.975760936936937	0.9757944971751412	0.9759147952951822	0.9753572118204378	0.9769253832199547	0.939359562904718	0.9750868516012631	0.9749211565394172	0.9749327580754461	0.9745049855137063	0.9749611661413777	0.9749411911731594	0.9756126945701357	0.9746125465013284	0.9754389871128193	0.9667742977848823	0.9667248644338118	0.9773489586557595	0.9760207737964387	0.9740110896681573	0.9754991266079891	0.9754993522906793	0.9754986910403972	0.9754995689460617	0.9754973425152405	0.9754973425152405	0.9754922578460149	0.9754975637841499	0.9754938044705351	0.9754916881065222	0.9754971235041769	0.9751899342999548	0.9746335893980232	0.9754878222523745	0.9754129434389142	0.9751891891279728	0.9754971067479126	0.9749906510475331	0.9755036927588541	0.9915503802358682	0.9870253530554957	0.973336355077337	0.9752385755813954
BcD17	0.9157847795542635	0.9149725974025974	0.916211935483871	0.914725732971372	0.9730256057629337	0.966826540723982	0.9744368345798505	0.974521983526269	0.9747085208932125	0.9744726438569207	0.9753222956942004	0.9394244039270687	0.9732926701685272	0.9729432736405329	0.9729410218340612	0.9742164806678383	0.9728998335158816	0.9729066044776119	0.9743538192879675	0.974400691234191	0.9741839239937035	0.9664356033506906	0.9662930203898724	0.9770267584562013	0.9759915936426117	0.9745913416061812	0.9743981479028697	0.9743983686534218	0.9743977240618102	0.9743985805739516	0.9743902958710533	0.9743905895341135	0.9743906314859793	0.9743908059174211	0.9743899823360566	0.9743917041942605	0.974390304703025	0.9742415473287518	0.9747688720463664	0.974255887114909	0.9741878672665917	0.9741275061016197	0.9743964282560706	0.9730168065573771	0.9743401412180053	0.9867089746234784	0.9981125510005829	0.9730751667801226	0.9759287279151942
BcE33L	0.9143270548926014	0.9136897910447761	0.9147003971291865	0.9147051692456479	0.971802993934142	0.9755410090751945	0.9725280357142856	0.9721885487380331	0.9727649416089966	0.9722366478628771	0.971773631334366	0.939590432604736	0.9723242550422903	0.9717538593444758	0.9717854577006508	0.9711840861141013	0.9719354245385451	0.9718433949945593	0.9721717959991207	0.9698578827571397	0.9719233428383417	0.9756877806731814	0.9756182960413081	0.9714992168411867	0.9700987319947622	0.9720019346049047	0.972476559325697	0.9724767819321375	0.9724761573373677	0.9724769829263022	0.9724845578378378	0.9724850097297296	0.972484425945946	0.9724850097297296	0.9724839048648649	0.9724708947482169	0.9724839070270269	0.9720514239342134	0.9692389058413252	0.9719725498794125	0.9719310355419044	0.9720224073672806	0.9724742208774585	0.972000062879445	0.9724654765506808	0.9674364509169365	0.9679583821571239	0.9695535852713176	0.9721239102426456
BcE33LB	0.9145920937425649	0.9139783225806452	0.9150693493803622	0.9146686319845857	0.9717953002384566	0.9760705990484431	0.972401997417133	0.9721735507719069	0.972793183982684	0.972075953569104	0.9719190216431095	0.9399895814376708	0.9724052320034692	0.9717384185441943	0.971706652937351	0.9713611373898087	0.9718751259774109	0.9717268827496193	0.972117403740374	0.9702123116659493	0.9718963111696292	0.9756647021875678	0.9758015602836879	0.9718928051438535	0.9707904335511982	0.9723099253055683	0.972414235090752	0.9724144576490925	0.9724138331892825	0.9724146585998271	0.9724183765672286	0.9724185884133161	0.9724183765672286	0.9724185884133161	0.9724177388672719	0.9724077960242005	0.9724185884133161	0.9720699069465484	0.9693247448757086	0.9719709090909092	0.9719070035149386	0.9720485866030784	0.9724118388072603	0.9719373651137595	0.9723646446316698	0.9679752010376135	0.9681845755555556	0.9696126336123633	0.9720487620682257
BcF83776	0.9159364255842559	0.9153198020056571	0.9164719304733727	0.9155265960069017	0.9763842940255092	0.9681079820730867	0.97671016640781	0.9764933908561184	0.9767838742755238	0.9762815789473683	0.9780873595882749	0.9411190006939625	0.9764979260089685	0.9762422062780268	0.9763373409498207	0.9764708892841262	0.9761518758404303	0.9761487207733813	0.976277234428086	0.9766085183537263	0.9760221030042918	0.9676485730515793	0.9674065262446497	0.9776098954703832	0.9769128885982125	0.974206653367754	0.9764353926585095	0.9764356151279199	0.9764349632925473	0.976435828698554	0.9764340440685512	0.9764340440685512	0.9764281571333184	0.9764342621856221	0.9764307723124861	0.9764280622914349	0.9764338259514801	0.9764279486033519	0.9757957296570275	0.9760940641952983	0.9759900316527244	0.9763270709330947	0.9764336062291434	0.9763609613234965	0.9764256717081851	0.9906336737588654	0.986491992675571	0.9732796834862386	0.9766269293779057
BcFSLW80275	0.9138681186480738	0.9147078345975045	0.9148885855495412	0.9143572685960297	0.9775812381974248	0.9693758951965065	0.9785499336046262	0.9783563382099827	0.9785474725983236	0.9779333190118152	0.9790317771998267	0.9389348956442831	0.9777661550021468	0.9774573715882227	0.977474846467683	0.9788226736482153	0.9775476952707041	0.9775131607104643	0.9781129341963322	0.978045449545166	0.9780464110297286	0.9689831936828252	0.9686843977346983	0.9796894756790905	0.9788775173867228	0.9769870039946739	0.978011251878892	0.9780112583208075	0.9780108374490015	0.9780116770453081	0.9780138066595061	0.9780142577873254	0.9780137572502685	0.9780142577873254	0.978013203007519	0.9780052179514708	0.9780137851772288	0.9779841679257502	0.9776559725685786	0.9780434058595434	0.9779693771551723	0.9779151673504641	0.9780093128623577	0.9776301050825649	0.9780137320163195	0.974698207507381	0.9757057878217199	0.976497477171374	0.9812238587948874
BcFSLW80483	0.9141331351094196	0.9147737566909975	0.9153050378429517	0.9142845975638882	0.9760279324618736	0.9678775170893055	0.9765966992187499	0.976376046714691	0.9765574002181024	0.9761384732492389	0.9777683168751372	0.9390732031782066	0.9762001590067524	0.9758964863685933	0.976062825708061	0.9761902901689042	0.9760998326086956	0.9760452217391306	0.976249460580913	0.9762759639065819	0.9760981350762528	0.9677759432498337	0.9675318255890774	0.9780822044728436	0.9777400342172797	0.974168973315242	0.9763260008693762	0.976326311671376	0.976325683547055	0.976326515974788	0.9763287627745162	0.9763287627745162	0.9763287627745162	0.9763289758643184	0.9763281213307241	0.9763199108889371	0.9763289758643184	0.9762488553953691	0.9750274994777524	0.9762063079939012	0.97613905249401	0.9761683457167832	0.9763237730928058	0.9761878063112078	0.976292840069535	0.9881151863792061	0.9913972288426581	0.9730084979468339	0.976479959522795
BcFSLW80932	0.9146247041420118	0.9147602644746249	0.9152646314325452	0.9147872386495925	0.9729827898848684	0.9669396871008941	0.974650147670549	0.9745385607008761	0.974746183716075	0.9744049531152323	0.9756705922836288	0.9393305589924877	0.9732986681762043	0.9728095209703947	0.9730713503499382	0.9739841456350848	0.9731519132757913	0.9731057715224986	0.9744078191712013	0.9744008256693236	0.9743014145424154	0.9669460691421254	0.9668355126300148	0.9773467704280155	0.9765603823588914	0.9731968310781318	0.9744115857470307	0.974411591998333	0.9744109835382372	0.9744121983746614	0.9744069009384777	0.974407117831074	0.9744068613138686	0.974407322210636	0.974406260688217	0.9744015378203791	0.9744064880083422	0.9740467162303665	0.9753461364587694	0.9743799581939798	0.9742874169278998	0.9739804126518644	0.9744082600541779	0.9731461615953947	0.9743875682433841	0.9873207704280155	0.9871383365987462	0.972936404565631	0.9755430582624922
BcHWW2742	0.9145943101343101	0.915382955849339	0.915806507628966	0.9150812429378532	0.9792726375082836	0.9707826199594505	0.9797354153778172	0.9795955619469027	0.9796768027512758	0.9794178648947951	0.9807136312598249	0.9406893562734082	0.9795339177537032	0.9792451105705439	0.9792565161575919	0.9807433075563411	0.9793018390804598	0.9792673878453039	0.9794334235633458	0.9797107023705004	0.9793692657497782	0.9698716538981524	0.9696452672955974	0.9810703668923347	0.9806868479685453	0.977835488138686	0.9794215737051793	0.9794213612217796	0.9794209296148738	0.979421795042054	0.9794132573073516	0.9794134743135519	0.979413328166519	0.9794134743135519	0.9794126793622674	0.979415351925631	0.9794135828166519	0.979131875	0.9798342328278322	0.9793960137533274	0.9793516884845795	0.9790903491992882	0.9794188778220452	0.9792802963946029	0.9794037043593715	0.976440212906058	0.9772983552343408	0.9776146522030864	0.9817523281596454
BcISP3191	0.9157921696969696	0.9162638668661183	0.9166899154997585	0.9158514268381461	0.9771787044270833	0.9699296624472574	0.9776575749730313	0.977464736385333	0.9776185593770278	0.9772945110341843	0.9788773425636444	0.940662050744879	0.9785825300677893	0.9771186546402956	0.9770957238984154	0.979295624725033	0.9784872133653637	0.9784637347027971	0.9783252035901926	0.9771756888986397	0.9782127896808046	0.9702883366778149	0.9703339445676276	0.9772596518502299	0.9772000925110131	0.9769113714679531	0.9784953231773666	0.9784953253536451	0.978494903155604	0.978495749727965	0.9784900130633573	0.9784900130633573	0.9784900130633573	0.9784902264315263	0.978489368604398	0.9784891947769314	0.9784902264315263	0.9771490175666884	0.9775148776105996	0.9782676881014872	0.9782327461706785	0.9771072287326388	0.9784934167573449	0.9784405527638192	0.9784870197955188	0.9733296063338465	0.9746484244879586	0.9753862315601253	0.97849919921018
BcISSFR23F	0.9158482028511334	0.9163447419907068	0.9174186024772144	0.9159043696108133	0.9834426265953066	0.9713014425374756	0.9842046839844549	0.9841269456499276	0.9842285614611122	0.9836234829369184	0.985483259367804	0.9424441036476867	0.9857559862956811	0.9834141399176954	0.9833940218062126	0.9863055731958764	0.9851047595252967	0.9851011187500001	0.9852277233550557	0.9778719710708118	0.9848958188299435	0.9709620652173914	0.9705524380788283	0.978817295169185	0.9788662885934819	0.9801731561387901	0.9852264217911679	0.9852266240198101	0.9852260173338835	0.9852268262484524	0.9852201218001652	0.9852201218001652	0.9852201218001652	0.9852203241123039	0.9852195148637489	0.9852103198514239	0.9852203241123039	0.9832896628289475	0.9782560192265676	0.9850368605627888	0.9849646252361955	0.9832934604286893	0.9852244056954189	0.9852262974486621	0.9851477722772277	0.9743166645408162	0.9751683996482743	0.9789684791621209	0.986380872152678
BcISSFR3F	0.9163354584221749	0.9163577072094162	0.9174046128500823	0.916132449704142	0.9838844709543568	0.9719325659630608	0.9844616178895301	0.9843409306683323	0.9844756829923539	0.9839164876119094	0.9858140135335167	0.9425493083314619	0.9858064558547277	0.9837282244347645	0.9837718198796431	0.98661950699812	0.9855755312893741	0.9855996158690177	0.9857521244954325	0.9780677403109264	0.9853684077916579	0.9714423134492627	0.9710237110481587	0.9793115913006029	0.9792420712114632	0.9806704741573034	0.9857214603702934	0.9857214603702933	0.9857210526315789	0.9857218681090077	0.9857157211238292	0.9857157211238292	0.9857157211238292	0.9857159250780437	0.9857151092611862	0.9857052381943001	0.9857159250780437	0.9836919320066335	0.9788863171864632	0.98544194197374	0.9853577589493752	0.9836928031561462	0.9857194299979197	0.9856335403596822	0.9856933700852922	0.9748469255593805	0.9754022787068006	0.9791622307692308	0.9867397321428572
BcISSFR9F	0.915706043509443	0.916392539091586	0.9176032173498571	0.915655261274159	0.98285002696536	0.97185876984127	0.9835768967648878	0.9831806831910018	0.9835039532961355	0.9829577255717257	0.985785366215072	0.942692850033929	0.9858680880185303	0.9827994894146949	0.9828097450777201	0.9864286709785103	0.9853805256518082	0.9853719553778153	0.9854033319157985	0.9781250855638437	0.985173174199024	0.9711660950913493	0.9709729947803394	0.9789447626240829	0.978849306131355	0.980525890596745	0.9856087625208682	0.9856087625208682	0.9856083535058432	0.9856091715358933	0.9856023298538622	0.985602540709812	0.985602540709812	0.9856027453027139	0.9856019269311064	0.9855924916527546	0.9856023235908142	0.9828853193695563	0.9785435176991151	0.9852682929936307	0.9851879528562327	0.9829240847704135	0.9856064899833055	0.9854478220730173	0.9855882265804298	0.9742434949581636	0.9754327961555656	0.97897806501548	0.9866320602284527
BcJEM2	0.9159214966634892	0.9162862496909766	0.9175087250237869	0.9157850785340313	0.9834969445602334	0.9717296892219528	0.9841363668320925	0.9838936876174568	0.9841616345156606	0.9835568434237996	0.9857174751112052	0.9426989898534386	0.9857747939444913	0.9834207600999584	0.9833876473037685	0.9863649102296451	0.985348210370995	0.9853250390048491	0.9853470732226479	0.9782950438981562	0.9850681648258284	0.9712203892676489	0.9709815994770102	0.9788446725740221	0.9787914372822298	0.9803933423423424	0.9854993003341688	0.9854993003341688	0.9854988909774436	0.9854997096908938	0.9854928186376932	0.9854930296698704	0.9854930296698704	0.9854934454659423	0.9854922127037192	0.985483418964077	0.9854928144588382	0.9832848595797795	0.9785659769605672	0.9851555952380951	0.9851283450329716	0.9834079303150428	0.9854970572263995	0.9853538300104933	0.9854775083542188	0.9745362427247253	0.9753400402054948	0.9789790838852098	0.9865031295487627
BcJRS4	0.9137495182111571	0.9153112806343104	0.9153953715350571	0.914739060669946	0.9866524824162184	0.9699935086565856	0.987978227452614	0.9877736564519493	0.9880308446581644	0.9874347563271283	0.9854839444560451	0.9407895838896306	0.9866435429162358	0.9864599089026915	0.9866164671774695	0.985790087773015	0.986670903626943	0.9866985782284767	0.9876055688246386	0.979231645774363	0.9875835449402892	0.9697172491767291	0.9697499517966695	0.9776307048648648	0.9759362101433771	0.9790050481091968	0.9874558743739565	0.9874558743739565	0.9874554590984975	0.9874562833889816	0.9874481628392484	0.9874481628392484	0.9874481628392484	0.9874483674321504	0.9874475490605429	0.9874389586811353	0.9874483674321504	0.9872818282955499	0.9764508887915938	0.9875617546063652	0.9874911793045663	0.9872532731471761	0.9874514085976628	0.9865872146401985	0.9874345524723555	0.9727959096774194	0.9724525071100415	0.9768583097672395	0.9866075829680651
BcMOD1Bc122	0.9150839140985199	0.9162106726234798	0.9165718481927713	0.9152170932224125	0.977486058443007	0.9711082921348314	0.9781660373582388	0.9780828766204738	0.9781188591203394	0.9778598550401428	0.9779566719745223	0.9393331615201899	0.9780946158999553	0.9774122979008486	0.9774925693202147	0.9777014253798033	0.977628515712057	0.9776477688531905	0.9779342316308244	0.978904144361562	0.9777304044692737	0.9708166606457439	0.9710075657451113	0.9815171247498333	0.981279810267857	0.9776784354361193	0.9779366020066891	0.9779366064659979	0.9779361716833891	0.9779370412486066	0.9779350702654473	0.9779352888690609	0.9779345995984833	0.9779352888690609	0.9779344144546063	0.9779246488294315	0.9779352888690609	0.9777304228187919	0.9952808381102984	0.9777693717862732	0.9776850648769576	0.977733440860215	0.9779346577480492	0.9775948540227323	0.9779002496099843	0.9744950580875782	0.9747951812415043	0.9769902444395508	0.9789598811358132
BcMOD1Bc20	0.913690070956692	0.9139219919314171	0.9141726865671642	0.9142692092337918	0.9553553975959317	0.9559175237449119	0.9558812341699285	0.9557448101851853	0.9559685879362145	0.9554747028901734	0.9570651896067416	0.9378222806183116	0.9559212872660041	0.9553498678414097	0.9553156174838112	0.9560716832140383	0.9553844367337498	0.955360628756357	0.9552992625231912	0.9560950956441576	0.9552437187789083	0.9560789803300928	0.9560226368940754	0.9565732324399261	0.9564537694270471	0.9562841602870813	0.9554046081143384	0.955404663439373	0.9554041701244814	0.9554050599354541	0.955402534594096	0.955402534594096	0.9553954082103322	0.9554027606088561	0.9553987061808118	0.9554005486399264	0.9554023316420664	0.9554401548059148	0.9573590251279664	0.9552256676695211	0.9551747163695301	0.9553234080924855	0.9554021853388659	0.9553811177829098	0.9553725656984786	0.9614561361067149	0.9600352773925104	0.9552540108209833	0.9564338992838992
BcMOD1Bc214	0.9144102328372539	0.9159916061794998	0.9160449596391262	0.9149182265890343	0.978000825607064	0.9714752876156102	0.9788824515418503	0.978749238432588	0.9788705696621771	0.9784438633348076	0.9794870929715304	0.93844287142525	0.978460017699115	0.9779599535398229	0.9780697324192835	0.9794228219238389	0.9782023481334217	0.9781283587028459	0.9786426263297873	0.9751605730915605	0.978439796505198	0.971079242219215	0.9707915577439571	0.9772684584717609	0.9767067666000443	0.9921861590668081	0.9784922413412752	0.9784922479594088	0.9784918199867639	0.9784926737260093	0.9784967402339441	0.9784969675568309	0.9784902405649968	0.9784971838446259	0.9784934959170162	0.9784853253915731	0.9784960869565218	0.9783281898846495	0.9781925074626865	0.978481575221239	0.978404746400886	0.9782862641509433	0.9784904500330908	0.9782481631753033	0.9784984472871636	0.9725050615074927	0.9732504264005444	0.990966707016824	0.9811225484287559
BcMOD1Bc215	0.9149382168501677	0.9152355345293686	0.9155027913085005	0.9154908611979792	0.9701069748833075	0.9897197740228013	0.970470496124031	0.9704472611890448	0.9704890549255057	0.9700637999112689	0.9702797072625698	0.9390074318975553	0.9707362903939796	0.9700074270438852	0.9700380102267676	0.9709153207547171	0.9699953306702176	0.9699350011093852	0.9700391436832742	0.968614591996423	0.9699880311111112	0.9912803866290779	0.99112718687475	0.9688975577483739	0.9688569854096519	0.9713204801286469	0.9700390359042554	0.9700392553191488	0.9700386059397162	0.9700394703014185	0.9700368181818182	0.9700368181818182	0.9700318093126385	0.9700370376940133	0.9700333458980045	0.9700324224290781	0.9700366008869179	0.9700757069694946	0.9707189221824686	0.9700774572127139	0.969953826995775	0.9701079318029864	0.9700389982269505	0.9699892715967132	0.9700207712765958	0.9658933891493638	0.9662987298341287	0.9696435149620366	0.9704697395718386
BcMOD1Bc88	0.9137532317218385	0.9157088775510204	0.915867658720793	0.9149499999999999	0.9781565162852113	0.9722243123595505	0.9791168918622506	0.9790088783605114	0.9791955616740087	0.9786285374449339	0.9800831853496115	0.9389198256624827	0.9785716237056622	0.9781416222173244	0.9782087447698744	0.979686942257218	0.9782615757042255	0.9781800461538461	0.978589024067123	0.9757192263099219	0.9784992338177015	0.971191443298969	0.9710013894455578	0.9777007699115045	0.9770360696848646	0.9917757003808718	0.9786679863855952	0.9786682037768994	0.9786675603864735	0.9786684167764602	0.9786686489455184	0.9786688796133567	0.9786622122144113	0.9786690949033391	0.978665434973638	0.9786611506368028	0.9786679964850616	0.9784462037037038	0.9785691963911037	0.9785546528543091	0.9784898236720301	0.9783604611650486	0.9786657685551164	0.9784610041749067	0.9786731108671789	0.9721910863757792	0.9730977013574661	0.9890497616601603	0.981658171465406
BcMOD1Bc90	0.914045013339801	0.914849640688259	0.9152589115479115	0.9137125012370113	0.9738389929015085	0.9674520145852326	0.9757258125980721	0.9756846596032461	0.9757189466576637	0.9753876719101123	0.9761991015012323	0.9390368152866242	0.9742277232341182	0.9736858242733526	0.9738936557705137	0.9744360387441549	0.9738830159433127	0.9738966319751994	0.9753821931407941	0.9745107542632269	0.975318126126126	0.9669025903063557	0.9667988406456014	0.9770732554551466	0.9761658136998255	0.9739184157487695	0.9753310931537599	0.975331317620651	0.9753306621773288	0.9753315331088663	0.9753294587918256	0.9753294587918256	0.9753289849539636	0.9753296788681788	0.9753261576465305	0.9753249315375981	0.9753292387154727	0.975205881290905	0.974538737124944	0.9752892541685442	0.9753028146143439	0.9751073142082676	0.9753289068462404	0.9740502993348116	0.975304657687991	0.9862328429134675	0.9903457947357681	0.972693767294171	0.9763025255896751
BcMOD1Bc98	0.9143352946954814	0.9152678107838245	0.9156313748787586	0.9146593474513666	0.9711461914648213	0.9663745695056858	0.9716190020646938	0.9715773203973204	0.9716434692467174	0.9713030762145982	0.9716040153096729	0.9394168017366137	0.9714542193995382	0.9709616193771627	0.9711878136531366	0.9716913457556936	0.9712620802583026	0.9711845165745857	0.9711427302100163	0.9713725355932202	0.971064102741304	0.9657889847953216	0.9656864157955865	0.9733123543962221	0.97336555454957	0.970998931494038	0.9711780500689022	0.9711782889297199	0.9711776251722555	0.9711785002296739	0.9711841061580883	0.9711843313419118	0.9711838396139706	0.9711843290441178	0.9711834283088238	0.9711726458429031	0.9711843313419118	0.9710313094688222	0.9723679036697249	0.971098716294077	0.9709923138972114	0.9710655524734166	0.9711755764813965	0.9711127808471455	0.9711829345579794	0.9681143099495646	0.9687792049632353	0.9705508677590584	0.973018379619004
BcMYB212	0.9142139606337013	0.9156813393731635	0.9158508315463427	0.9147486983972803	0.9780419315403422	0.9721298891653473	0.9788695829636204	0.9788165010028972	0.9789623469160543	0.9785236414253897	0.9796444279946165	0.9388075773195876	0.9784072537247055	0.9781008918617614	0.9780748933333334	0.9798749457364342	0.9780869555555556	0.9780865948945616	0.9785158379825931	0.9758169701762315	0.9784448574610246	0.9716393980538582	0.9711509766502022	0.9776786169265033	0.977008946898706	0.9918983678259015	0.9785603066666666	0.9785605266666666	0.9785598755555556	0.9785607422222222	0.9785618741662961	0.9785621142730102	0.9785553623832814	0.9785623321476211	0.9785586282792352	0.9785533422222221	0.9785612094264117	0.9782863283515504	0.9781359864234196	0.9784985809757185	0.9784396164994427	0.978259781201161	0.9785583577777779	0.9782595539280958	0.9785572434473568	0.9724201280611099	0.972849482171247	0.9893184972055475	0.9815599005405407
BcMYb220	0.914414571222676	0.9159092220858895	0.9162887738549619	0.9151112396694215	0.9781939608801956	0.9723375452488688	0.9791265215459797	0.9790520303097837	0.9792330956095388	0.9787550234113713	0.9796250190114068	0.9392721207865169	0.9786682169158669	0.9781475562486077	0.9782524705096818	0.9799269155987628	0.9783208260966378	0.9782731711111111	0.9788041887971436	0.97611146011717	0.9786421401472886	0.9713512675101672	0.971076470323741	0.9776365439535922	0.977334499329459	0.991737258167841	0.9788159354120266	0.9788161559020045	0.9788155033407572	0.9788163719376393	0.9788222927807487	0.9788225512477717	0.9788157843137255	0.9788227696078431	0.978819057486631	0.9788090267260579	0.978821606506239	0.978575936940966	0.9778892675698561	0.9787300959607231	0.9787127228054501	0.9786036501901141	0.9788137639198219	0.978438563806136	0.9787563215319529	0.9723021084608462	0.9727891893732971	0.9893562383226074	0.9817288598009519
BcPE8121b	0.9151899880153405	0.9162299433776465	0.9165472166427546	0.9155139531548757	0.9845544430432955	0.9715655172413793	0.9851887557603687	0.9851404907329402	0.9852150536277603	0.9847450545302014	0.988101894977169	0.9404889993223401	0.9846094327731093	0.9843857842724978	0.9844798780487806	0.9876879631147542	0.9844698867924528	0.984530188797986	0.9848529978902955	0.9765348604448321	0.9846062415824918	0.9700587535722137	0.9698337753987327	0.978721273830156	0.9779378480190516	0.9817990013404826	0.9848310826689047	0.9848310826689047	0.9848306735207721	0.9848314939152328	0.9848255373635599	0.9848255373635599	0.9848191603694375	0.9848257409739715	0.9848222439126785	0.9848198447335292	0.9848251259445845	0.9846452277520034	0.9778551896813353	0.984655733838703	0.984658825637782	0.9846380303989868	0.9848289613932019	0.9845571928721174	0.984817310677575	0.9747088050588748	0.9756823683045596	0.978892341021772	0.9990221843687376
BcRock342	0.9152105335327849	0.91558541485831	0.9157406810302132	0.9150935535535534	0.9783766312697695	0.9706868808598218	0.9786661534998874	0.9785220795660037	0.9786800948938092	0.97820209470124	0.979413031612463	0.9414404229752463	0.9783681090827134	0.9781690888537192	0.978325174050633	0.9801401420198377	0.9782202187147689	0.9781945782589085	0.9781820881355933	0.9839721163095759	0.978105897493791	0.9694742517162471	0.9695000136955034	0.9855743016637479	0.9854780960737004	0.9775250348999535	0.9782065682074409	0.978206579481398	0.9782060969560316	0.9782070101465615	0.9782096706519288	0.9782096706519288	0.9782096120009024	0.978209891721182	0.9782089487931424	0.9781984171364149	0.9782098759305211	0.9780303445149592	0.981473063973064	0.9781317487573429	0.9780907612378588	0.9780476518585673	0.9782043089064262	0.9781936544101061	0.9781851871055005	0.9768246953804953	0.9762740527145755	0.9772065600730926	0.9806467334533993
BcS28	0.9153781448721015	0.9162928215353938	0.9172748863364442	0.9160295867371455	0.9851200909090909	0.9719866814749	0.9858877118822292	0.985843476504359	0.9860019489020272	0.9855227309407518	0.9882300896767465	0.9411621031115149	0.9855166384419982	0.9850786394413881	0.9850914325010579	0.9881396501457725	0.9851309686307756	0.9851529668226288	0.9854262658092177	0.9773252048192771	0.9851963391136801	0.970839001331558	0.9704993581006816	0.9789196295493934	0.9782004210983287	0.9817712469108065	0.9855403539077312	0.9855403539077312	0.9855399431219718	0.9855407668000843	0.98553652687039	0.9855367355110644	0.9855361433087461	0.9855369420442571	0.9855357449947313	0.9855290752053929	0.985535909378293	0.9853063370738936	0.9780245649815578	0.9852119460500964	0.9851338882944575	0.9852571183206107	0.985538091426164	0.9853513678646936	0.9855084881027584	0.9744992578890097	0.9757750884564352	0.9788181351176344	0.9999427946493132
BcUAEUH3K6M1	0.9125220514075888	0.9134269226869457	0.9138398028585512	0.9128466121842496	0.9740450121493264	0.9667335096803242	0.9753788523862374	0.975534028087383	0.9757100892259648	0.9751098041833557	0.9761185537372843	0.9388518883720931	0.9744719619553196	0.9740691797479549	0.974210606060606	0.974726934957581	0.9741628996692393	0.974154788172992	0.9752411482720179	0.9741240696668109	0.9750827132991758	0.9661471072151046	0.9659472690582961	0.9771738974247999	0.9752921813515825	0.9729190887850467	0.9751518798665184	0.9751521023359289	0.9751514505005563	0.9751523159065628	0.9751505475183619	0.9751507767638549	0.9751507723124861	0.9751509948809259	0.9751498976185177	0.9751456106785318	0.9751505430669931	0.9750578451555157	0.9747764436541455	0.9751413079322638	0.9750678783151326	0.9750078966211682	0.9751499265850946	0.9742339549768264	0.9750915032243718	0.9888071382179827	0.9860099936855399	0.9717572836429542	0.9752626788869257
BcWH2015	0.9137268045203175	0.9144601861635221	0.9148868221787982	0.9135115541871922	0.9727838615825435	0.9662732464884459	0.9746034953187696	0.9748240700022437	0.9748671671896011	0.9745529072625698	0.9750070234113714	0.9383324109653234	0.973166862183021	0.9728867343336276	0.9729095522717248	0.9735430284328852	0.9728497512656834	0.9728933839718187	0.9744240408805032	0.9733721062906725	0.974347941769317	0.9662456356606778	0.9657644685172647	0.9760815805604203	0.9750920043290043	0.9730570016358964	0.9743105493523894	0.9743107726663688	0.9743101183564092	0.9743109892809291	0.9743049865951743	0.9743049865951743	0.9742989209115283	0.9743052055406614	0.9743017024128686	0.9743046583296114	0.9743047676496873	0.9740297218483625	0.9729726610582244	0.9743538528818121	0.9743349271463797	0.9738476448136507	0.9743083363108532	0.9730275924295775	0.9742547622237107	0.9854525170208376	0.9965545866666666	0.9720024224719102	0.9752444932952298
BcbvraCAM	0.9130895795124134	0.9144758487940631	0.9149518187980118	0.9139484309718438	0.9781708405629458	0.9692198680140234	0.9779456610911988	0.97800183309986	0.9780762882270638	0.9776510774746067	0.9764711640752864	0.9394443687635575	0.9777269564364207	0.9781900135135136	0.9781337010607521	0.976717607866747	0.9777370080597603	0.9777078103482195	0.9771318772931105	0.9753799475912114	0.9769653182835062	0.9691705814432989	0.9691442871815942	0.9760961543159609	0.9748594180426902	0.9759838863976082	0.9770584307754772	0.9770584328055217	0.9770580369468128	0.9770588286642307	0.9770520999187653	0.9770520999187653	0.977039425264013	0.9770522989439481	0.9770458834281073	0.9770527161997565	0.9770513992688871	0.97711528040201	0.9767750082918739	0.9769712634791455	0.9769286958290946	0.9771286544650041	0.9770562261469752	0.977560508306962	0.9770299066558441	0.9707898914572864	0.9720046924501132	0.9742791920033319	0.9773819007758269
BcbvraCAR1	0.9134327573777877	0.9145148717350746	0.9149801316984559	0.9140646541885414	0.9782850899941938	0.9691436446658365	0.9781284803039393	0.9781360518384569	0.9781790974729242	0.97776287485006	0.9764511042692939	0.9396026284843205	0.9779333300473186	0.9783818998641567	0.9782919713400466	0.9766445799839228	0.9778830313795145	0.9778343514313919	0.9772378155041931	0.9758200547334279	0.9770888444262964	0.9689815913800247	0.9691242072667217	0.976156912244898	0.9749477100161551	0.9759507497857755	0.9771550998370009	0.9771551018744906	0.9771547045639771	0.977155499185004	0.9771487851610273	0.9771487851610273	0.9771355584997962	0.9771489849164289	0.9771423216469629	0.9771493704156479	0.9771480432123929	0.9773674919419822	0.9770223642039544	0.977095364508883	0.9770528043300652	0.977362361363178	0.9771524368378158	0.9777558895949164	0.9771862578936645	0.9706322903225808	0.9720938297431648	0.9743978460895023	0.9773532050757265
BcbvraCAR2	0.9130321016422548	0.9142962261549069	0.9147807299596956	0.9138908295761949	0.978088140952381	0.9689350581039754	0.977921880526626	0.977963933649289	0.9780218773417471	0.9775543758600354	0.9764160068742419	0.9395767867095391	0.9777255208535403	0.9781605673352435	0.9780945532482378	0.976655256486433	0.9776433896003103	0.977605986407767	0.9771019798792757	0.9753145756972111	0.976904568446407	0.9687386674816627	0.9688590237467019	0.9759674272526592	0.9747906000397378	0.9758621664215171	0.9769167013819346	0.9769167033847387	0.9769163128379732	0.9769170939315042	0.9769103967140853	0.9769103967140853	0.9768974413945103	0.9769105930675216	0.9769040633139652	0.9769064109753655	0.9769096694049288	0.9770426560951438	0.976669630461413	0.9769258654618475	0.9768744948784897	0.9770005575396824	0.9769143440817145	0.9775132024995117	0.9768997377377378	0.9708020297619048	0.9721040122199592	0.9743022918807812	0.9772841310483871
BcbvraCI	0.9148530442054958	0.9153087001254706	0.9160445901639344	0.9161157306380906	0.978728787443578	0.9696103207255032	0.978410982597623	0.9785369234069943	0.9786242409381664	0.9781030087364159	0.9766092583679721	0.9403940381960423	0.97823178339954	0.9785914781359064	0.9786848490449785	0.9770857222699912	0.9781519941164111	0.9781047382804289	0.9774762579793089	0.9755617127429806	0.9772890619507909	0.9696984094418707	0.9698650602673681	0.9766896980886186	0.9749933691910498	0.9760542928946768	0.9774923786828423	0.9774923808492202	0.9774919562391682	0.9774928032928943	0.9774866579973993	0.9774866579973993	0.9774869007368878	0.9774868703944517	0.9774834655396619	0.9774866117850952	0.9774864456003469	0.9779207666026052	0.9765479627577034	0.9772800065934066	0.9772317861856578	0.9778673567151412	0.9774905004332756	0.9780032035548033	0.9774752956465237	0.9708775508456434	0.9720392228320526	0.9746267320552832	0.9776390373280944
BcbvraDRC	0.9146495968882603	0.9153036306196842	0.9157253380447584	0.9149403694056357	0.9779759311783107	0.9696373421280278	0.9784609284373044	0.9784196042713568	0.9785839170506913	0.9780834065244668	0.9778447487001733	0.9402619600725953	0.9774463195920102	0.977846079699562	0.9779301356710498	0.9781713347502656	0.9774250158999364	0.9773854123383506	0.9773926255073702	0.9766633631332482	0.9773140098060116	0.9694511060704257	0.9694769061962135	0.9766328373185311	0.9763892919599062	0.9757846919642857	0.9773510295681771	0.9773510295681771	0.9773506168900233	0.9773514465007446	0.9773447286656735	0.9773447286656735	0.9773695466155811	0.9773449393487976	0.9773689208173691	0.9773450457349501	0.9773443945520321	0.977810835257083	0.9772852312703585	0.9773127526652452	0.9772880631399318	0.9777868872085695	0.9773487449478835	0.9774464976665251	0.9773317971076138	0.9717391893617021	0.9733550174520069	0.9748510019646365	0.9780575471698113
BcbvraUFBc0001	0.9143638350419384	0.9155989388052455	0.9159339551357732	0.915237703087886	0.9785803214069132	0.9693865061808719	0.9782133159214376	0.9782214123819517	0.9782582861338368	0.9779014766785191	0.9765639083673908	0.9395284426414244	0.9779882394076512	0.9784038150172031	0.9785012580906148	0.9771860320472274	0.9779293327841845	0.9779150823723229	0.9771531279418058	0.9754681887431232	0.9771072002564651	0.9691750595624865	0.969297961521833	0.9767294689507494	0.9753038629151682	0.975459917521177	0.9772628023032631	0.9772628044359138	0.9772623885689913	0.9772632203028365	0.977257493065927	0.977257493065927	0.9772518433966291	0.9772577021548965	0.977254354597824	0.9772569588398379	0.9772572818433968	0.9776989417210183	0.9766181601731603	0.9770797457264958	0.9770552597819115	0.977684963150137	0.9772605182341652	0.9777460829875518	0.97725360554371	0.9705654887534161	0.9715746640992727	0.9743332787958116	0.9776981677751555
Bt9727	0.9160937245995697	0.9156944786788267	0.9170989017751479	0.9165371923076923	0.977218456302152	0.9717425361990951	0.9776809892989736	0.9774742097130242	0.9776246473937802	0.9771168079470199	0.9810284109468108	0.9411749262467807	0.9791689605496455	0.9771511650912288	0.9770920508883529	0.980557931488801	0.9787045196361216	0.9786546595460613	0.9787185083370887	0.975923686450168	0.9784394811320755	0.9711964833931778	0.9709923322185061	0.977367768722467	0.9774462322380107	0.9873193600701293	0.97892729640256	0.9789272986095786	0.9789268682410064	0.9789277289781505	0.9789185140207551	0.9789185140207551	0.9789117995142416	0.9789187304040627	0.9789150805917421	0.9789204480247186	0.9789181519099139	0.977024913244015	0.9775842252894034	0.9785214853932585	0.9784448382022473	0.9769360532687651	0.9789251467667182	0.9788521533008419	0.9788847175639894	0.9716533369971423	0.9733479553225438	0.9860415789473684	0.9820072928055982
Bt9727B	0.9161221426861385	0.9161476911655531	0.9172538011417699	0.9166251907291164	0.9768096118421054	0.9718789783491205	0.9772010146192451	0.9770633296557811	0.9774431221223416	0.9769351362637362	0.9809858505949757	0.9409720909517113	0.9790970791749835	0.9766604909051064	0.9768599649583881	0.9802903474818563	0.9784947929125138	0.9784450899001109	0.9784573473967685	0.9755618236877525	0.9782266756272401	0.9708599507278836	0.9707562316910786	0.9772326666666667	0.9772159084851179	0.986906282584885	0.9786325055090348	0.9786325055090348	0.9786320758043192	0.9786329374173645	0.9786319268077602	0.9786319268077602	0.9786249691358027	0.978632142857143	0.9786284744268079	0.9786256676950198	0.9786314969135803	0.9769459613696225	0.9772842780748664	0.9782807104437473	0.9782115683194975	0.9770338481848184	0.9786302886734245	0.9785875	0.9785149801762115	0.9711439973643752	0.9729561218899795	0.9856462100553899	0.9819341612057667
BtAlHakam	0.9159005795701523	0.9154786479014828	0.9168187711250603	0.9157437981118374	0.9753946021220159	0.967174690744921	0.9756411883358912	0.9755368055863446	0.9756578112626484	0.9753766770117491	0.9773628136797691	0.9412523887104177	0.9755069037102474	0.9751274463851427	0.975220718073354	0.9757832841409694	0.9751015064244571	0.9751217018440345	0.9750321858902575	0.9765219991251094	0.9748955644980997	0.9671517857142857	0.9669757355886935	0.9778703870967742	0.9773671468561584	0.9742511516270481	0.9754172417582418	0.9754174615384616	0.9754168175824177	0.9754176725274727	0.9754223834652593	0.9754226473175021	0.9754222185576077	0.9754228627968337	0.9754219986807389	0.9754099890109892	0.9754219151275285	0.9752734893992933	0.9758121008216745	0.9749771096196868	0.9749270693512305	0.9751420845319761	0.9754152307692309	0.9753002296312652	0.9753733633567662	0.9922071585025887	0.9875304034643009	0.9735843592057762	0.9761655738063951
BtBGSC4AC1	0.9121795532646049	0.9135144693536846	0.9134895256825545	0.9131884851988898	0.9811002073070608	0.967508690681622	0.9831118871434477	0.9828750705980067	0.9833910622406639	0.982375470209674	0.9828684573502723	0.9381231526572092	0.9817025467241733	0.981399938271605	0.9813454011902317	0.9992212007475471	0.9816037179223979	0.9816498069815194	0.9834270958961474	0.9714828202977563	0.9832760643409233	0.9675075841111351	0.9679858201858657	0.9772566021505377	0.9746835491403099	0.9787789409141583	0.9836286548856549	0.9836286548856549	0.9836282494802494	0.9836290623700624	0.9836283173876872	0.9836285628119801	0.9836218510815309	0.9836287666389352	0.9836252953410983	0.9836135446985447	0.9836276726289518	0.9826090456345072	0.9705667264957265	0.9832471956567135	0.9832109862097785	0.9824909760166841	0.9836266257796258	0.9819085283251232	0.983599407607566	0.9679220140032949	0.9713702872062663	0.9749290306878307	0.9854080406504067
BtBGSC4AJ1	0.9118854379477699	0.9136154079422384	0.9137364410735123	0.91289191272052	0.9816201504844362	0.968287867360208	0.9832686529680364	0.9831859866499791	0.9836557360300251	0.982913803374297	0.9835211884584343	0.938365269000854	0.9819429915411594	0.9816868814539447	0.9815364065074136	0.999709753894081	0.9818909377576256	0.9819632763239234	0.9837090367261282	0.9722961867457124	0.9834347811518325	0.9677955760869564	0.9681742974669842	0.9769613830931384	0.9745182749097089	0.9787220698142761	0.983739407345576	0.9837394094323874	0.9837390025041737	0.9837398163606009	0.9837371189979122	0.9837371189979122	0.9837371189979122	0.9837373235908142	0.9837365052192066	0.9837251669449082	0.9837373235908142	0.9829322278056952	0.9708907129094414	0.983487359597653	0.9834173731656185	0.9828746931937172	0.9837370888981636	0.9822347794723826	0.983719941581473	0.9680508942921904	0.9714493830390235	0.9750324246284501	0.9851259488532575
BtBGSC4AS1	0.9150168602713639	0.9168011551639745	0.9168605394486693	0.9155395440364772	0.9824607747866054	0.9732470516243881	0.9826468249128921	0.9827348641542507	0.9826873972902098	0.9823979081967213	0.9839744598155469	0.9403980729653882	0.9826883234714003	0.9823292118551044	0.9823643276390714	0.9837567244367418	0.9824550448283403	0.9825188158182215	0.982428607205624	0.97647353956512	0.9821563200525394	0.9725144766793126	0.9720879606281796	0.9777286699288256	0.9780094795872589	0.9826079240620085	0.9824642136304064	0.9824642158147663	0.9824637898645697	0.982464641764963	0.9824730463286713	0.9824733107517483	0.9824655222902098	0.9824735249125874	0.9824692832167833	0.9824520270860638	0.982472222465035	0.9822693810359964	0.9799637643491446	0.9821789706526501	0.9820986593647316	0.9821756358444982	0.9824637898645697	0.9822283336977914	0.9824647958069447	0.9740916726377071	0.9744177993601462	0.9814442684799299	0.9841330281995662
BtBGSC4AW1	0.9150363120911074	0.9164477700865267	0.916859807969275	0.915544370442392	0.9823873632725656	0.9730598827772766	0.9829450929614874	0.9827934680284192	0.9829363565719362	0.9825137810834814	0.9838516304347826	0.9405248854781582	0.982705085422676	0.9822695754612135	0.9823434303488113	0.9839355794085431	0.9825431408262995	0.9824671384205855	0.9824197732829518	0.9766522927609043	0.9823769078801333	0.9724019561779987	0.9722501440144015	0.9779783778280543	0.9777192544754135	0.9824186131221719	0.9825025265957448	0.9825025288120567	0.9825020966312057	0.9825029609929078	0.9824992926829268	0.9824992926829268	0.9824925543237251	0.9824995099778271	0.9824958137472284	0.9824900066489362	0.9824988580931263	0.9821735338680928	0.9802726891683211	0.9824190828336665	0.9823225677476677	0.9822221991978609	0.9825004632092198	0.9823823696472154	0.9824873698205185	0.9741551187214613	0.9740414962825278	0.9813814793425145	0.9840617375027526
BtBGSC4AY1	0.9134595705935253	0.9152702164289228	0.9157475113554865	0.9136882879005261	0.979616958677686	0.9713664890829694	0.9821184503424658	0.982061519913886	0.9822002321083172	0.9818506510528576	0.9793826211774496	0.9399099794614331	0.9799691377171215	0.9794422976609398	0.9796638964803311	0.9819482373086221	0.9796032368747416	0.9796394960760018	0.9818935855972402	0.9754521965317919	0.9814736693895099	0.9705478752479613	0.9702761923497267	0.9797163022508039	0.9758555721703012	0.9804913190529877	0.9816998907455013	0.9816998907455013	0.9816994730077121	0.9817003106255356	0.9816992070295756	0.9816994213459066	0.9816994192027433	0.9816996313759109	0.9816987891127305	0.9816942287917738	0.981699209172739	0.9815605167958658	0.9776228018372705	0.9815563296041308	0.9814690510006456	0.9814910775862069	0.9816974807197943	0.9797192921997524	0.9817425208824159	0.9718448573200994	0.971309558173785	0.9770961632208923	0.9816453661132397
BtBGSC4BA1	0.9150390035928143	0.9169732353667572	0.9171836780230327	0.9159114429771908	0.9837552713675214	0.9718373085535156	0.9845235782747603	0.9844175213857999	0.9846717629439453	0.9839777348420156	0.9881123364485981	0.9407966409791477	0.9860361548414923	0.9836169948739856	0.9838260547125455	0.9879492691584882	0.9856148567736378	0.985582065404475	0.9858001896960552	0.977109317474433	0.9856299462249947	0.9708256241580603	0.9706022584973166	0.9796671883289125	0.9789929890350877	0.9819339367030966	0.9858371437782075	0.9858371437782075	0.985836724693746	0.9858375650118203	0.9858431348097183	0.9858433799182972	0.9858363921737261	0.985843590625672	0.9858400086003009	0.9858231076724694	0.9858424725865405	0.9838144661234992	0.9777938416945374	0.9856457388685739	0.9856250344679017	0.9839031996568735	0.985835007522029	0.9855429284024942	0.9858312873415002	0.9732124408931698	0.9756456700796359	0.9804623976480836	0.9912242125742371
BtBGSC4BA1B	0.9148918881453154	0.9160675983284169	0.9167075725844837	0.9152216734014736	0.9838362225506758	0.9719030436710264	0.9843729911838791	0.9841354438119333	0.9844876864728191	0.9841195570554736	0.9881918723761546	0.9412818633681344	0.9858859272649936	0.9838296974825471	0.9838835163674762	0.9887500208594077	0.9855953831417625	0.9855845191489361	0.9855532542735043	0.9780450839593462	0.98523968483816	0.9706620235189705	0.9704596782014546	0.9797463196703535	0.9795654842903576	0.9818765928603707	0.9856012023708721	0.9856012023708721	0.9856007895850973	0.9856016172734969	0.9855947924608218	0.9855947924608218	0.9855883629817875	0.985595	0.9855914739517154	0.9855846951735818	0.985594377382465	0.9837678622729193	0.9780111766014236	0.9853580076709995	0.9851983038568081	0.9838423472192854	0.9855990558848433	0.9855874522698347	0.9855798666666666	0.9735481536796536	0.9758978180589958	0.9798833046737214	0.9920739751679218
BtBGSC4BX1	0.9118780309683382	0.9128562190031917	0.9133961384725197	0.9125326190476191	0.9724444344928139	0.9666635373101475	0.9752224425349088	0.9749748204240589	0.9754956162313835	0.9747264067212409	0.9729876357894736	0.9391698380843785	0.972783908882879	0.9723055418924551	0.972571357381151	0.9735368033946251	0.9724747867692948	0.9723906830487299	0.9751367122990006	0.9789264606961284	0.974876066709985	0.9655162397880328	0.9654249506254116	0.9780934776119403	0.9745071850311852	0.9748540671727629	0.9750990419806244	0.9750990441334768	0.9750986243272336	0.9750994639397201	0.9751089403402972	0.9751091944863235	0.9751089834158948	0.9751094055567522	0.9751085548136981	0.9750922992465018	0.9751089080335991	0.9746950183704344	0.9768831410118406	0.9749357406202559	0.9748689050303555	0.9746070012981393	0.9750971840688912	0.9728301357277093	0.9751620624327234	0.9704165226379988	0.97048527414593	0.9720590386303775	0.9752879657020366
BtBGSC4CC1	0.9140985259242035	0.9152987842465754	0.9154441362126245	0.9144467919621749	0.9824287599497277	0.9700372044444445	0.9846731540759709	0.984502415417559	0.9849019802828975	0.9842031057363013	0.9805930008598452	0.9407866287275211	0.9824488439790575	0.982319947567114	0.9826208011744967	0.9825671793847383	0.9825276545797528	0.982536862170088	0.9843941054210413	0.9744544463630477	0.9843033919005787	0.970244210994881	0.9699653999556835	0.978067387845304	0.9756613383783783	0.9783863794285713	0.9844104899443731	0.9844104942233632	0.9844100748823277	0.9844109114249037	0.9844210338184931	0.9844212906678083	0.9844212906678083	0.9844215004280821	0.9844206613869863	0.9843977834830979	0.984420991010274	0.9840528451612904	0.9761857548646836	0.984351268752679	0.9842924603174603	0.9840776537634409	0.9844081985451433	0.9825306174131435	0.984396955313235	0.972267949214547	0.971858542126158	0.9756476763854885	0.981790236135182
BtBGSC4CE1	0.9139218528610354	0.9151331863338987	0.9156046211588084	0.9141309904003747	0.9820322116359214	0.9698696911281489	0.9845072802998749	0.9842614525608733	0.9846244456066946	0.9841892816753927	0.9803092450052576	0.9401224821428571	0.9820893577795786	0.9818779343198866	0.9820666362715299	0.9816297768723321	0.9820840479090539	0.9820727935798457	0.9842588296077606	0.9738767065240193	0.9841279294414111	0.9699702368940557	0.9697547431432304	0.9777939058111903	0.9744651060256141	0.9781172232223223	0.9844426957611192	0.9844426978492379	0.9844422906661098	0.9844431050323658	0.9844389763944016	0.9844389763944016	0.9844385418842698	0.9844391811155212	0.9844383622310424	0.9844315055335143	0.9844391811155212	0.984203178668906	0.9752240950719582	0.984182782681799	0.9840957058699769	0.9841028685594111	0.9844406619335978	0.9823053459119497	0.9844187325120066	0.9714407016815446	0.9705598205511643	0.9751220753064799	0.981535198983912
BtBMBT15426	0.9183211780104712	0.9184753427021696	0.9197415277449824	0.9181542857142857	0.9798191397611677	0.972091062555457	0.9802345038335161	0.9802081918900953	0.9802219376098418	0.9799324972326765	0.9805885688729875	0.9404012473523181	0.9802069157638735	0.9796513587076788	0.9797352730488613	0.9816270357222099	0.979656506879716	0.9796941733333333	0.9796416450313339	0.9759160017909112	0.9794394954230855	0.9717222012857459	0.9714800000000001	0.9775796702080567	0.9775940647321428	0.9801758475719424	0.9798940992970123	0.9798941036906854	0.9798936753075572	0.9798945298769772	0.9798867010989011	0.9798867010989011	0.9798800791208792	0.9798869164835164	0.9798833076923077	0.9798872671353251	0.9798863472527473	0.9797579226519336	0.9800773963480129	0.9795355776536313	0.9794478363880197	0.9796807013274337	0.9798921726713533	0.9797781364539634	0.9798742028985507	0.9735821178308414	0.9742908137432188	0.9796564927344783	0.9823152215120124
BtHD1011	0.916045214420358	0.9165763279332352	0.9175912958607715	0.9163739482352942	0.983903174369748	0.9722741564792178	0.9846124301209846	0.9844584218289086	0.9847069828308207	0.9841396753794267	0.9878557095228172	0.9413185465505692	0.9859220131105942	0.9838760323122117	0.9838190563261874	0.9882740338912998	0.9856197661564625	0.9855606597148331	0.9857033183376178	0.9777213919333625	0.9853881235306691	0.9709597721238938	0.970820415202109	0.9797800366932873	0.9791059819315983	0.982142157918349	0.985775031552377	0.985775031552377	0.9857746213714766	0.9857754438367691	0.9857698695286194	0.9857698695286194	0.9857634806397306	0.9857700757575757	0.9857665719696971	0.9857631384097602	0.985769457070707	0.9839939865715485	0.9776425334796927	0.9854554106073566	0.9853986740804108	0.9840070157728706	0.9857729764408919	0.9855815631601184	0.9858196635120926	0.9734980799827995	0.9758985384442952	0.9798112459995733	0.9914518641010222
BtHD571	0.9156408452409783	0.9151374646821394	0.9165194410839586	0.9157433858458557	0.975769971111111	0.9676695211075805	0.97606212161269	0.9760640334448162	0.9762569920318726	0.9759946979120392	0.9779253865058088	0.9413460193281178	0.97598352875613	0.9756698155145587	0.9757330500556175	0.9762592095385294	0.9757709576837418	0.9756577896851977	0.9757063462404323	0.9762483783190697	0.9755168881903907	0.9674314979665611	0.9670987226440374	0.9778308001720799	0.9775013497728746	0.9742371349095966	0.9759525276182061	0.9759527463543968	0.9759520989836502	0.975952960671675	0.9759490406719717	0.9759490406719717	0.9759429199823167	0.9759492572944298	0.9759456675508402	0.9759452319929298	0.9759488041556147	0.9759844972253052	0.975707728081887	0.9755679483146067	0.9754848336330935	0.975842772959751	0.9759508086610694	0.9758276444444445	0.9759332155477032	0.9920689371884346	0.9873803607809848	0.9736225786733077	0.9766181082270127
BtHD682	0.9159799097172726	0.916216133004926	0.9175264788065357	0.9162361230329044	0.9856417199069177	0.9721348642030277	0.9859704948626548	0.9858233757691492	0.9861065136842104	0.9856585551089486	0.9886350471204189	0.9424604129263914	0.9859856121366433	0.9857255287137107	0.9857427012711866	0.9897807138397504	0.9856295630038184	0.9856465236780632	0.9856828179871521	0.9779443239683935	0.9853542915066155	0.9716281668520579	0.971350573878628	0.9795642018626814	0.9792636618798956	0.9818020307205783	0.9856890844183116	0.9856890844183116	0.9856886749265015	0.9856894960100797	0.9856839516806722	0.9856839516806722	0.9856771827731092	0.9856841575630252	0.9856806827731093	0.9856770936581267	0.9856835798319327	0.9855449619611157	0.9785149688888889	0.985424088385995	0.9853714493373237	0.9854828819297502	0.9856868080638387	0.985631185795815	0.9856233193365526	0.9754007367280607	0.9762309728150977	0.9803185230500329	0.9905428748195505
[truncated: 57 more columns]

## Sheet: Table S6 Gene Presence Absence
Gene	Non-unique Gene name	Annotation	No. isolates	No. sequences	Avg sequences per isolate	Genome Fragment	Order within Fragment	Accessory Fragment	Accessory Order with Fragment	QC	Min group size nuc	Max group size nuc	Avg group size nuc	AX2012-121	AX2013-496	AX2014-912	AX2014-949	AX2015-1152	AX2016-1771Ac	B_anthracis_2000031021	B_anthracis_2000031052	B_anthracis_A1055	B_anthracis_A46	B_anthracis_AFS072084	B_anthracis_AFS081271	B_anthracis_AX2015-1136	B_anthracis_AX2015-1270	B_anthracis_AX2015-1277A	B_anthracis_Ames-TYPE-STRAIN	B_anthracis_BA781	B_anthracis_BAP417	B_anthracis_BA_V770_NP1_R_ATCC14185	B_anthracis_F34	B_anthracis_Gmb1	B_anthracis_L19	B_anthracis_MCC1A01412	B_anthracis_MCC1A02161	B_anthracis_N1ZF-2	B_anthracis_PFAB2	B_anthracis_PR01	B_anthracis_PR02	B_anthracis_PR05	B_anthracis_PR06	B_anthracis_PR07	B_anthracis_PR08	B_anthracis_PR09-1	B_anthracis_PR09-4	B_anthracis_PR10-4	B_anthracis_Parent1
group_1035	Group-specific protein	Group-specific protein	105	105	1	1	33822				440	443	442	LJDOIC_09205	INHKBJ_19105	HBFHGO_27040	JGBBPF_21260	IPCPMH_07000	NKPAJO_08910	BHFOML_12330	KLINCN_15390	CKIADD_13835	LABKBB_26795	BEJPBG_19685	AFFMCO_01110	KMGJBA_28910	JIEEFO_00155	OFDMNJ_02950	ALHOMA_22130	MLIHHA_12155	GOIAPN_10210	MDLIGP_08710	EAHPIB_03215	KPCBEG_19120	FKHDPF_24555	CNHEEI_08775	EMEHJD_09095	EFEODE_06820	GKGLKC_03895	EILLKK_09030	BFFHIN_09030	ICOPCL_09030	NNJJEM_09030	HALPEA_09030	BBEDBP_09030	JJLGJG_09030	HIFMMH_09030	HHCGAD_09030	OCKMCF_09030
group_10457	yocR	Na+-dependent transporter, SNF family	105	105	1	1	34025				380	1343	1328	LJDOIC_15575	INHKBJ_00255	HBFHGO_16985	JGBBPF_20805	IPCPMH_21050	NKPAJO_25050	BHFOML_12125	KLINCN_12105	CKIADD_14040	LABKBB_15320	BEJPBG_03300	AFFMCO_04335	KMGJBA_10750	JIEEFO_04510	OFDMNJ_28050	ALHOMA_22365	MLIHHA_17980	GOIAPN_17100	MDLIGP_08935	EAHPIB_03000	KPCBEG_17550	FKHDPF_24360	CNHEEI_08970	EMEHJD_09300	EFEODE_07030	GKGLKC_12705	EILLKK_09260	BFFHIN_09260	ICOPCL_09260	NNJJEM_09260	HALPEA_09260	BBEDBP_09260	JJLGJG_09265	HIFMMH_09265	HHCGAD_09265	OCKMCF_09260
mutL		DNA mismatch repair endonuclease MutL	105	105	1	1	18493				1646	1952	1921	LJDOIC_12280	INHKBJ_20040	HBFHGO_26065	JGBBPF_18510	IPCPMH_12780	NKPAJO_16820	BHFOML_02390	KLINCN_20390	CKIADD_22825	LABKBB_07320	BEJPBG_09135	AFFMCO_09400	KMGJBA_26385	JIEEFO_18565	OFDMNJ_26025	ALHOMA_33095	MLIHHA_08405	GOIAPN_10725	MDLIGP_18785	EAHPIB_15365	KPCBEG_08500	FKHDPF_00570	CNHEEI_18975	EMEHJD_18895	EFEODE_18920	GKGLKC_05100	EILLKK_19135	BFFHIN_19135	ICOPCL_19130	NNJJEM_19135	HALPEA_19135	BBEDBP_19135	JJLGJG_19145	HIFMMH_19135	HHCGAD_19145	OCKMCF_19130
spoIIIAF		stage III sporulation protein AF	105	105	1	1	17775				617	644	631	LJDOIC_25545	INHKBJ_25620	HBFHGO_23945	JGBBPF_20040	IPCPMH_25515	NKPAJO_04525	BHFOML_27775	KLINCN_17955	CKIADD_24935	LABKBB_04860	BEJPBG_23815	AFFMCO_14745	KMGJBA_23495	JIEEFO_26980	OFDMNJ_21910	ALHOMA_02630	MLIHHA_05935	GOIAPN_07205	MDLIGP_21250	EAHPIB_07885	KPCBEG_03835	FKHDPF_11895	CNHEEI_21345	EMEHJD_21005	EFEODE_16815	GKGLKC_10390	EILLKK_21605	BFFHIN_21605	ICOPCL_21600	NNJJEM_21605	HALPEA_21605	BBEDBP_21605	JJLGJG_21615	HIFMMH_21605	HHCGAD_21615	OCKMCF_21600
ynbB		Cystathionine beta-lyase family protein involved in aluminum resistance	105	105	1	1	18695				1271	1271	1271	LJDOIC_00120	INHKBJ_00145	HBFHGO_04280	JGBBPF_16540	IPCPMH_12425	NKPAJO_15100	BHFOML_02730	KLINCN_20735	CKIADD_27080	LABKBB_07670	BEJPBG_08140	AFFMCO_08060	KMGJBA_26740	JIEEFO_18905	OFDMNJ_11305	ALHOMA_32505	MLIHHA_08745	GOIAPN_11065	MDLIGP_18440	EAHPIB_12875	KPCBEG_12585	FKHDPF_27055	CNHEEI_18645	EMEHJD_18545	EFEODE_21265	GKGLKC_07450	EILLKK_18795	BFFHIN_18795	ICOPCL_18790	NNJJEM_18795	HALPEA_18795	BBEDBP_18795	JJLGJG_18805	HIFMMH_18795	HHCGAD_18805	OCKMCF_18790
spoVK		stage V sporulation protein K	105	105	1	1	18686				956	956	956	LJDOIC_00140	INHKBJ_00165	HBFHGO_04300	JGBBPF_16560	IPCPMH_12450	NKPAJO_15120	BHFOML_02710	KLINCN_20715	CKIADD_27100	LABKBB_07650	BEJPBG_08120	AFFMCO_08080	KMGJBA_26715	JIEEFO_18880	OFDMNJ_11330	ALHOMA_32525	MLIHHA_08720	GOIAPN_11040	MDLIGP_18465	EAHPIB_12895	KPCBEG_12610	FKHDPF_27035	CNHEEI_18665	EMEHJD_18565	EFEODE_21245	GKGLKC_07470	EILLKK_18820	BFFHIN_18820	ICOPCL_18815	NNJJEM_18820	HALPEA_18820	BBEDBP_18820	JJLGJG_18830	HIFMMH_18820	HHCGAD_18830	OCKMCF_18815
DUF1806 domain-containing protein		DUF1806 domain-containing protein	105	105	1	1	19227				350	350	350	LJDOIC_01540	INHKBJ_11340	HBFHGO_14295	JGBBPF_11295	IPCPMH_08195	NKPAJO_13970	BHFOML_04170	KLINCN_22160	CKIADD_21205	LABKBB_09115	BEJPBG_22265	AFFMCO_29305	KMGJBA_20715	JIEEFO_16765	OFDMNJ_09850	ALHOMA_31200	MLIHHA_10185	GOIAPN_12505	MDLIGP_17005	EAHPIB_24460	KPCBEG_11130	FKHDPF_04435	CNHEEI_17190	EMEHJD_17475	EFEODE_00475	GKGLKC_06035	EILLKK_17355	BFFHIN_17355	ICOPCL_17350	NNJJEM_17355	HALPEA_17355	BBEDBP_17355	JJLGJG_17365	HIFMMH_17355	HHCGAD_17365	OCKMCF_17350
purA		adenylosuccinate synthase	105	105	1	1	20395				1289	1289	1289	LJDOIC_01790	INHKBJ_09565	HBFHGO_00645	JGBBPF_11580	IPCPMH_10345	NKPAJO_20580	BHFOML_21405	KLINCN_02080	CKIADD_11855	LABKBB_19540	BEJPBG_14730	AFFMCO_29070	KMGJBA_01450	JIEEFO_01095	OFDMNJ_02385	ALHOMA_09330	MLIHHA_27610	GOIAPN_00580	MDLIGP_27515	EAHPIB_26220	KPCBEG_00540	FKHDPF_26450	CNHEEI_27565	EMEHJD_27415	EFEODE_12480	GKGLKC_01165	EILLKK_27990	BFFHIN_27990	ICOPCL_27985	NNJJEM_27990	HALPEA_27970	BBEDBP_27970	JJLGJG_27980	HIFMMH_27970	HHCGAD_27980	OCKMCF_27985
rplI		50S ribosomal protein L9	105	105	1	1	20397				446	446	446	LJDOIC_01800	INHKBJ_09555	HBFHGO_00635	JGBBPF_11570	IPCPMH_10355	NKPAJO_20570	BHFOML_21395	KLINCN_02070	CKIADD_11865	LABKBB_19530	BEJPBG_14720	AFFMCO_29060	KMGJBA_01440	JIEEFO_01085	OFDMNJ_02395	ALHOMA_09320	MLIHHA_27620	GOIAPN_00590	MDLIGP_27525	EAHPIB_26230	KPCBEG_00550	FKHDPF_26460	CNHEEI_27575	EMEHJD_27425	EFEODE_12470	GKGLKC_01155	EILLKK_28000	BFFHIN_28000	ICOPCL_27995	NNJJEM_28000	HALPEA_27980	BBEDBP_27980	JJLGJG_27990	HIFMMH_27980	HHCGAD_27990	OCKMCF_27995
ssb		Single-stranded DNA-binding protein	105	105	1	1	20403				512	530	520	LJDOIC_01820	INHKBJ_09535	HBFHGO_00615	JGBBPF_11550	IPCPMH_10375	NKPAJO_20550	BHFOML_21375	KLINCN_02050	CKIADD_11885	LABKBB_19510	BEJPBG_14700	AFFMCO_29040	KMGJBA_01420	JIEEFO_01065	OFDMNJ_02415	ALHOMA_09300	MLIHHA_27640	GOIAPN_00610	MDLIGP_27545	EAHPIB_26250	KPCBEG_00570	FKHDPF_26480	CNHEEI_27595	EMEHJD_27445	EFEODE_12450	GKGLKC_01135	EILLKK_28020	BFFHIN_28020	ICOPCL_28015	NNJJEM_28020	HALPEA_28000	BBEDBP_28000	JJLGJG_28010	HIFMMH_28000	HHCGAD_28010	OCKMCF_28015
soj		sporulation initiation inhibitor protein Soj	105	105	1	1	20411				761	863	768	LJDOIC_01855	INHKBJ_09500	HBFHGO_00580	JGBBPF_11515	IPCPMH_10410	NKPAJO_20515	BHFOML_21340	KLINCN_02015	CKIADD_11920	LABKBB_19475	BEJPBG_14665	AFFMCO_29005	KMGJBA_01385	JIEEFO_01030	OFDMNJ_02450	ALHOMA_09265	MLIHHA_27675	GOIAPN_00645	MDLIGP_27580	EAHPIB_26285	KPCBEG_00605	FKHDPF_26515	CNHEEI_27630	EMEHJD_27480	EFEODE_12415	GKGLKC_01100	EILLKK_28055	BFFHIN_28055	ICOPCL_28050	NNJJEM_28055	HALPEA_28035	BBEDBP_28035	JJLGJG_28045	HIFMMH_28035	HHCGAD_28045	OCKMCF_28050
noc		nucleoid occlusion protein	105	105	1	1	20412				872	872	872	LJDOIC_01860	INHKBJ_09495	HBFHGO_00575	JGBBPF_11510	IPCPMH_10415	NKPAJO_20510	BHFOML_21335	KLINCN_02010	CKIADD_11925	LABKBB_19470	BEJPBG_14660	AFFMCO_29000	KMGJBA_01380	JIEEFO_01025	OFDMNJ_02455	ALHOMA_09260	MLIHHA_27680	GOIAPN_00650	MDLIGP_27585	EAHPIB_26290	KPCBEG_00610	FKHDPF_26520	CNHEEI_27635	EMEHJD_27485	EFEODE_12410	GKGLKC_01095	EILLKK_28060	BFFHIN_28060	ICOPCL_28055	NNJJEM_28060	HALPEA_28040	BBEDBP_28040	JJLGJG_28050	HIFMMH_28040	HHCGAD_28050	OCKMCF_28055
mnmG		tRNA uridine-5-carboxymethylaminomethyl(34) synthesis enzyme MnmG	105	105	1	1	20414				1889	1889	1889	LJDOIC_01870	INHKBJ_09485	HBFHGO_00565	JGBBPF_11500	IPCPMH_10425	NKPAJO_20500	BHFOML_21325	KLINCN_02000	CKIADD_11935	LABKBB_19460	BEJPBG_14650	AFFMCO_28990	KMGJBA_01370	JIEEFO_01015	OFDMNJ_02465	ALHOMA_09250	MLIHHA_27690	GOIAPN_00660	MDLIGP_27595	EAHPIB_26300	KPCBEG_00620	FKHDPF_26530	CNHEEI_27645	EMEHJD_27495	EFEODE_12400	GKGLKC_01085	EILLKK_28070	BFFHIN_28070	ICOPCL_28065	NNJJEM_28070	HALPEA_28050	BBEDBP_28050	JJLGJG_28060	HIFMMH_28050	HHCGAD_28060	OCKMCF_28065
mnmE		tRNA uridine-5-carboxymethylaminomethyl(34) synthesis GTPase MnmE	105	105	1	1	20415				1376	1376	1376	LJDOIC_01875	INHKBJ_09480	HBFHGO_00560	JGBBPF_11495	IPCPMH_10430	NKPAJO_20495	BHFOML_21320	KLINCN_01995	CKIADD_11940	LABKBB_19455	BEJPBG_14645	AFFMCO_28985	KMGJBA_01365	JIEEFO_01010	OFDMNJ_02470	ALHOMA_09245	MLIHHA_27695	GOIAPN_00665	MDLIGP_27600	EAHPIB_26305	KPCBEG_00625	FKHDPF_26535	CNHEEI_27650	EMEHJD_27500	EFEODE_12395	GKGLKC_01080	EILLKK_28075	BFFHIN_28075	ICOPCL_28070	NNJJEM_28075	HALPEA_28055	BBEDBP_28055	JJLGJG_28065	HIFMMH_28055	HHCGAD_28065	OCKMCF_28070
rpmH		50S ribosomal protein L34	105	105	1	1	20421				134	134	134	LJDOIC_01895	INHKBJ_09460	HBFHGO_00540	JGBBPF_11475	IPCPMH_10450	NKPAJO_20475	BHFOML_21300	KLINCN_01975	CKIADD_11960	LABKBB_19435	BEJPBG_14625	AFFMCO_28965	KMGJBA_01345	JIEEFO_00990	OFDMNJ_02490	ALHOMA_09225	MLIHHA_27715	GOIAPN_00685	MDLIGP_27620	EAHPIB_26325	KPCBEG_00645	FKHDPF_26555	CNHEEI_27670	EMEHJD_27520	EFEODE_12375	GKGLKC_01060	EILLKK_28095	BFFHIN_28095	ICOPCL_28090	NNJJEM_28095	HALPEA_28075	BBEDBP_28075	JJLGJG_28085	HIFMMH_28075	HHCGAD_28085	OCKMCF_28090
recF		DNA replication/repair protein RecF	105	105	1	1	20425				1127	1127	1127	LJDOIC_01915	INHKBJ_09440	HBFHGO_00520	JGBBPF_11455	IPCPMH_10470	NKPAJO_20455	BHFOML_21280	KLINCN_01955	CKIADD_11980	LABKBB_19415	BEJPBG_14605	AFFMCO_28945	KMGJBA_01325	JIEEFO_00970	OFDMNJ_02510	ALHOMA_09205	MLIHHA_27735	GOIAPN_00705	MDLIGP_27640	EAHPIB_26345	KPCBEG_28040	FKHDPF_26575	CNHEEI_00020	EMEHJD_00020	EFEODE_12355	GKGLKC_01040	EILLKK_00020	BFFHIN_00020	ICOPCL_00020	NNJJEM_00020	HALPEA_00020	BBEDBP_00020	JJLGJG_00020	HIFMMH_00020	HHCGAD_00020	OCKMCF_00020
alsS		acetolactate synthase AlsS	105	105	1	1	22098				1688	1688	1688	LJDOIC_02605	INHKBJ_18015	HBFHGO_05300	JGBBPF_10190	IPCPMH_29030	NKPAJO_06970	BHFOML_16630	KLINCN_27755	CKIADD_04445	LABKBB_16310	BEJPBG_21965	AFFMCO_17575	KMGJBA_16110	JIEEFO_12095	OFDMNJ_00330	ALHOMA_14490	MLIHHA_22535	GOIAPN_24535	MDLIGP_04365	EAHPIB_11700	KPCBEG_22625	FKHDPF_19130	CNHEEI_04555	EMEHJD_04460	EFEODE_26900	GKGLKC_15495	EILLKK_04695	BFFHIN_04695	ICOPCL_04695	NNJJEM_04695	HALPEA_04695	BBEDBP_04695	JJLGJG_04695	HIFMMH_04695	HHCGAD_04695	OCKMCF_04695
group_11414	hisJ	ABC-type amino acid transport/signal transduction system, periplasmic component/domain	105	105	1	1	22119				797	797	797	LJDOIC_02660	INHKBJ_17915	HBFHGO_05400	JGBBPF_10130	IPCPMH_28975	NKPAJO_06915	BHFOML_16685	KLINCN_27700	CKIADD_04500	LABKBB_16255	BEJPBG_21910	AFFMCO_17635	KMGJBA_16055	JIEEFO_12040	OFDMNJ_20720	ALHOMA_14545	MLIHHA_22590	GOIAPN_24590	MDLIGP_04310	EAHPIB_11755	KPCBEG_22570	FKHDPF_19075	CNHEEI_04500	EMEHJD_04405	EFEODE_26845	GKGLKC_15440	EILLKK_04640	BFFHIN_04640	ICOPCL_04640	NNJJEM_04640	HALPEA_04640	BBEDBP_04640	JJLGJG_04640	HIFMMH_04640	HHCGAD_04640	OCKMCF_04640
SMR family small multidrug resistance protein		SMR family small multidrug resistance protein	105	105	1	1	22170				314	314	314	LJDOIC_02755	INHKBJ_17750	HBFHGO_00820	JGBBPF_10030	IPCPMH_28880	NKPAJO_06795	BHFOML_16780	KLINCN_27605	CKIADD_04595	LABKBB_16160	BEJPBG_23135	AFFMCO_17730	KMGJBA_15960	JIEEFO_11945	OFDMNJ_20625	ALHOMA_14640	MLIHHA_22685	GOIAPN_24685	MDLIGP_04215	EAHPIB_11870	KPCBEG_22475	FKHDPF_18980	CNHEEI_04405	EMEHJD_04325	EFEODE_26765	GKGLKC_15350	EILLKK_04545	BFFHIN_04545	ICOPCL_04545	NNJJEM_04545	HALPEA_04545	BBEDBP_04545	JJLGJG_04545	HIFMMH_04545	HHCGAD_04545	OCKMCF_04545
group_11419	ptsG2	Phosphotransferase system IIB components	105	105	1	1	22233				1364	1364	1364	LJDOIC_02810	INHKBJ_07390	HBFHGO_19640	JGBBPF_09975	IPCPMH_28835	NKPAJO_06750	BHFOML_16825	KLINCN_27560	CKIADD_04640	LABKBB_16115	BEJPBG_23180	AFFMCO_17775	KMGJBA_15915	JIEEFO_11900	OFDMNJ_20580	ALHOMA_14685	MLIHHA_22730	GOIAPN_24730	MDLIGP_04170	EAHPIB_11915	KPCBEG_22430	FKHDPF_18925	CNHEEI_04350	EMEHJD_04280	EFEODE_26720	GKGLKC_15305	EILLKK_04500	BFFHIN_04500	ICOPCL_04500	NNJJEM_04500	HALPEA_04500	BBEDBP_04500	JJLGJG_04500	HIFMMH_04500	HHCGAD_04500	OCKMCF_04500
group_11421	ykvA	DUF1232 domain-containing protein	105	105	1	1	22263				281	281	281	LJDOIC_02875	INHKBJ_19815	HBFHGO_19705	JGBBPF_09910	IPCPMH_28770	NKPAJO_06685	BHFOML_16890	KLINCN_27495	CKIADD_04705	LABKBB_16050	BEJPBG_23245	AFFMCO_17845	KMGJBA_15850	JIEEFO_11840	OFDMNJ_20515	ALHOMA_14750	MLIHHA_22790	GOIAPN_24790	MDLIGP_04110	EAHPIB_11980	KPCBEG_22370	FKHDPF_18860	CNHEEI_04285	EMEHJD_04215	EFEODE_26655	GKGLKC_15240	EILLKK_04440	BFFHIN_04440	ICOPCL_04440	NNJJEM_04440	HALPEA_04440	BBEDBP_04440	JJLGJG_04440	HIFMMH_04440	HHCGAD_04440	OCKMCF_04440
cotJC		spore coat protein CotJC	105	105	1	1	22271				569	569	569	LJDOIC_02905	INHKBJ_19845	HBFHGO_19735	JGBBPF_09880	IPCPMH_28740	NKPAJO_06655	BHFOML_16920	KLINCN_27465	CKIADD_04735	LABKBB_16020	BEJPBG_23275	AFFMCO_17875	KMGJBA_15820	JIEEFO_11810	OFDMNJ_20485	ALHOMA_14780	MLIHHA_22820	GOIAPN_24820	MDLIGP_04080	EAHPIB_12010	KPCBEG_22340	FKHDPF_18830	CNHEEI_04255	EMEHJD_04185	EFEODE_26625	GKGLKC_15210	EILLKK_04410	BFFHIN_04410	ICOPCL_04410	NNJJEM_04410	HALPEA_04410	BBEDBP_04410	JJLGJG_04410	HIFMMH_04410	HHCGAD_04410	OCKMCF_04410
group_11424	lolD	ABC-type lipoprotein export system, ATPase component	105	105	1	1	22279				674	674	674	LJDOIC_02935	INHKBJ_19875	HBFHGO_19765	JGBBPF_09850	IPCPMH_28710	NKPAJO_06625	BHFOML_16950	KLINCN_27435	CKIADD_04765	LABKBB_15990	BEJPBG_23315	AFFMCO_17900	KMGJBA_15790	JIEEFO_11780	OFDMNJ_20455	ALHOMA_14810	MLIHHA_22850	GOIAPN_24850	MDLIGP_04050	EAHPIB_12045	KPCBEG_22310	FKHDPF_18800	CNHEEI_04225	EMEHJD_04150	EFEODE_26590	GKGLKC_15180	EILLKK_04380	BFFHIN_04380	ICOPCL_04380	NNJJEM_04380	HALPEA_04380	BBEDBP_04380	JJLGJG_04380	HIFMMH_04380	HHCGAD_04380	OCKMCF_04380
YhdB-like protein		YhdB-like protein	105	105	1	1	22386				248	248	248	LJDOIC_03115	INHKBJ_10850	HBFHGO_19940	JGBBPF_11790	IPCPMH_28525	NKPAJO_06440	BHFOML_17130	KLINCN_27250	CKIADD_04945	LABKBB_15810	BEJPBG_23485	AFFMCO_22440	KMGJBA_19905	JIEEFO_11595	OFDMNJ_20270	ALHOMA_13860	MLIHHA_23035	GOIAPN_25035	MDLIGP_03865	EAHPIB_12220	KPCBEG_22125	FKHDPF_18625	CNHEEI_04050	EMEHJD_03970	EFEODE_26410	GKGLKC_14795	EILLKK_04195	BFFHIN_04195	ICOPCL_04195	NNJJEM_04195	HALPEA_04195	BBEDBP_04195	JJLGJG_04195	HIFMMH_04195	HHCGAD_04195	OCKMCF_04195
group_11434	Group-specific protein	Group-specific protein	105	105	1	1	22390				251	251	251	LJDOIC_03155	INHKBJ_10810	HBFHGO_19980	JGBBPF_11750	IPCPMH_28485	NKPAJO_06420	BHFOML_17170	KLINCN_27210	CKIADD_04985	LABKBB_15770	BEJPBG_23525	AFFMCO_22400	KMGJBA_19865	JIEEFO_11555	OFDMNJ_20230	ALHOMA_13820	MLIHHA_23075	GOIAPN_25075	MDLIGP_03825	EAHPIB_12240	KPCBEG_22085	FKHDPF_18605	CNHEEI_04030	EMEHJD_03950	EFEODE_26390	GKGLKC_14815	EILLKK_04155	BFFHIN_04155	ICOPCL_04155	NNJJEM_04155	HALPEA_04155	BBEDBP_04155	JJLGJG_04155	HIFMMH_04155	HHCGAD_04155	OCKMCF_04155
yjjU		putative phospholipase, patatin/cPLA2 family	105	105	1	1	22413				854	854	854	LJDOIC_03175	INHKBJ_10745	HBFHGO_20045	JGBBPF_11730	IPCPMH_28455	NKPAJO_06390	BHFOML_17195	KLINCN_27185	CKIADD_05010	LABKBB_15745	BEJPBG_23550	AFFMCO_22375	KMGJBA_19835	JIEEFO_11525	OFDMNJ_20200	ALHOMA_13795	MLIHHA_23105	GOIAPN_25105	MDLIGP_03795	EAHPIB_12280	KPCBEG_22055	FKHDPF_18580	CNHEEI_04005	EMEHJD_03905	EFEODE_26345	GKGLKC_14875	EILLKK_04125	BFFHIN_04125	ICOPCL_04125	NNJJEM_04125	HALPEA_04125	BBEDBP_04125	JJLGJG_04125	HIFMMH_04125	HHCGAD_04125	OCKMCF_04125
thiG		thiazole synthase	105	105	1	1	22437				770	770	770	LJDOIC_03240	INHKBJ_10680	HBFHGO_20110	JGBBPF_11665	IPCPMH_28390	NKPAJO_06325	BHFOML_17260	KLINCN_27120	CKIADD_05075	LABKBB_15680	BEJPBG_23615	AFFMCO_22310	KMGJBA_19770	JIEEFO_11460	OFDMNJ_20135	ALHOMA_13730	MLIHHA_23170	GOIAPN_25170	MDLIGP_03730	EAHPIB_12345	KPCBEG_21990	FKHDPF_18515	CNHEEI_03940	EMEHJD_03840	EFEODE_26280	GKGLKC_14940	EILLKK_04060	BFFHIN_04060	ICOPCL_04060	NNJJEM_04060	HALPEA_04060	BBEDBP_04060	JJLGJG_04060	HIFMMH_04060	HHCGAD_04060	OCKMCF_04060
group_11442	menE	O-succinylbenzoic acid-CoA ligase MenE or related acyl-CoA synthetase (AMP-forming)	105	105	1	1	32279				1532	1532	1532	LJDOIC_03565	INHKBJ_04655	HBFHGO_01645	JGBBPF_27000	IPCPMH_06300	NKPAJO_07990	BHFOML_15605	KLINCN_08515	CKIADD_03425	LABKBB_17340	BEJPBG_06295	AFFMCO_10850	KMGJBA_05260	JIEEFO_07020	OFDMNJ_14505	ALHOMA_18845	MLIHHA_21505	GOIAPN_23505	MDLIGP_05395	EAHPIB_13995	KPCBEG_23670	FKHDPF_20700	CNHEEI_05665	EMEHJD_05795	EFEODE_22210	GKGLKC_02130	EILLKK_05730	BFFHIN_05730	ICOPCL_05730	NNJJEM_05730	HALPEA_05730	BBEDBP_05730	JJLGJG_05730	HIFMMH_05730	HHCGAD_05730	OCKMCF_05730
lplA		Lipoate-protein ligase A	105	105	1	1	32277				923	989	987	LJDOIC_03575	INHKBJ_04665	HBFHGO_01655	JGBBPF_27010	IPCPMH_06290	NKPAJO_07980	BHFOML_15615	KLINCN_08505	CKIADD_03435	LABKBB_17330	BEJPBG_06285	AFFMCO_10840	KMGJBA_05250	JIEEFO_07010	OFDMNJ_14515	ALHOMA_18855	MLIHHA_21515	GOIAPN_23515	MDLIGP_05385	EAHPIB_14005	KPCBEG_23660	FKHDPF_20690	CNHEEI_05655	EMEHJD_05785	EFEODE_22220	GKGLKC_02120	EILLKK_05720	BFFHIN_05720	ICOPCL_05720	NNJJEM_05720	HALPEA_05720	BBEDBP_05720	JJLGJG_05720	HIFMMH_05720	HHCGAD_05720	OCKMCF_05720
yhfH		YhfH family protein	105	105	1	1	32274				128	128	128	LJDOIC_03585	INHKBJ_04675	HBFHGO_01665	JGBBPF_27020	IPCPMH_06280	NKPAJO_07970	BHFOML_15625	KLINCN_08495	CKIADD_03445	LABKBB_17320	BEJPBG_06275	AFFMCO_01490	KMGJBA_05240	JIEEFO_07000	OFDMNJ_14525	ALHOMA_18865	MLIHHA_21525	GOIAPN_23525	MDLIGP_05375	EAHPIB_14015	KPCBEG_23650	FKHDPF_20680	CNHEEI_05645	EMEHJD_05775	EFEODE_22230	GKGLKC_02110	EILLKK_05710	BFFHIN_05710	ICOPCL_05710	NNJJEM_05710	HALPEA_05710	BBEDBP_05710	JJLGJG_05710	HIFMMH_05710	HHCGAD_05710	OCKMCF_05710
hemH		ferrochelatase	105	105	1	1	32231				935	935	935	LJDOIC_03655	INHKBJ_04750	HBFHGO_01740	JGBBPF_27090	IPCPMH_06205	NKPAJO_07885	BHFOML_15700	KLINCN_08420	CKIADD_03520	LABKBB_17245	BEJPBG_06195	AFFMCO_01565	KMGJBA_05165	JIEEFO_06925	OFDMNJ_14600	ALHOMA_18945	MLIHHA_21605	GOIAPN_23605	MDLIGP_05300	EAHPIB_14075	KPCBEG_23570	FKHDPF_20600	CNHEEI_05565	EMEHJD_05710	EFEODE_22295	GKGLKC_21100	EILLKK_05630	BFFHIN_05630	ICOPCL_05630	NNJJEM_05630	HALPEA_05630	BBEDBP_05630	JJLGJG_05630	HIFMMH_05630	HHCGAD_05630	OCKMCF_05630
hpr		HTH-type transcriptional regulator Hpr	105	105	1	1	32155				557	587	557	LJDOIC_03770	INHKBJ_22955	HBFHGO_27375	JGBBPF_27205	IPCPMH_06075	NKPAJO_07735	BHFOML_15820	KLINCN_08295	CKIADD_03640	LABKBB_17120	BEJPBG_06070	AFFMCO_30145	KMGJBA_05035	JIEEFO_06795	OFDMNJ_14725	ALHOMA_19060	MLIHHA_21730	GOIAPN_23730	MDLIGP_05170	EAHPIB_14195	KPCBEG_23440	FKHDPF_20450	CNHEEI_05415	EMEHJD_05555	EFEODE_22450	GKGLKC_20990	EILLKK_05500	BFFHIN_05500	ICOPCL_05500	NNJJEM_05500	HALPEA_05500	BBEDBP_05500	JJLGJG_05500	HIFMMH_05500	HHCGAD_05500	OCKMCF_05500
group_11455	glpF	glycerol uptake facilitator protein GlpF	105	105	1	1	32116				821	821	821	LJDOIC_03845	INHKBJ_22890	HBFHGO_27310	JGBBPF_27280	IPCPMH_05985	NKPAJO_07645	BHFOML_15910	KLINCN_08205	CKIADD_03730	LABKBB_17030	BEJPBG_05980	AFFMCO_30075	KMGJBA_04945	JIEEFO_06705	OFDMNJ_14815	ALHOMA_18430	MLIHHA_21820	GOIAPN_23820	MDLIGP_05080	EAHPIB_14285	KPCBEG_23350	FKHDPF_20360	CNHEEI_05325	EMEHJD_05450	EFEODE_22555	GKGLKC_20900	EILLKK_05410	BFFHIN_05410	ICOPCL_05410	NNJJEM_05410	HALPEA_05410	BBEDBP_05410	JJLGJG_05410	HIFMMH_05410	HHCGAD_05410	OCKMCF_05410
glpP		glycerol uptake operon antiterminator GlpP	105	105	1	1	32115				560	560	560	LJDOIC_03850	INHKBJ_22885	HBFHGO_27305	JGBBPF_27285	IPCPMH_05980	NKPAJO_07640	BHFOML_15915	KLINCN_08200	CKIADD_03735	LABKBB_17025	BEJPBG_05975	AFFMCO_30070	KMGJBA_04940	JIEEFO_06700	OFDMNJ_14820	ALHOMA_18435	MLIHHA_21825	GOIAPN_23825	MDLIGP_05075	EAHPIB_14290	KPCBEG_23345	FKHDPF_20355	CNHEEI_05320	EMEHJD_05445	EFEODE_22560	GKGLKC_20895	EILLKK_05405	BFFHIN_05405	ICOPCL_05405	NNJJEM_05405	HALPEA_05405	BBEDBP_05405	JJLGJG_05405	HIFMMH_05405	HHCGAD_05405	OCKMCF_05405
SigE-dependent sporulation protein		SigE-dependent sporulation protein	105	105	1	1	32112				200	200	200	LJDOIC_03880	INHKBJ_22855	HBFHGO_27275	JGBBPF_27315	IPCPMH_05965	NKPAJO_07620	BHFOML_15930	KLINCN_08185	CKIADD_03750	LABKBB_17005	BEJPBG_05960	AFFMCO_30055	KMGJBA_04925	JIEEFO_06685	OFDMNJ_14835	ALHOMA_18450	MLIHHA_21845	GOIAPN_23845	MDLIGP_05060	EAHPIB_14305	KPCBEG_23325	FKHDPF_20335	CNHEEI_05300	EMEHJD_05430	EFEODE_22575	GKGLKC_20880	EILLKK_05385	BFFHIN_05385	ICOPCL_05385	NNJJEM_05385	HALPEA_05385	BBEDBP_05385	JJLGJG_05385	HIFMMH_05385	HHCGAD_05385	OCKMCF_05385
purQ		phosphoribosylformylglycinamidine synthase subunit PurQ	105	105	1	1	23203				683	683	683	LJDOIC_04075	INHKBJ_09330	HBFHGO_21205	JGBBPF_12820	IPCPMH_14590	NKPAJO_21880	BHFOML_19655	KLINCN_06885	CKIADD_07830	LABKBB_25480	BEJPBG_07200	AFFMCO_06615	KMGJBA_18540	JIEEFO_02745	OFDMNJ_08225	ALHOMA_01615	MLIHHA_24835	GOIAPN_26775	MDLIGP_01450	EAHPIB_01420	KPCBEG_25290	FKHDPF_21640	CNHEEI_01845	EMEHJD_01730	EFEODE_20525	GKGLKC_21495	EILLKK_01665	BFFHIN_01665	ICOPCL_01665	NNJJEM_01665	HALPEA_01665	BBEDBP_01665	JJLGJG_01665	HIFMMH_01665	HHCGAD_01665	OCKMCF_01665
glgP		glycogen phosphorylase	105	105	1	1	16217				2408	2408	2408	LJDOIC_04240	INHKBJ_09610	HBFHGO_00305	JGBBPF_15375	IPCPMH_19680	NKPAJO_19735	BHFOML_24385	KLINCN_02460	CKIADD_07425	LABKBB_01485	BEJPBG_27640	AFFMCO_10975	KMGJBA_25275	JIEEFO_25345	OFDMNJ_16010	ALHOMA_06125	MLIHHA_01005	GOIAPN_02740	MDLIGP_24655	EAHPIB_11425	KPCBEG_07235	FKHDPF_14635	CNHEEI_24685	EMEHJD_24395	EFEODE_13745	GKGLKC_25180	EILLKK_25005	BFFHIN_25005	ICOPCL_25000	NNJJEM_25005	HALPEA_24985	BBEDBP_24985	JJLGJG_24995	HIFMMH_24985	HHCGAD_24995	OCKMCF_25000
group_11471	lolD	ABC-type lipoprotein export system, ATPase component	105	105	1	1	16280				752	755	753	LJDOIC_04390	INHKBJ_09120	HBFHGO_14650	JGBBPF_15225	IPCPMH_19815	NKPAJO_19865	BHFOML_24520	KLINCN_02595	CKIADD_07290	LABKBB_01620	BEJPBG_27765	AFFMCO_11115	KMGJBA_25140	JIEEFO_25480	OFDMNJ_15875	ALHOMA_06245	MLIHHA_00870	GOIAPN_02605	MDLIGP_24520	EAHPIB_11280	KPCBEG_07100	FKHDPF_14755	CNHEEI_24565	EMEHJD_24245	EFEODE_13595	GKGLKC_01375	EILLKK_24870	BFFHIN_24870	ICOPCL_24865	NNJJEM_24870	HALPEA_24850	BBEDBP_24850	JJLGJG_24860	HIFMMH_24850	HHCGAD_24860	OCKMCF_24865
hpt		hypoxanthine phosphoribosyltransferase	105	105	1	1	16341				527	551	532	LJDOIC_04505	INHKBJ_09000	HBFHGO_00145	JGBBPF_15115	IPCPMH_16220	NKPAJO_19990	BHFOML_24605	KLINCN_02680	CKIADD_07205	LABKBB_01705	BEJPBG_27870	AFFMCO_11210	KMGJBA_25045	JIEEFO_00305	OFDMNJ_27380	ALHOMA_06350	MLIHHA_00775	GOIAPN_02510	MDLIGP_24425	EAHPIB_11190	KPCBEG_07005	FKHDPF_14880	CNHEEI_24440	EMEHJD_24155	EFEODE_13505	GKGLKC_13380	EILLKK_24775	BFFHIN_24775	ICOPCL_24770	NNJJEM_24775	HALPEA_24755	BBEDBP_24755	JJLGJG_24765	HIFMMH_24755	HHCGAD_24765	OCKMCF_24770
group_11479	yitT	DUF161 DUF2179 domains-containing protein	105	105	1	1	16379				446	872	867	LJDOIC_04585	INHKBJ_17630	HBFHGO_13200	JGBBPF_02620	IPCPMH_16310	NKPAJO_20080	BHFOML_24695	KLINCN_02770	CKIADD_07115	LABKBB_01795	BEJPBG_03105	AFFMCO_11295	KMGJBA_24955	JIEEFO_14855	OFDMNJ_27290	ALHOMA_05880	MLIHHA_00685	GOIAPN_02420	MDLIGP_24335	EAHPIB_11100	KPCBEG_06915	FKHDPF_14980	CNHEEI_24340	EMEHJD_24060	EFEODE_13410	GKGLKC_13465	EILLKK_24685	BFFHIN_24685	ICOPCL_24680	NNJJEM_24685	HALPEA_24665	BBEDBP_24665	JJLGJG_24675	HIFMMH_24665	HHCGAD_24675	OCKMCF_24680
moaB		Molybdenum cofactor biosynthesis protein B	105	105	1	1	16465				509	509	509	LJDOIC_04825	INHKBJ_17400	HBFHGO_13430	JGBBPF_02425	IPCPMH_16500	NKPAJO_20265	BHFOML_24880	KLINCN_02955	CKIADD_06930	LABKBB_01980	BEJPBG_02915	AFFMCO_00905	KMGJBA_18350	JIEEFO_00220	OFDMNJ_27100	ALHOMA_05695	MLIHHA_03045	GOIAPN_04320	MDLIGP_24145	EAHPIB_10915	KPCBEG_06725	FKHDPF_15160	CNHEEI_24155	EMEHJD_23850	EFEODE_13200	GKGLKC_03650	EILLKK_24495	BFFHIN_24495	ICOPCL_24490	NNJJEM_24495	HALPEA_24475	BBEDBP_24475	JJLGJG_24485	HIFMMH_24475	HHCGAD_24485	OCKMCF_24490
yhcC		TIGR01212 family radical SAM protein	105	105	1	1	16491				722	959	956	LJDOIC_04875	INHKBJ_17350	HBFHGO_13480	JGBBPF_13440	IPCPMH_16565	NKPAJO_20330	BHFOML_24945	KLINCN_03020	CKIADD_06865	LABKBB_02045	BEJPBG_02850	AFFMCO_00975	KMGJBA_00455	JIEEFO_00285	OFDMNJ_27035	ALHOMA_05615	MLIHHA_03110	GOIAPN_04385	MDLIGP_24080	EAHPIB_10835	KPCBEG_06660	FKHDPF_15225	CNHEEI_24090	EMEHJD_23780	EFEODE_13130	GKGLKC_10860	EILLKK_24430	BFFHIN_24430	ICOPCL_24425	NNJJEM_24430	HALPEA_24410	BBEDBP_24410	JJLGJG_24420	HIFMMH_24410	HHCGAD_24420	OCKMCF_24425
group_11490	arsR	DNA-binding transcriptional regulator, ArsR family	105	105	1	1	16561				200	323	321	LJDOIC_05065	INHKBJ_12805	HBFHGO_00980	JGBBPF_00355	IPCPMH_16755	NKPAJO_26890	BHFOML_25135	KLINCN_03210	CKIADD_06675	LABKBB_02235	BEJPBG_15085	AFFMCO_25105	KMGJBA_15135	JIEEFO_00540	OFDMNJ_26845	ALHOMA_05400	MLIHHA_03305	GOIAPN_04575	MDLIGP_23890	EAHPIB_10630	KPCBEG_06470	FKHDPF_08685	CNHEEI_23895	EMEHJD_23555	EFEODE_14175	GKGLKC_06250	EILLKK_24240	BFFHIN_24240	ICOPCL_24235	NNJJEM_24240	HALPEA_24220	BBEDBP_24220	JJLGJG_24230	HIFMMH_24220	HHCGAD_24230	OCKMCF_24235
rsuA		Pseudouridylate synthase RsuA, specific for 16S rRNA U516 and 23S rRNA U2605	105	105	1	1	16567				728	728	728	LJDOIC_05085	INHKBJ_12825	HBFHGO_00960	JGBBPF_00375	IPCPMH_16775	NKPAJO_26870	BHFOML_25165	KLINCN_03235	CKIADD_06650	LABKBB_02255	BEJPBG_15065	AFFMCO_25125	KMGJBA_15155	JIEEFO_00560	OFDMNJ_26825	ALHOMA_05420	MLIHHA_03325	GOIAPN_04595	MDLIGP_23870	EAHPIB_10610	KPCBEG_06450	FKHDPF_08705	CNHEEI_23875	EMEHJD_23535	EFEODE_14195	GKGLKC_06230	EILLKK_24220	BFFHIN_24220	ICOPCL_24215	NNJJEM_24220	HALPEA_24200	BBEDBP_24200	JJLGJG_24210	HIFMMH_24200	HHCGAD_24210	OCKMCF_24215
ytzB		Uncharacterized conserved protein YtzB	105	105	1	1	16581				311	311	311	LJDOIC_05130	INHKBJ_12870	HBFHGO_00915	JGBBPF_00420	IPCPMH_16825	NKPAJO_26825	BHFOML_25210	KLINCN_03280	CKIADD_06605	LABKBB_02300	BEJPBG_15020	AFFMCO_25170	KMGJBA_15205	JIEEFO_00610	OFDMNJ_26775	ALHOMA_05465	MLIHHA_03375	GOIAPN_04645	MDLIGP_23820	EAHPIB_10565	KPCBEG_06400	FKHDPF_08750	CNHEEI_23830	EMEHJD_23490	EFEODE_14240	GKGLKC_06185	EILLKK_24170	BFFHIN_24170	ICOPCL_24165	NNJJEM_24170	HALPEA_24150	BBEDBP_24150	JJLGJG_24160	HIFMMH_24150	HHCGAD_24160	OCKMCF_24165
ytpQ		UPF0354 protein BcerKBAB4_4524	105	105	1	1	16585				812	812	812	LJDOIC_05150	INHKBJ_12890	HBFHGO_00895	JGBBPF_00440	IPCPMH_16845	NKPAJO_26805	BHFOML_25230	KLINCN_03300	CKIADD_06585	LABKBB_02320	BEJPBG_15000	AFFMCO_25190	KMGJBA_15225	JIEEFO_00630	OFDMNJ_26755	ALHOMA_05485	MLIHHA_03395	GOIAPN_04665	MDLIGP_23800	EAHPIB_10545	KPCBEG_06380	FKHDPF_08770	CNHEEI_23810	EMEHJD_23470	EFEODE_14260	GKGLKC_06165	EILLKK_24150	BFFHIN_24150	ICOPCL_24145	NNJJEM_24150	HALPEA_24130	BBEDBP_24130	JJLGJG_24140	HIFMMH_24130	HHCGAD_24140	OCKMCF_24145
DUF2179 domain-containing protein		DUF2179 domain-containing protein	105	105	1	1	18852				809	809	809	LJDOIC_05510	INHKBJ_13215	HBFHGO_11385	JGBBPF_16260	IPCPMH_02780	NKPAJO_14805	BHFOML_03355	KLINCN_21360	CKIADD_01855	LABKBB_08305	BEJPBG_12955	AFFMCO_14375	KMGJBA_27380	JIEEFO_19540	OFDMNJ_10665	ALHOMA_31930	MLIHHA_09380	GOIAPN_11700	MDLIGP_17805	EAHPIB_25245	KPCBEG_11945	FKHDPF_05265	CNHEEI_18020	EMEHJD_18255	EFEODE_21555	GKGLKC_13120	EILLKK_18160	BFFHIN_18160	ICOPCL_18155	NNJJEM_18160	HALPEA_18160	BBEDBP_18160	JJLGJG_18170	HIFMMH_18160	HHCGAD_18170	OCKMCF_18155
acnA		aconitate hydratase AcnA	105	105	1	1	18905				1343	2723	2709	LJDOIC_05620	INHKBJ_13325	HBFHGO_11275	JGBBPF_16150	IPCPMH_02890	NKPAJO_14660	BHFOML_03470	KLINCN_21475	CKIADD_01970	LABKBB_08415	BEJPBG_13970	AFFMCO_02775	KMGJBA_21420	JIEEFO_19650	OFDMNJ_10555	ALHOMA_31815	MLIHHA_09490	GOIAPN_11810	MDLIGP_17695	EAHPIB_25110	KPCBEG_11835	FKHDPF_05130	CNHEEI_17885	EMEHJD_18120	EFEODE_21690	GKGLKC_08320	EILLKK_18050	BFFHIN_18050	ICOPCL_18045	NNJJEM_18050	HALPEA_18050	BBEDBP_18050	JJLGJG_18060	HIFMMH_18050	HHCGAD_18060	OCKMCF_18045
sspN		acid-soluble spore protein SspN	105	105	1	1	18922				134	134	134	LJDOIC_05650	INHKBJ_13355	HBFHGO_11245	JGBBPF_16115	IPCPMH_02920	NKPAJO_14625	BHFOML_03500	KLINCN_21500	CKIADD_02000	LABKBB_08445	BEJPBG_14000	AFFMCO_03105	KMGJBA_21390	JIEEFO_19680	OFDMNJ_10525	ALHOMA_31785	MLIHHA_09520	GOIAPN_11840	MDLIGP_17665	EAHPIB_25075	KPCBEG_11805	FKHDPF_05090	CNHEEI_17845	EMEHJD_18090	EFEODE_21720	GKGLKC_08350	EILLKK_18020	BFFHIN_18020	ICOPCL_18015	NNJJEM_18020	HALPEA_18020	BBEDBP_18020	JJLGJG_18030	HIFMMH_18020	HHCGAD_18030	OCKMCF_18015
tlp		small acid-soluble spore protein Tlp	105	105	1	1	18926				197	197	197	LJDOIC_05655	INHKBJ_13360	HBFHGO_11240	JGBBPF_16110	IPCPMH_02925	NKPAJO_14620	BHFOML_03505	KLINCN_21505	CKIADD_02005	LABKBB_08450	BEJPBG_14005	AFFMCO_03110	KMGJBA_21385	JIEEFO_19685	OFDMNJ_10520	ALHOMA_31780	MLIHHA_09525	GOIAPN_11845	MDLIGP_17660	EAHPIB_25070	KPCBEG_11800	FKHDPF_05085	CNHEEI_17840	EMEHJD_18085	EFEODE_21725	GKGLKC_08355	EILLKK_18015	BFFHIN_18015	ICOPCL_18010	NNJJEM_18015	HALPEA_18015	BBEDBP_18015	JJLGJG_18025	HIFMMH_18015	HHCGAD_18025	OCKMCF_18010
mpsC		DUF2294 domain-containing protein	105	105	1	1	19002				344	401	344	LJDOIC_05835	INHKBJ_01550	HBFHGO_11065	JGBBPF_15915	IPCPMH_03115	NKPAJO_14435	BHFOML_03690	KLINCN_21680	CKIADD_21690	LABKBB_08625	BEJPBG_14195	AFFMCO_17255	KMGJBA_21195	JIEEFO_16295	OFDMNJ_10330	ALHOMA_31595	MLIHHA_09710	GOIAPN_12030	MDLIGP_17480	EAHPIB_24890	KPCBEG_11610	FKHDPF_04900	CNHEEI_17655	EMEHJD_17895	EFEODE_00055	GKGLKC_16740	EILLKK_17830	BFFHIN_17830	ICOPCL_17825	NNJJEM_17830	HALPEA_17830	BBEDBP_17830	JJLGJG_17840	HIFMMH_17830	HHCGAD_17840	OCKMCF_17825
aRO8		DNA-binding transcriptional regulator, MocR family, contains an aminotransferase domain	105	105	1	1	24892				1442	1451	1442	LJDOIC_06800	INHKBJ_16045	HBFHGO_07945	JGBBPF_24740	IPCPMH_01445	NKPAJO_13285	BHFOML_06305	KLINCN_26830	CKIADD_19070	LABKBB_23895	BEJPBG_13605	AFFMCO_20435	KMGJBA_04000	JIEEFO_24805	OFDMNJ_28315	ALHOMA_29045	MLIHHA_27890	GOIAPN_01180	MDLIGP_14840	EAHPIB_23855	KPCBEG_17230	FKHDPF_01110	CNHEEI_15205	EMEHJD_15530	EFEODE_06260	GKGLKC_13565	EILLKK_15170	BFFHIN_15170	ICOPCL_15165	NNJJEM_15170	HALPEA_15170	BBEDBP_15170	JJLGJG_15175	HIFMMH_15170	HHCGAD_15175	OCKMCF_15165
lysP		Amino acid permease	105	105	1	1	24868				1466	1466	1466	LJDOIC_06870	INHKBJ_04350	HBFHGO_08005	JGBBPF_24805	IPCPMH_01375	NKPAJO_13335	BHFOML_06235	KLINCN_26900	CKIADD_19140	LABKBB_23965	BEJPBG_13660	AFFMCO_20370	KMGJBA_04070	JIEEFO_24735	OFDMNJ_00205	ALHOMA_29095	MLIHHA_27820	GOIAPN_01250	MDLIGP_14910	EAHPIB_23915	KPCBEG_17300	FKHDPF_01055	CNHEEI_15260	EMEHJD_15585	EFEODE_06315	GKGLKC_05365	EILLKK_15240	BFFHIN_15240	ICOPCL_15235	NNJJEM_15240	HALPEA_15240	BBEDBP_15240	JJLGJG_15245	HIFMMH_15240	HHCGAD_15245	OCKMCF_15235
cdaA		diadenylate cyclase CdaA	105	105	1	1	20615				821	821	821	LJDOIC_07655	INHKBJ_01020	HBFHGO_04670	JGBBPF_01970	IPCPMH_15065	NKPAJO_23995	BHFOML_20405	KLINCN_04050	CKIADD_14885	LABKBB_27925	BEJPBG_28530	AFFMCO_12190	KMGJBA_12215	JIEEFO_02140	OFDMNJ_17010	ALHOMA_25835	MLIHHA_00070	GOIAPN_01840	MDLIGP_00790	EAHPIB_20505	KPCBEG_26755	FKHDPF_14410	CNHEEI_00950	EMEHJD_00950	EFEODE_02210	GKGLKC_11335	EILLKK_00895	BFFHIN_00895	ICOPCL_00895	NNJJEM_00895	HALPEA_00895	BBEDBP_00895	JJLGJG_00895	HIFMMH_00895	HHCGAD_00895	OCKMCF_00895
acs		Acyl-coenzyme A synthetase/AMP-(fatty) acid ligase	105	105	1	1	28367				1940	1940	1940	LJDOIC_08115	INHKBJ_15530	HBFHGO_16780	JGBBPF_04540	IPCPMH_21665	NKPAJO_23850	BHFOML_08725	KLINCN_24420	CKIADD_16665	LABKBB_11870	BEJPBG_18735	AFFMCO_00075	KMGJBA_08560	JIEEFO_10755	OFDMNJ_05605	ALHOMA_26645	MLIHHA_14525	GOIAPN_18190	MDLIGP_12385	EAHPIB_13300	KPCBEG_14745	FKHDPF_17900	CNHEEI_12825	EMEHJD_12810	EFEODE_27370	GKGLKC_22640	EILLKK_12705	BFFHIN_12705	ICOPCL_12705	NNJJEM_12705	HALPEA_12705	BBEDBP_12705	JJLGJG_12710	HIFMMH_12710	HHCGAD_12710	OCKMCF_12705
aprE		Serine protease, subtilisin family	105	105	1	1	35656				1193	1193	1193	LJDOIC_08255	INHKBJ_09840	HBFHGO_02430	JGBBPF_07270	IPCPMH_22475	NKPAJO_00755	BHFOML_09540	KLINCN_14700	CKIADD_15855	LABKBB_12705	BEJPBG_10980	AFFMCO_02945	KMGJBA_11445	JIEEFO_09925	OFDMNJ_23635	ALHOMA_24955	MLIHHA_15360	GOIAPN_14480	MDLIGP_11540	EAHPIB_19890	KPCBEG_13905	FKHDPF_02845	CNHEEI_11940	EMEHJD_11805	EFEODE_09535	GKGLKC_05450	EILLKK_11870	BFFHIN_11870	ICOPCL_11870	NNJJEM_11870	HALPEA_11870	BBEDBP_11870	JJLGJG_11875	HIFMMH_11875	HHCGAD_11875	OCKMCF_11870
himA		Bacterial nucleoid DNA-binding protein IHF-alpha	105	105	1	1	35644				188	272	271	LJDOIC_08270	INHKBJ_09855	HBFHGO_02445	JGBBPF_07285	IPCPMH_22490	NKPAJO_00770	BHFOML_09555	KLINCN_14685	CKIADD_15840	LABKBB_12720	BEJPBG_10965	AFFMCO_02930	KMGJBA_11460	JIEEFO_09910	OFDMNJ_23650	ALHOMA_24970	MLIHHA_15375	GOIAPN_14495	MDLIGP_11525	EAHPIB_19875	KPCBEG_13890	FKHDPF_02830	CNHEEI_11925	EMEHJD_11790	EFEODE_09520	GKGLKC_05465	EILLKK_11855	BFFHIN_11855	ICOPCL_11855	NNJJEM_11855	HALPEA_11855	BBEDBP_11855	JJLGJG_11860	HIFMMH_11860	HHCGAD_11860	OCKMCF_11855
group_1161	Group-specific protein	Group-specific protein	105	105	1	1	22428				269	515	354	LJDOIC_03225	INHKBJ_10695	HBFHGO_20095	JGBBPF_11680	IPCPMH_28405	NKPAJO_06340	BHFOML_17245	KLINCN_27135	CKIADD_05060	LABKBB_15695	BEJPBG_23600	AFFMCO_22325	KMGJBA_19785	JIEEFO_11475	OFDMNJ_20150	ALHOMA_13745	MLIHHA_23155	GOIAPN_25155	MDLIGP_03745	EAHPIB_12330	KPCBEG_22005	FKHDPF_18530	CNHEEI_03955	EMEHJD_03855	EFEODE_26295	GKGLKC_14925	EILLKK_04075	BFFHIN_04075	ICOPCL_04075	NNJJEM_04075	HALPEA_04075	BBEDBP_04075	JJLGJG_04075	HIFMMH_04075	HHCGAD_04075	OCKMCF_04075
group_11617	fieF	Divalent metal cation (Fe/Co/Zn/Cd) efflux pump	105	105	1	1	35478				881	890	883	LJDOIC_08515	INHKBJ_12655	HBFHGO_17680	JGBBPF_07545	IPCPMH_22780	NKPAJO_01025	BHFOML_09850	KLINCN_14395	CKIADD_15545	LABKBB_13015	BEJPBG_10670	AFFMCO_26890	KMGJBA_06610	JIEEFO_09620	OFDMNJ_23940	ALHOMA_24900	MLIHHA_15665	GOIAPN_14785	MDLIGP_11235	EAHPIB_20345	KPCBEG_13600	FKHDPF_02570	CNHEEI_11665	EMEHJD_11545	EFEODE_09275	GKGLKC_09505	EILLKK_11565	BFFHIN_11565	ICOPCL_11565	NNJJEM_11565	HALPEA_11565	BBEDBP_11565	JJLGJG_11570	HIFMMH_11570	HHCGAD_11570	OCKMCF_11565
yozE		UPF0346 protein BCG9842_B3040	105	105	1	1	35469				215	215	215	LJDOIC_08555	INHKBJ_12615	HBFHGO_17720	JGBBPF_07585	IPCPMH_22820	NKPAJO_01065	BHFOML_09890	KLINCN_14355	CKIADD_15505	LABKBB_13055	BEJPBG_10630	AFFMCO_26850	KMGJBA_06570	JIEEFO_09580	OFDMNJ_23980	ALHOMA_24860	MLIHHA_15705	GOIAPN_14825	MDLIGP_11195	EAHPIB_20305	KPCBEG_13560	FKHDPF_02530	CNHEEI_11625	EMEHJD_11505	EFEODE_09235	GKGLKC_09545	EILLKK_11525	BFFHIN_11525	ICOPCL_11525	NNJJEM_11525	HALPEA_11525	BBEDBP_11525	JJLGJG_11530	HIFMMH_11530	HHCGAD_11530	OCKMCF_11525
ablA		lysine 2,3-aminomutase	105	105	1	1	35467				656	1421	1413	LJDOIC_08565	INHKBJ_12605	HBFHGO_17730	JGBBPF_07595	IPCPMH_22830	NKPAJO_01075	BHFOML_09900	KLINCN_14345	CKIADD_15495	LABKBB_13065	BEJPBG_10620	AFFMCO_26840	KMGJBA_06560	JIEEFO_09570	OFDMNJ_23990	ALHOMA_24850	MLIHHA_15715	GOIAPN_14835	MDLIGP_11185	EAHPIB_20295	KPCBEG_13550	FKHDPF_02520	CNHEEI_11615	EMEHJD_11495	EFEODE_09225	GKGLKC_09555	EILLKK_11515	BFFHIN_11515	ICOPCL_11515	NNJJEM_11515	HALPEA_11515	BBEDBP_11515	JJLGJG_11520	HIFMMH_11520	HHCGAD_11520	OCKMCF_11515
atoD		acetate CoA-transferase subunit alpha	105	105	1	1	35462				698	698	698	LJDOIC_08590	INHKBJ_12580	HBFHGO_17755	JGBBPF_07620	IPCPMH_22855	NKPAJO_01100	BHFOML_09925	KLINCN_14320	CKIADD_15470	LABKBB_13090	BEJPBG_10595	AFFMCO_26815	KMGJBA_06535	JIEEFO_09545	OFDMNJ_24015	ALHOMA_24825	MLIHHA_15740	GOIAPN_14860	MDLIGP_11160	EAHPIB_20270	KPCBEG_13525	FKHDPF_02495	CNHEEI_11590	EMEHJD_11470	EFEODE_09200	GKGLKC_09580	EILLKK_11490	BFFHIN_11490	ICOPCL_11490	NNJJEM_11490	HALPEA_11490	BBEDBP_11490	JJLGJG_11495	HIFMMH_11495	HHCGAD_11495	OCKMCF_11490
bioA		aspartate aminotransferase family protein	105	105	1	1	35461				1310	1370	1313	LJDOIC_08595	INHKBJ_12575	HBFHGO_17760	JGBBPF_07625	IPCPMH_22860	NKPAJO_01105	BHFOML_09930	KLINCN_14315	CKIADD_15465	LABKBB_13095	BEJPBG_10590	AFFMCO_26810	KMGJBA_06530	JIEEFO_09540	OFDMNJ_24020	ALHOMA_24820	MLIHHA_15745	GOIAPN_14865	MDLIGP_11155	EAHPIB_20265	KPCBEG_13520	FKHDPF_02490	CNHEEI_11585	EMEHJD_11465	EFEODE_09195	GKGLKC_09585	EILLKK_11485	BFFHIN_11485	ICOPCL_11485	NNJJEM_11485	HALPEA_11485	BBEDBP_11485	JJLGJG_11490	HIFMMH_11490	HHCGAD_11490	OCKMCF_11485
ftsE		cell division ATP-binding protein FtsE	105	105	1	1	2602				644	644	644	LJDOIC_09560	INHKBJ_27575	HBFHGO_27720	JGBBPF_09340	IPCPMH_27990	NKPAJO_15960	BHFOML_22850	KLINCN_07175	CKIADD_10740	LABKBB_20975	BEJPBG_18900	AFFMCO_05605	KMGJBA_15600	JIEEFO_14295	OFDMNJ_12800	ALHOMA_07810	MLIHHA_24700	GOIAPN_26675	MDLIGP_26075	EAHPIB_27705	KPCBEG_02880	FKHDPF_10135	CNHEEI_26210	EMEHJD_26005	EFEODE_11990	GKGLKC_03285	EILLKK_26535	BFFHIN_26535	ICOPCL_26530	NNJJEM_26535	HALPEA_26515	BBEDBP_26515	JJLGJG_26525	HIFMMH_26515	HHCGAD_26525	OCKMCF_26530
lgt		prolipoprotein diacylglyceryl transferase	105	105	1	1	2648				812	812	812	LJDOIC_09680	INHKBJ_27690	HBFHGO_27605	JGBBPF_09450	IPCPMH_15160	NKPAJO_16080	BHFOML_22985	KLINCN_07045	CKIADD_10875	LABKBB_21100	BEJPBG_08435	AFFMCO_05485	KMGJBA_15725	JIEEFO_14420	OFDMNJ_12925	ALHOMA_07695	MLIHHA_24575	GOIAPN_26550	MDLIGP_25950	EAHPIB_27590	KPCBEG_02750	FKHDPF_10015	CNHEEI_26090	EMEHJD_25885	EFEODE_12110	GKGLKC_03165	EILLKK_26410	BFFHIN_26410	ICOPCL_26405	NNJJEM_26410	HALPEA_26390	BBEDBP_26390	JJLGJG_26400	HIFMMH_26390	HHCGAD_26400	OCKMCF_26405
rpoN		RNA polymerase factor sigma-54	105	105	1	1	2709				1307	1307	1307	LJDOIC_09780	INHKBJ_27850	HBFHGO_05960	JGBBPF_09550	IPCPMH_15260	NKPAJO_16210	BHFOML_23085	KLINCN_06945	CKIADD_10975	LABKBB_21200	BEJPBG_08535	AFFMCO_05350	KMGJBA_29575	JIEEFO_14520	OFDMNJ_13025	ALHOMA_07515	MLIHHA_24475	GOIAPN_26450	MDLIGP_25850	EAHPIB_27490	KPCBEG_02650	FKHDPF_09915	CNHEEI_25990	EMEHJD_25755	EFEODE_12240	GKGLKC_13740	EILLKK_26310	BFFHIN_26310	ICOPCL_26305	NNJJEM_26310	HALPEA_26290	BBEDBP_26290	JJLGJG_26300	HIFMMH_26290	HHCGAD_26300	OCKMCF_26305
pgk		phosphoglycerate kinase	105	105	1	1	2713				674	1184	1179	LJDOIC_09800	INHKBJ_27870	HBFHGO_05980	JGBBPF_09570	IPCPMH_15280	NKPAJO_16230	BHFOML_23105	KLINCN_06925	CKIADD_10995	LABKBB_21220	BEJPBG_08555	AFFMCO_05330	KMGJBA_29555	JIEEFO_14540	OFDMNJ_13045	ALHOMA_07495	MLIHHA_24455	GOIAPN_26430	MDLIGP_25830	EAHPIB_27470	KPCBEG_02630	FKHDPF_09895	CNHEEI_25970	EMEHJD_25735	EFEODE_12260	GKGLKC_13720	EILLKK_26290	BFFHIN_26290	ICOPCL_26285	NNJJEM_26290	HALPEA_26270	BBEDBP_26270	JJLGJG_26280	HIFMMH_26270	HHCGAD_26280	OCKMCF_26285
gpmI		2,3-bisphosphoglycerate-independent phosphoglycerate mutase	105	105	1	1	2715				1529	1529	1529	LJDOIC_09810	INHKBJ_27880	HBFHGO_05990	JGBBPF_09580	IPCPMH_15290	NKPAJO_16240	BHFOML_23115	KLINCN_06915	CKIADD_11005	LABKBB_21230	BEJPBG_08565	AFFMCO_05320	KMGJBA_29545	JIEEFO_14550	OFDMNJ_13055	ALHOMA_07485	MLIHHA_24445	GOIAPN_26420	MDLIGP_25820	EAHPIB_27460	KPCBEG_02620	FKHDPF_09885	CNHEEI_25960	EMEHJD_25725	EFEODE_12270	GKGLKC_13710	EILLKK_26280	BFFHIN_26280	ICOPCL_26275	NNJJEM_26280	HALPEA_26260	BBEDBP_26260	JJLGJG_26270	HIFMMH_26260	HHCGAD_26270	OCKMCF_26275
group_11669	lrgB	Putative effector of murein hydrolase	105	105	1	1	2726				692	692	692	LJDOIC_09830	INHKBJ_27900	HBFHGO_06010	JGBBPF_09600	IPCPMH_15425	NKPAJO_16310	BHFOML_23240	KLINCN_02240	CKIADD_11130	LABKBB_21355	BEJPBG_08585	AFFMCO_05300	KMGJBA_29410	JIEEFO_14680	OFDMNJ_13190	ALHOMA_07465	MLIHHA_24315	GOIAPN_26290	MDLIGP_25690	EAHPIB_27440	KPCBEG_02485	FKHDPF_09865	CNHEEI_25940	EMEHJD_25705	EFEODE_12290	GKGLKC_13690	EILLKK_26150	BFFHIN_26150	ICOPCL_26145	NNJJEM_26150	HALPEA_26130	BBEDBP_26130	JJLGJG_26140	HIFMMH_26130	HHCGAD_26140	OCKMCF_26145
estA		carboxylesterase	105	105	1	1	2728				743	743	743	LJDOIC_09840	INHKBJ_27910	HBFHGO_06020	JGBBPF_09610	IPCPMH_15435	NKPAJO_16320	BHFOML_23250	KLINCN_02230	CKIADD_11140	LABKBB_21365	BEJPBG_08595	AFFMCO_05290	KMGJBA_29400	JIEEFO_14690	OFDMNJ_13200	ALHOMA_07455	MLIHHA_24305	GOIAPN_26280	MDLIGP_25680	EAHPIB_27430	KPCBEG_02475	FKHDPF_09855	CNHEEI_25930	EMEHJD_25695	EFEODE_12300	GKGLKC_13680	EILLKK_26140	BFFHIN_26140	ICOPCL_26135	NNJJEM_26140	HALPEA_26120	BBEDBP_26120	JJLGJG_26130	HIFMMH_26120	HHCGAD_26130	OCKMCF_26135
Ferritin		Ferritin	105	105	1	1	15848				344	506	504	LJDOIC_10060	INHKBJ_14120	HBFHGO_03815	JGBBPF_09815	IPCPMH_15625	NKPAJO_16500	BHFOML_23435	KLINCN_05550	CKIADD_06005	LABKBB_21555	BEJPBG_18170	AFFMCO_13445	KMGJBA_15490	JIEEFO_03540	OFDMNJ_13390	ALHOMA_07090	MLIHHA_24115	GOIAPN_26090	MDLIGP_25490	EAHPIB_27205	KPCBEG_02285	FKHDPF_00370	CNHEEI_25690	EMEHJD_25470	EFEODE_01685	GKGLKC_15785	EILLKK_25950	BFFHIN_25950	ICOPCL_25945	NNJJEM_25950	HALPEA_25930	BBEDBP_25930	JJLGJG_25940	HIFMMH_25930	HHCGAD_25940	OCKMCF_25945
kefB		Kef-type K+ transport system, membrane component KefB	105	105	1	1	15860				1199	1199	1199	LJDOIC_10100	INHKBJ_14085	HBFHGO_06225	JGBBPF_11970	IPCPMH_15665	NKPAJO_22425	BHFOML_23475	KLINCN_05510	CKIADD_05965	LABKBB_21595	BEJPBG_18210	AFFMCO_13405	KMGJBA_28055	JIEEFO_03500	OFDMNJ_13430	ALHOMA_07130	MLIHHA_24075	GOIAPN_26050	MDLIGP_25450	EAHPIB_27165	KPCBEG_02240	FKHDPF_00330	CNHEEI_25650	EMEHJD_25430	EFEODE_01725	GKGLKC_04250	EILLKK_25910	BFFHIN_25910	ICOPCL_25905	NNJJEM_25910	HALPEA_25890	BBEDBP_25890	JJLGJG_25900	HIFMMH_25890	HHCGAD_25900	OCKMCF_25905
ompR		DNA-binding response regulator, OmpR family, contains REC and winged-helix (wHTH) domain	105	105	1	1	15885				611	665	664	LJDOIC_10170	INHKBJ_14015	HBFHGO_06295	JGBBPF_12040	IPCPMH_15720	NKPAJO_22490	BHFOML_23530	KLINCN_05455	CKIADD_05910	LABKBB_21650	BEJPBG_18270	AFFMCO_13340	KMGJBA_28110	JIEEFO_03445	OFDMNJ_13485	ALHOMA_07190	MLIHHA_24020	GOIAPN_25995	MDLIGP_25395	EAHPIB_27100	KPCBEG_02185	FKHDPF_00270	CNHEEI_25590	EMEHJD_25370	EFEODE_01785	GKGLKC_04320	EILLKK_25855	BFFHIN_25855	ICOPCL_25850	NNJJEM_25855	HALPEA_25835	BBEDBP_25835	JJLGJG_25845	HIFMMH_25835	HHCGAD_25845	OCKMCF_25850
dedA		Membrane integrity protein DedA, putative transporter, DedA/Tvp38 family	105	105	1	1	15888				614	614	614	LJDOIC_10185	INHKBJ_14000	HBFHGO_06310	JGBBPF_12055	IPCPMH_15735	NKPAJO_22505	BHFOML_23545	KLINCN_05440	CKIADD_05895	LABKBB_21665	BEJPBG_18285	AFFMCO_13325	KMGJBA_28125	JIEEFO_03430	OFDMNJ_13500	ALHOMA_07205	MLIHHA_24005	GOIAPN_25980	MDLIGP_25380	EAHPIB_27085	KPCBEG_02170	FKHDPF_00255	CNHEEI_25575	EMEHJD_25355	EFEODE_01800	GKGLKC_04335	EILLKK_25840	BFFHIN_25840	ICOPCL_25835	NNJJEM_25840	HALPEA_25820	BBEDBP_25820	JJLGJG_25830	HIFMMH_25820	HHCGAD_25830	OCKMCF_25835
group_11686	yitT	DUF161 DUF2179 domains-containing protein	105	105	1	1	15906				893	893	893	LJDOIC_10225	INHKBJ_13960	HBFHGO_06350	JGBBPF_12095	IPCPMH_15770	NKPAJO_22545	BHFOML_23580	KLINCN_04415	CKIADD_05860	LABKBB_21700	BEJPBG_27495	AFFMCO_13285	KMGJBA_28160	JIEEFO_03395	OFDMNJ_13535	ALHOMA_07245	MLIHHA_23970	GOIAPN_25945	MDLIGP_25345	EAHPIB_27015	KPCBEG_02135	FKHDPF_00215	CNHEEI_25535	EMEHJD_25315	EFEODE_01840	GKGLKC_04375	EILLKK_25805	BFFHIN_25805	ICOPCL_25800	NNJJEM_25805	HALPEA_25785	BBEDBP_25785	JJLGJG_25795	HIFMMH_25785	HHCGAD_25795	OCKMCF_25800
gcvH		glycine cleavage system protein GcvH	105	105	1	1	15997				383	383	383	LJDOIC_10390	INHKBJ_13810	HBFHGO_00490	JGBBPF_12240	IPCPMH_15940	NKPAJO_22705	BHFOML_23750	KLINCN_00920	CKIADD_05690	LABKBB_21870	BEJPBG_19475	AFFMCO_13100	KMGJBA_28330	JIEEFO_01655	OFDMNJ_24600	ALHOMA_06565	MLIHHA_23805	GOIAPN_25775	MDLIGP_25175	EAHPIB_26825	KPCBEG_01970	FKHDPF_26960	CNHEEI_25380	EMEHJD_25135	EFEODE_13965	GKGLKC_18770	EILLKK_25635	BFFHIN_25635	ICOPCL_25630	NNJJEM_25635	HALPEA_25615	BBEDBP_25615	JJLGJG_25625	HIFMMH_25615	HHCGAD_25625	OCKMCF_25630
rnmV		5S rRNA maturation ribonuclease M5, contains TOPRIM domain	105	105	1	1	15998				344	353	344	LJDOIC_10395	INHKBJ_13805	HBFHGO_00495	JGBBPF_12245	IPCPMH_15945	NKPAJO_22710	BHFOML_23755	KLINCN_00915	CKIADD_05685	LABKBB_21875	BEJPBG_19470	AFFMCO_13095	KMGJBA_28335	JIEEFO_01660	OFDMNJ_24605	ALHOMA_06570	MLIHHA_23800	GOIAPN_25770	MDLIGP_25170	EAHPIB_26820	KPCBEG_01965	FKHDPF_24415	CNHEEI_25375	EMEHJD_25130	EFEODE_13960	GKGLKC_18775	EILLKK_25630	BFFHIN_25630	ICOPCL_25625	NNJJEM_25630	HALPEA_25610	BBEDBP_25610	JJLGJG_25620	HIFMMH_25610	HHCGAD_25620	OCKMCF_25625
yunC		DUF1805 domain-containing protein	105	105	1	1	16015				302	302	302	LJDOIC_10460	INHKBJ_13740	HBFHGO_01145	JGBBPF_12310	IPCPMH_16020	NKPAJO_22775	BHFOML_23830	KLINCN_15295	CKIADD_05610	LABKBB_21950	BEJPBG_19395	AFFMCO_13015	KMGJBA_28410	JIEEFO_01735	OFDMNJ_06555	ALHOMA_06645	MLIHHA_23725	GOIAPN_25695	MDLIGP_25095	EAHPIB_26745	KPCBEG_01890	FKHDPF_20200	CNHEEI_25310	EMEHJD_25055	EFEODE_13885	GKGLKC_18840	EILLKK_25555	BFFHIN_25555	ICOPCL_25550	NNJJEM_25555	HALPEA_25535	BBEDBP_25535	JJLGJG_25545	HIFMMH_25535	HHCGAD_25545	OCKMCF_25550
yjcZ		Sporulation protein YjcZ	105	105	1	1	16057				86	86	86	LJDOIC_10560	INHKBJ_04235	HBFHGO_01245	JGBBPF_12400	IPCPMH_16110	NKPAJO_22880	BHFOML_23920	KLINCN_15205	CKIADD_05520	LABKBB_22040	BEJPBG_19290	AFFMCO_12910	KMGJBA_28500	JIEEFO_01825	OFDMNJ_14400	ALHOMA_06740	MLIHHA_23635	GOIAPN_25605	MDLIGP_25005	EAHPIB_26655	KPCBEG_01800	FKHDPF_20095	CNHEEI_25205	EMEHJD_24860	EFEODE_23500	GKGLKC_18945	EILLKK_25465	BFFHIN_25465	ICOPCL_25460	NNJJEM_25465	HALPEA_25445	BBEDBP_25445	JJLGJG_25455	HIFMMH_25445	HHCGAD_25455	OCKMCF_25460
group_11699	cotS	spore coat protein CotS	105	105	1	1	16065				1001	1001	1001	LJDOIC_10595	INHKBJ_04250	HBFHGO_01260	JGBBPF_12435	IPCPMH_16125	NKPAJO_22895	BHFOML_23935	KLINCN_15190	CKIADD_05505	LABKBB_22055	BEJPBG_19275	AFFMCO_12895	KMGJBA_28515	JIEEFO_01840	OFDMNJ_14385	ALHOMA_06755	MLIHHA_23620	GOIAPN_25590	MDLIGP_24990	EAHPIB_26640	KPCBEG_01785	FKHDPF_20080	CNHEEI_25190	EMEHJD_24840	EFEODE_23520	GKGLKC_18960	EILLKK_25450	BFFHIN_25450	ICOPCL_25445	NNJJEM_25450	HALPEA_25430	BBEDBP_25430	JJLGJG_25440	HIFMMH_25430	HHCGAD_25440	OCKMCF_25445
ndh		NADH dehydrogenase, FAD-containing subunit	105	105	1	1	16105				1070	1070	1070	LJDOIC_10650	INHKBJ_00940	HBFHGO_22105	JGBBPF_12490	IPCPMH_28290	NKPAJO_22945	BHFOML_24005	KLINCN_15120	CKIADD_05435	LABKBB_22125	BEJPBG_19225	AFFMCO_12840	KMGJBA_03205	JIEEFO_01910	OFDMNJ_14315	ALHOMA_06825	MLIHHA_23550	GOIAPN_25520	MDLIGP_24920	EAHPIB_26590	KPCBEG_01715	FKHDPF_20005	CNHEEI_25115	EMEHJD_24790	EFEODE_23570	GKGLKC_01675	EILLKK_25380	BFFHIN_25380	ICOPCL_25375	NNJJEM_25380	HALPEA_25360	BBEDBP_25360	JJLGJG_25370	HIFMMH_25360	HHCGAD_25370	OCKMCF_25375
iscA		Fe-S cluster assembly iron-binding protein IscA	105	105	1	1	16109				353	353	353	LJDOIC_10665	INHKBJ_00955	HBFHGO_22090	JGBBPF_12505	IPCPMH_28275	NKPAJO_22960	BHFOML_24020	KLINCN_15105	CKIADD_05420	LABKBB_22140	BEJPBG_19210	AFFMCO_12825	KMGJBA_03220	JIEEFO_01925	OFDMNJ_14300	ALHOMA_06840	MLIHHA_23535	GOIAPN_25505	MDLIGP_24905	EAHPIB_26575	KPCBEG_01700	FKHDPF_19990	CNHEEI_25100	EMEHJD_24775	EFEODE_23585	GKGLKC_01690	EILLKK_25365	BFFHIN_25365	ICOPCL_25360	NNJJEM_25365	HALPEA_25345	BBEDBP_25345	JJLGJG_25355	HIFMMH_25345	HHCGAD_25355	OCKMCF_25360
yuiB		YuiB family protein	105	105	1	1	16162				317	317	317	LJDOIC_10725	INHKBJ_16555	HBFHGO_01900	JGBBPF_12570	IPCPMH_28220	NKPAJO_26435	BHFOML_24080	KLINCN_04005	CKIADD_05360	LABKBB_22195	BEJPBG_19155	AFFMCO_12765	KMGJBA_03275	JIEEFO_24285	OFDMNJ_14245	ALHOMA_06895	MLIHHA_23480	GOIAPN_25450	MDLIGP_24850	EAHPIB_26505	KPCBEG_01640	FKHDPF_19940	CNHEEI_25050	EMEHJD_24710	EFEODE_23650	GKGLKC_03450	EILLKK_25310	BFFHIN_25310	ICOPCL_25305	NNJJEM_25310	HALPEA_25290	BBEDBP_25290	JJLGJG_25300	HIFMMH_25290	HHCGAD_25300	OCKMCF_25305
paaI		Acyl-CoA thioesterase PaaI, contains HGG motif	105	105	1	1	16182				383	383	383	LJDOIC_10765	INHKBJ_16615	HBFHGO_01960	JGBBPF_12625	IPCPMH_28175	NKPAJO_26525	BHFOML_24125	KLINCN_03960	CKIADD_05315	LABKBB_22240	BEJPBG_19115	AFFMCO_12725	KMGJBA_03320	JIEEFO_24330	OFDMNJ_14200	ALHOMA_06940	MLIHHA_23435	GOIAPN_25405	MDLIGP_24805	EAHPIB_26465	KPCBEG_01590	FKHDPF_19850	CNHEEI_24960	EMEHJD_24670	EFEODE_23690	GKGLKC_03405	EILLKK_25265	BFFHIN_25265	ICOPCL_25260	NNJJEM_25265	HALPEA_25245	BBEDBP_25245	JJLGJG_25255	HIFMMH_25245	HHCGAD_25255	OCKMCF_25260
glyS		glycine--tRNA ligase	105	105	1	1	16183				470	1376	1367	LJDOIC_10770	INHKBJ_16620	HBFHGO_01965	JGBBPF_12630	IPCPMH_28170	NKPAJO_26530	BHFOML_24130	KLINCN_03955	CKIADD_05310	LABKBB_22245	BEJPBG_19110	AFFMCO_12720	KMGJBA_03325	JIEEFO_24335	OFDMNJ_14195	ALHOMA_06945	MLIHHA_23430	GOIAPN_25400	MDLIGP_24800	EAHPIB_26460	KPCBEG_01585	FKHDPF_19845	CNHEEI_24955	EMEHJD_24665	EFEODE_23695	GKGLKC_03400	EILLKK_25260	BFFHIN_25260	ICOPCL_25255	NNJJEM_25260	HALPEA_25240	BBEDBP_25240	JJLGJG_25250	HIFMMH_25240	HHCGAD_25250	OCKMCF_25255
lrp		DNA-binding transcriptional regulator, Lrp family	105	105	1	1	16197				497	497	497	LJDOIC_10830	INHKBJ_16680	HBFHGO_02025	JGBBPF_12690	IPCPMH_28110	NKPAJO_26590	BHFOML_24190	KLINCN_03895	CKIADD_05250	LABKBB_22305	BEJPBG_19050	AFFMCO_12660	KMGJBA_03385	JIEEFO_24535	OFDMNJ_14135	ALHOMA_07005	MLIHHA_23370	GOIAPN_25340	MDLIGP_24740	EAHPIB_26400	KPCBEG_01525	FKHDPF_19785	CNHEEI_24895	EMEHJD_24605	EFEODE_23755	GKGLKC_03340	EILLKK_25200	BFFHIN_25200	ICOPCL_25195	NNJJEM_25200	HALPEA_25180	BBEDBP_25180	JJLGJG_25190	HIFMMH_25180	HHCGAD_25190	OCKMCF_25195
yugI		S1 domain-containing post-transcriptional regulator GSP13	105	105	1	1	16199				344	344	344	LJDOIC_10845	INHKBJ_16695	HBFHGO_02040	JGBBPF_12705	IPCPMH_28095	NKPAJO_26605	BHFOML_24205	KLINCN_03880	CKIADD_05235	LABKBB_22320	BEJPBG_19035	AFFMCO_12645	KMGJBA_03400	JIEEFO_24550	OFDMNJ_14120	ALHOMA_07020	MLIHHA_23355	GOIAPN_25325	MDLIGP_24725	EAHPIB_26385	KPCBEG_01510	FKHDPF_19770	CNHEEI_24880	EMEHJD_24590	EFEODE_23770	GKGLKC_03325	EILLKK_25185	BFFHIN_25185	ICOPCL_25180	NNJJEM_25185	HALPEA_25165	BBEDBP_25165	JJLGJG_25175	HIFMMH_25165	HHCGAD_25175	OCKMCF_25180
yuzA		DUF378 domain-containing protein	105	105	1	1	16200				233	233	233	LJDOIC_10850	INHKBJ_16700	HBFHGO_02045	JGBBPF_12710	IPCPMH_28090	NKPAJO_26610	BHFOML_24210	KLINCN_03875	CKIADD_05230	LABKBB_22325	BEJPBG_19030	AFFMCO_12640	KMGJBA_03405	JIEEFO_24555	OFDMNJ_14115	ALHOMA_07025	MLIHHA_23350	GOIAPN_25320	MDLIGP_24720	EAHPIB_26380	KPCBEG_01505	FKHDPF_19765	CNHEEI_24875	EMEHJD_24585	EFEODE_23775	GKGLKC_03320	EILLKK_25180	BFFHIN_25180	ICOPCL_25175	NNJJEM_25180	HALPEA_25160	BBEDBP_25160	JJLGJG_25170	HIFMMH_25160	HHCGAD_25170	OCKMCF_25175
sapB		Magnesium uptake protein YhiD/SapB, involved in acid resistance	105	105	1	1	16204				680	680	680	LJDOIC_10870	INHKBJ_16720	HBFHGO_02065	JGBBPF_12730	IPCPMH_28070	NKPAJO_26630	BHFOML_24230	KLINCN_03855	CKIADD_05210	LABKBB_22345	BEJPBG_19010	AFFMCO_12620	KMGJBA_03425	JIEEFO_24575	OFDMNJ_14095	ALHOMA_07045	MLIHHA_23330	GOIAPN_25300	MDLIGP_24700	EAHPIB_26360	KPCBEG_01485	FKHDPF_19745	CNHEEI_24855	EMEHJD_24565	EFEODE_23795	GKGLKC_14325	EILLKK_25160	BFFHIN_25160	ICOPCL_25155	NNJJEM_25160	HALPEA_25140	BBEDBP_25140	JJLGJG_25150	HIFMMH_25140	HHCGAD_25150	OCKMCF_25155
gerPA		spore germination protein GerPA	105	105	1	1	32392				221	221	221	LJDOIC_10925	INHKBJ_00845	HBFHGO_01440	JGBBPF_26800	IPCPMH_06550	NKPAJO_08180	BHFOML_15370	KLINCN_08755	CKIADD_03190	LABKBB_17585	BEJPBG_07440	AFFMCO_26570	KMGJBA_20230	JIEEFO_07270	OFDMNJ_13940	ALHOMA_18640	MLIHHA_21260	GOIAPN_23260	MDLIGP_05640	EAHPIB_21445	KPCBEG_23915	FKHDPF_20905	CNHEEI_05875	EMEHJD_06005	EFEODE_22000	GKGLKC_16485	EILLKK_05975	BFFHIN_05975	ICOPCL_05975	NNJJEM_05975	HALPEA_05975	BBEDBP_05975	JJLGJG_05975	HIFMMH_05975	HHCGAD_05975	OCKMCF_05975
rocD		ornithine aminotransferase	105	105	1	1	32402				1190	1190	1190	LJDOIC_10945	INHKBJ_21480	HBFHGO_10720	JGBBPF_26780	IPCPMH_06565	NKPAJO_08200	BHFOML_15350	KLINCN_08775	CKIADD_03170	LABKBB_17600	BEJPBG_07460	AFFMCO_26550	KMGJBA_20215	JIEEFO_07285	OFDMNJ_13925	ALHOMA_18620	MLIHHA_21245	GOIAPN_23245	MDLIGP_05655	EAHPIB_21425	KPCBEG_23930	FKHDPF_20925	CNHEEI_05895	EMEHJD_06025	EFEODE_21980	GKGLKC_16465	EILLKK_05990	BFFHIN_05990	ICOPCL_05990	NNJJEM_05990	HALPEA_05990	BBEDBP_05990	JJLGJG_05990	HIFMMH_05990	HHCGAD_05990	OCKMCF_05990
katB		catalase	105	105	1	1	32587				1466	1466	1466	LJDOIC_10970	INHKBJ_21455	HBFHGO_10695	JGBBPF_26755	IPCPMH_06590	NKPAJO_08225	BHFOML_15325	KLINCN_08800	CKIADD_03145	LABKBB_17625	BEJPBG_07485	AFFMCO_26525	KMGJBA_20190	JIEEFO_07310	OFDMNJ_13900	ALHOMA_18595	MLIHHA_21220	GOIAPN_23220	MDLIGP_05680	EAHPIB_21400	KPCBEG_23955	FKHDPF_20950	CNHEEI_05920	EMEHJD_06050	EFEODE_21955	GKGLKC_16440	EILLKK_06015	BFFHIN_06015	ICOPCL_06015	NNJJEM_06015	HALPEA_06015	BBEDBP_06015	JJLGJG_06015	HIFMMH_06015	HHCGAD_06015	OCKMCF_06015
rbsK		Sugar or nucleoside kinase, ribokinase family	105	105	1	1	16273				1016	1016	1016	LJDOIC_04355	INHKBJ_09145	HBFHGO_14675	JGBBPF_15260	IPCPMH_19785	NKPAJO_19830	BHFOML_24495	KLINCN_02570	CKIADD_07315	LABKBB_01590	BEJPBG_27735	AFFMCO_11085	KMGJBA_25170	JIEEFO_25450	OFDMNJ_15905	ALHOMA_06220	MLIHHA_00900	GOIAPN_02635	MDLIGP_24550	EAHPIB_11315	KPCBEG_07130	FKHDPF_14730	CNHEEI_24590	EMEHJD_24280	EFEODE_13630	GKGLKC_02355	EILLKK_24900	BFFHIN_24900	ICOPCL_24895	NNJJEM_24900	HALPEA_24880	BBEDBP_24880	JJLGJG_24890	HIFMMH_24880	HHCGAD_24890	OCKMCF_24895
potB		spermidine/putrescine ABC transporter permease PotB	105	105	1	1	33013				848	848	848	LJDOIC_11595	INHKBJ_08890	HBFHGO_10340	JGBBPF_26155	IPCPMH_10785	NKPAJO_11155	BHFOML_14700	KLINCN_09420	CKIADD_01460	LABKBB_18235	BEJPBG_17950	AFFMCO_28645	KMGJBA_17590	JIEEFO_20215	OFDMNJ_09120	ALHOMA_19615	MLIHHA_20610	GOIAPN_22580	MDLIGP_06295	EAHPIB_04530	KPCBEG_19505	FKHDPF_06210	CNHEEI_06525	EMEHJD_06845	EFEODE_23925	GKGLKC_08810	EILLKK_06625	BFFHIN_06625	ICOPCL_06625	NNJJEM_06625	HALPEA_06625	BBEDBP_06625	JJLGJG_06625	HIFMMH_06625	HHCGAD_06625	OCKMCF_06625
potC		spermidine/putrescine ABC transporter permease PotC	105	105	1	1	33014				800	800	800	LJDOIC_11600	INHKBJ_08885	HBFHGO_10335	JGBBPF_26150	IPCPMH_10790	NKPAJO_11150	BHFOML_14695	KLINCN_09425	CKIADD_01455	LABKBB_18240	BEJPBG_17945	AFFMCO_28650	KMGJBA_17585	JIEEFO_20220	OFDMNJ_09115	ALHOMA_19620	MLIHHA_20605	GOIAPN_22575	MDLIGP_06300	EAHPIB_04535	KPCBEG_19510	FKHDPF_06215	CNHEEI_06530	EMEHJD_06850	EFEODE_23930	GKGLKC_08815	EILLKK_06630	BFFHIN_06630	ICOPCL_06630	NNJJEM_06630	HALPEA_06630	BBEDBP_06630	JJLGJG_06630	HIFMMH_06630	HHCGAD_06630	OCKMCF_06630
potD		spermidine/putrescine ABC transporter substrate-binding protein PotD	105	105	1	1	33021				1037	1049	1045	LJDOIC_11605	INHKBJ_08880	HBFHGO_10330	JGBBPF_26145	IPCPMH_10795	NKPAJO_11145	BHFOML_14690	KLINCN_09430	CKIADD_01450	LABKBB_18245	BEJPBG_17940	AFFMCO_28655	KMGJBA_17580	JIEEFO_20225	OFDMNJ_09110	ALHOMA_19625	MLIHHA_20600	GOIAPN_22570	MDLIGP_06305	EAHPIB_04540	KPCBEG_19515	FKHDPF_06220	CNHEEI_06535	EMEHJD_06855	EFEODE_23935	GKGLKC_08820	EILLKK_06635	BFFHIN_06635	ICOPCL_06635	NNJJEM_06635	HALPEA_06635	BBEDBP_06635	JJLGJG_06635	HIFMMH_06635	HHCGAD_06635	OCKMCF_06635
pepF		Oligoendopeptidase F	105	105	1	1	33095				1694	1694	1694	LJDOIC_11850	INHKBJ_10200	HBFHGO_10090	JGBBPF_25905	IPCPMH_11070	NKPAJO_10905	BHFOML_14430	KLINCN_09700	CKIADD_01190	LABKBB_18525	BEJPBG_17700	AFFMCO_28895	KMGJBA_17305	JIEEFO_20495	OFDMNJ_08835	ALHOMA_19865	MLIHHA_20330	GOIAPN_22300	MDLIGP_06575	EAHPIB_04780	KPCBEG_19785	FKHDPF_06460	CNHEEI_06775	EMEHJD_07095	EFEODE_24175	GKGLKC_18255	EILLKK_06905	BFFHIN_06905	ICOPCL_06905	NNJJEM_06905	HALPEA_06905	BBEDBP_06905	JJLGJG_06905	HIFMMH_06905	HHCGAD_06905	OCKMCF_06905
group_11758	DinB-like domain-containing protein	DinB-like domain-containing protein	105	105	1	1	33096				533	533	533	LJDOIC_11855	INHKBJ_10195	HBFHGO_10085	JGBBPF_25900	IPCPMH_11075	NKPAJO_10900	BHFOML_14425	KLINCN_09705	CKIADD_01185	LABKBB_18530	BEJPBG_17695	AFFMCO_28900	KMGJBA_17300	JIEEFO_20500	OFDMNJ_08830	ALHOMA_19870	MLIHHA_20325	GOIAPN_22295	MDLIGP_06580	EAHPIB_04785	KPCBEG_19790	FKHDPF_06465	CNHEEI_06780	EMEHJD_07100	EFEODE_24180	GKGLKC_18250	EILLKK_06910	BFFHIN_06910	ICOPCL_06910	NNJJEM_06910	HALPEA_06910	BBEDBP_06910	JJLGJG_06910	HIFMMH_06910	HHCGAD_06910	OCKMCF_06910
queD		6-carboxytetrahydropterin synthase QueD	105	105	1	1	33101				491	491	491	LJDOIC_11875	INHKBJ_10175	HBFHGO_10065	JGBBPF_25880	IPCPMH_11095	NKPAJO_10880	BHFOML_14400	KLINCN_09730	CKIADD_01160	LABKBB_18550	BEJPBG_17675	AFFMCO_28920	KMGJBA_17280	JIEEFO_20520	OFDMNJ_08810	ALHOMA_19890	MLIHHA_20305	GOIAPN_22275	MDLIGP_06600	EAHPIB_04805	KPCBEG_19810	FKHDPF_06485	CNHEEI_06800	EMEHJD_07120	EFEODE_24200	GKGLKC_18230	EILLKK_06930	BFFHIN_06930	ICOPCL_06930	NNJJEM_06930	HALPEA_06930	BBEDBP_06930	JJLGJG_06930	HIFMMH_06930	HHCGAD_06930	OCKMCF_06930
ykvS		DUF2187 domain-containing protein	105	105	1	1	33110				185	185	185	LJDOIC_11890	INHKBJ_10160	HBFHGO_10050	JGBBPF_25865	IPCPMH_11110	NKPAJO_10865	BHFOML_14385	KLINCN_09745	CKIADD_01145	LABKBB_18565	BEJPBG_17660	AFFMCO_15075	KMGJBA_17265	JIEEFO_20535	OFDMNJ_08795	ALHOMA_19905	MLIHHA_20290	GOIAPN_22260	MDLIGP_06615	EAHPIB_04820	KPCBEG_19825	FKHDPF_06500	CNHEEI_06815	EMEHJD_07135	EFEODE_24215	GKGLKC_19740	EILLKK_06945	BFFHIN_06945	ICOPCL_06945	NNJJEM_06945	HALPEA_06945	BBEDBP_06945	JJLGJG_06945	HIFMMH_06945	HHCGAD_06945	OCKMCF_06945
nrdI		class Ib ribonucleoside-diphosphate reductase assembly flavoprotein NrdI	105	105	1	1	33121				359	359	359	LJDOIC_11925	INHKBJ_10125	HBFHGO_10015	JGBBPF_25830	IPCPMH_11140	NKPAJO_10835	BHFOML_14355	KLINCN_09775	CKIADD_01115	LABKBB_18595	BEJPBG_25375	AFFMCO_15105	KMGJBA_17235	JIEEFO_20565	OFDMNJ_08765	ALHOMA_19935	MLIHHA_20260	GOIAPN_22230	MDLIGP_06650	EAHPIB_04850	KPCBEG_19855	FKHDPF_06530	CNHEEI_06845	EMEHJD_07165	EFEODE_24245	GKGLKC_19710	EILLKK_06975	BFFHIN_06975	ICOPCL_06975	NNJJEM_06975	HALPEA_06975	BBEDBP_06975	JJLGJG_06975	HIFMMH_06975	HHCGAD_06975	OCKMCF_06975
ccmA		ABC-type multidrug transport system, ATPase component	105	105	1	1	33145				902	902	902	LJDOIC_11955	INHKBJ_10085	HBFHGO_09975	JGBBPF_25780	IPCPMH_11180	NKPAJO_10795	BHFOML_14315	KLINCN_09815	CKIADD_01075	LABKBB_18635	BEJPBG_25335	AFFMCO_15140	KMGJBA_17195	JIEEFO_20605	OFDMNJ_08725	ALHOMA_19965	MLIHHA_20220	GOIAPN_22190	MDLIGP_06690	EAHPIB_04890	KPCBEG_19895	FKHDPF_06575	CNHEEI_06890	EMEHJD_07215	EFEODE_24295	GKGLKC_19670	EILLKK_07015	BFFHIN_07015	ICOPCL_07015	NNJJEM_07015	HALPEA_07015	BBEDBP_07015	JJLGJG_07015	HIFMMH_07015	HHCGAD_07015	OCKMCF_07015
DUF3913 domain-containing protein		DUF3913 domain-containing protein	105	105	1	1	33148				182	182	182	LJDOIC_11970	INHKBJ_10070	HBFHGO_09960	JGBBPF_25765	IPCPMH_11195	NKPAJO_10775	BHFOML_14300	KLINCN_09830	CKIADD_01060	LABKBB_18650	BEJPBG_25320	AFFMCO_15155	KMGJBA_17180	JIEEFO_20620	OFDMNJ_08710	ALHOMA_19980	MLIHHA_20205	GOIAPN_22175	MDLIGP_06705	EAHPIB_04905	KPCBEG_19910	FKHDPF_06590	CNHEEI_06905	EMEHJD_07230	EFEODE_24310	GKGLKC_19655	EILLKK_07030	BFFHIN_07030	ICOPCL_07030	NNJJEM_07030	HALPEA_07030	BBEDBP_07030	JJLGJG_07030	HIFMMH_07030	HHCGAD_07030	OCKMCF_07030
cotE		Spore coat protein CotE	105	105	1	1	18490				248	542	539	LJDOIC_12270	INHKBJ_20050	HBFHGO_26055	JGBBPF_18500	IPCPMH_12790	NKPAJO_16830	BHFOML_02380	KLINCN_20380	CKIADD_22815	LABKBB_07310	BEJPBG_09145	AFFMCO_09410	KMGJBA_26375	JIEEFO_18555	OFDMNJ_26015	ALHOMA_33105	MLIHHA_08395	GOIAPN_10715	MDLIGP_18795	EAHPIB_15375	KPCBEG_08510	FKHDPF_00560	CNHEEI_18985	EMEHJD_18905	EFEODE_18910	GKGLKC_05090	EILLKK_19145	BFFHIN_19145	ICOPCL_19140	NNJJEM_19145	HALPEA_19145	BBEDBP_19145	JJLGJG_19155	HIFMMH_19145	HHCGAD_19155	OCKMCF_19140
group_11774	fepD	ABC-type Fe3+-siderophore transport system, permease component	105	105	1	1	18601				1007	1007	1007	LJDOIC_12425	INHKBJ_01940	HBFHGO_26205	JGBBPF_18660	IPCPMH_12595	NKPAJO_16655	BHFOML_02570	KLINCN_20575	CKIADD_27240	LABKBB_07510	BEJPBG_08980	AFFMCO_07890	KMGJBA_26570	JIEEFO_18740	OFDMNJ_11475	ALHOMA_32785	MLIHHA_08580	GOIAPN_10900	MDLIGP_18605	EAHPIB_15220	KPCBEG_08325	FKHDPF_00740	CNHEEI_18800	EMEHJD_18705	EFEODE_28270	GKGLKC_17935	EILLKK_18960	BFFHIN_18960	ICOPCL_18955	NNJJEM_18960	HALPEA_18960	BBEDBP_18960	JJLGJG_18970	HIFMMH_18960	HHCGAD_18970	OCKMCF_18955
hfq		RNA chaperone Hfq	105	105	1	1	18674				218	224	223	LJDOIC_12545	INHKBJ_05530	HBFHGO_26375	JGBBPF_18780	IPCPMH_12465	NKPAJO_16535	BHFOML_02695	KLINCN_20700	CKIADD_27115	LABKBB_07635	BEJPBG_08860	AFFMCO_07765	KMGJBA_26700	JIEEFO_18865	OFDMNJ_11345	ALHOMA_32905	MLIHHA_08705	GOIAPN_11025	MDLIGP_18480	EAHPIB_15080	KPCBEG_08200	FKHDPF_00860	CNHEEI_18680	EMEHJD_18585	EFEODE_28390	GKGLKC_16585	EILLKK_18835	BFFHIN_18835	ICOPCL_18830	NNJJEM_18835	HALPEA_18835	BBEDBP_18835	JJLGJG_18845	HIFMMH_18835	HHCGAD_18845	OCKMCF_18830
group_1181	rpoE	DNA-directed RNA polymerase specialized sigma subunit, sigma24 family	105	105	1	1	34965				512	578	576	LJDOIC_06485	INHKBJ_11835	HBFHGO_18500	JGBBPF_08310	IPCPMH_27540	NKPAJO_01875	BHFOML_10785	KLINCN_13455	CKIADD_27710	LABKBB_13965	BEJPBG_12615	AFFMCO_19355	KMGJBA_09675	JIEEFO_22145	OFDMNJ_03365	ALHOMA_24025	MLIHHA_16615	GOIAPN_15735	MDLIGP_10275	EAHPIB_22330	KPCBEG_18925	FKHDPF_01670	CNHEEI_10760	EMEHJD_10690	EFEODE_08420	GKGLKC_04650	EILLKK_10615	BFFHIN_10615	ICOPCL_10615	NNJJEM_10615	HALPEA_10615	BBEDBP_10615	JJLGJG_10620	HIFMMH_10620	HHCGAD_10620	OCKMCF_10615
group_11811	fldA	flavodoxin	105	105	1	1	33178				446	446	446	LJDOIC_13345	INHKBJ_10000	HBFHGO_09890	JGBBPF_25695	IPCPMH_11265	NKPAJO_10705	BHFOML_14225	KLINCN_09900	CKIADD_00985	LABKBB_18720	BEJPBG_24770	AFFMCO_15225	KMGJBA_17110	JIEEFO_20690	OFDMNJ_08640	ALHOMA_20055	MLIHHA_20135	GOIAPN_22105	MDLIGP_06775	EAHPIB_04975	KPCBEG_19980	FKHDPF_06660	CNHEEI_06975	EMEHJD_07300	EFEODE_24380	GKGLKC_19585	EILLKK_07100	BFFHIN_07100	ICOPCL_07100	NNJJEM_07100	HALPEA_07100	BBEDBP_07100	JJLGJG_07100	HIFMMH_07100	HHCGAD_07100	OCKMCF_07100
group_11813	tcyP	L-cystine uptake protein TcyP	105	105	1	1	33197				1235	1235	1235	LJDOIC_13410	INHKBJ_22260	HBFHGO_09820	JGBBPF_25630	IPCPMH_11330	NKPAJO_10640	BHFOML_14160	KLINCN_09965	CKIADD_00920	LABKBB_18785	BEJPBG_24700	AFFMCO_15290	KMGJBA_17045	JIEEFO_20755	OFDMNJ_08575	ALHOMA_20120	MLIHHA_20070	GOIAPN_22040	MDLIGP_06840	EAHPIB_05040	KPCBEG_20045	FKHDPF_06725	CNHEEI_07040	EMEHJD_07365	EFEODE_24445	GKGLKC_09190	EILLKK_07165	BFFHIN_07165	ICOPCL_07165	NNJJEM_07165	HALPEA_07165	BBEDBP_07165	JJLGJG_07165	HIFMMH_07165	HHCGAD_07165	OCKMCF_07165
trkG		Trk-type K+ transport system, membrane component	105	105	1	1	33199				1343	1343	1343	LJDOIC_13415	INHKBJ_16015	HBFHGO_09815	JGBBPF_25625	IPCPMH_17795	NKPAJO_10635	BHFOML_14155	KLINCN_09970	CKIADD_00915	LABKBB_18790	BEJPBG_24695	AFFMCO_15295	KMGJBA_17040	JIEEFO_20760	OFDMNJ_20060	ALHOMA_20420	MLIHHA_20065	GOIAPN_22035	MDLIGP_06845	EAHPIB_05045	KPCBEG_20050	FKHDPF_06730	CNHEEI_07045	EMEHJD_07370	EFEODE_24450	GKGLKC_25045	EILLKK_07170	BFFHIN_07170	ICOPCL_07170	NNJJEM_07170	HALPEA_07170	BBEDBP_07170	JJLGJG_07170	HIFMMH_07170	HHCGAD_07170	OCKMCF_07170
group_11815	ilvE	branched-chain-amino-acid transaminase	105	105	1	1	33207				896	896	896	LJDOIC_13450	INHKBJ_15975	HBFHGO_09775	JGBBPF_25590	IPCPMH_17835	NKPAJO_10600	BHFOML_14115	KLINCN_10010	CKIADD_00875	LABKBB_18830	BEJPBG_24655	AFFMCO_15335	KMGJBA_17000	JIEEFO_20800	OFDMNJ_20020	ALHOMA_20380	MLIHHA_20025	GOIAPN_21995	MDLIGP_06885	EAHPIB_05080	KPCBEG_20090	FKHDPF_06765	CNHEEI_07080	EMEHJD_07410	EFEODE_24490	GKGLKC_25010	EILLKK_07210	BFFHIN_07210	ICOPCL_07210	NNJJEM_07210	HALPEA_07210	BBEDBP_07210	JJLGJG_07210	HIFMMH_07210	HHCGAD_07210	OCKMCF_07210
Flagellar basal body rod protein		Flagellar basal body rod protein	105	105	1	1	33261				356	356	356	LJDOIC_13645	INHKBJ_15785	HBFHGO_09585	JGBBPF_25395	IPCPMH_18025	NKPAJO_10410	BHFOML_13925	KLINCN_10200	CKIADD_26450	LABKBB_19020	BEJPBG_24465	AFFMCO_15525	KMGJBA_16810	JIEEFO_20990	OFDMNJ_19830	ALHOMA_20190	MLIHHA_19835	GOIAPN_21805	MDLIGP_07075	EAHPIB_05270	KPCBEG_20280	FKHDPF_06955	CNHEEI_07275	EMEHJD_07600	EFEODE_24680	GKGLKC_15010	EILLKK_07400	BFFHIN_07400	ICOPCL_07400	NNJJEM_07400	HALPEA_07400	BBEDBP_07400	JJLGJG_07400	HIFMMH_07400	HHCGAD_07400	OCKMCF_07400
group_11821	citB	DNA-binding response regulator, NarL/FixJ family, contains REC and HTH domains	105	105	1	1	33265				419	632	629	LJDOIC_13665	INHKBJ_15765	HBFHGO_09565	JGBBPF_25375	IPCPMH_18045	NKPAJO_10390	BHFOML_13905	KLINCN_10220	CKIADD_26470	LABKBB_19040	BEJPBG_24445	AFFMCO_15545	KMGJBA_16790	JIEEFO_21010	OFDMNJ_19810	ALHOMA_20170	MLIHHA_19815	GOIAPN_21785	MDLIGP_07095	EAHPIB_05290	KPCBEG_20300	FKHDPF_06975	CNHEEI_07295	EMEHJD_07620	EFEODE_24700	GKGLKC_06155	EILLKK_07420	BFFHIN_07420	ICOPCL_07420	NNJJEM_07420	HALPEA_07420	BBEDBP_07420	JJLGJG_07420	HIFMMH_07420	HHCGAD_07420	OCKMCF_07420
mprF		bifunctional lysylphosphatidylglycerol flippase/synthetase MprF	105	105	1	1	33308				2579	2588	2584	LJDOIC_13790	INHKBJ_23450	HBFHGO_13600	JGBBPF_13570	IPCPMH_18180	NKPAJO_10265	BHFOML_13770	KLINCN_10350	CKIADD_26605	LABKBB_19175	BEJPBG_21830	AFFMCO_04925	KMGJBA_16650	JIEEFO_21140	OFDMNJ_19675	ALHOMA_20760	MLIHHA_19685	GOIAPN_21655	MDLIGP_07225	EAHPIB_19710	KPCBEG_20430	FKHDPF_25895	CNHEEI_07420	EMEHJD_07750	EFEODE_24830	GKGLKC_19380	EILLKK_07550	BFFHIN_07550	ICOPCL_07550	NNJJEM_07550	HALPEA_07550	BBEDBP_07550	JJLGJG_07550	HIFMMH_07550	HHCGAD_07550	OCKMCF_07550
spmB		spore maturation protein SpmB	105	105	1	1	33316				530	530	530	LJDOIC_13820	INHKBJ_23480	HBFHGO_13630	JGBBPF_13600	IPCPMH_18210	NKPAJO_10235	BHFOML_13740	KLINCN_10380	CKIADD_26635	LABKBB_19205	BEJPBG_21800	AFFMCO_04955	KMGJBA_16620	JIEEFO_21170	OFDMNJ_19645	ALHOMA_20790	MLIHHA_19655	GOIAPN_21625	MDLIGP_07255	EAHPIB_19680	KPCBEG_20460	FKHDPF_25865	CNHEEI_07450	EMEHJD_07780	EFEODE_24860	GKGLKC_19410	EILLKK_07580	BFFHIN_07580	ICOPCL_07580	NNJJEM_07580	HALPEA_07580	BBEDBP_07580	JJLGJG_07580	HIFMMH_07580	HHCGAD_07580	OCKMCF_07580
resD		DNA-binding response regulator ResD	105	105	1	1	33321				716	752	750	LJDOIC_13845	INHKBJ_23505	HBFHGO_13655	JGBBPF_13625	IPCPMH_18235	NKPAJO_10210	BHFOML_13715	KLINCN_10405	CKIADD_26660	LABKBB_19230	BEJPBG_21775	AFFMCO_04980	KMGJBA_16595	JIEEFO_21195	OFDMNJ_19620	ALHOMA_20815	MLIHHA_19630	GOIAPN_21600	MDLIGP_07280	EAHPIB_19655	KPCBEG_20485	FKHDPF_25840	CNHEEI_07475	EMEHJD_07805	EFEODE_24885	GKGLKC_19435	EILLKK_07605	BFFHIN_07605	ICOPCL_07605	NNJJEM_07605	HALPEA_07605	BBEDBP_07605	JJLGJG_07605	HIFMMH_07605	HHCGAD_07605	OCKMCF_07605
group_11828	Group-specific protein	Group-specific protein	105	105	1	1	33327				686	686	686	LJDOIC_13865	INHKBJ_23525	HBFHGO_13675	JGBBPF_13645	IPCPMH_18255	NKPAJO_10190	BHFOML_13695	KLINCN_10425	CKIADD_26680	LABKBB_19250	BEJPBG_21755	AFFMCO_05000	KMGJBA_16575	JIEEFO_21215	OFDMNJ_19600	ALHOMA_20835	MLIHHA_19610	GOIAPN_21580	MDLIGP_07300	EAHPIB_19635	KPCBEG_20505	FKHDPF_25820	CNHEEI_07495	EMEHJD_07825	EFEODE_24905	GKGLKC_19455	EILLKK_07625	BFFHIN_07625	ICOPCL_07625	NNJJEM_07625	HALPEA_07625	BBEDBP_07625	JJLGJG_07625	HIFMMH_07625	HHCGAD_07625	OCKMCF_07625
fer		Ferredoxin	105	105	1	1	33329				248	248	248	LJDOIC_13875	INHKBJ_23535	HBFHGO_13685	JGBBPF_13655	IPCPMH_18265	NKPAJO_10180	BHFOML_13685	KLINCN_10435	CKIADD_26690	LABKBB_19260	BEJPBG_21745	AFFMCO_05015	KMGJBA_16565	JIEEFO_21225	OFDMNJ_19590	ALHOMA_20845	MLIHHA_19600	GOIAPN_21570	MDLIGP_07310	EAHPIB_19625	KPCBEG_20515	FKHDPF_25810	CNHEEI_07505	EMEHJD_07835	EFEODE_24915	GKGLKC_19465	EILLKK_07635	BFFHIN_07635	ICOPCL_07635	NNJJEM_07635	HALPEA_07635	BBEDBP_07635	JJLGJG_07635	HIFMMH_07635	HHCGAD_07635	OCKMCF_07635
cobB		NAD-dependent protein deacylase	105	105	1	1	24817				725	731	727	LJDOIC_06945	INHKBJ_04400	HBFHGO_08055	JGBBPF_24880	IPCPMH_01315	NKPAJO_13390	BHFOML_06170	KLINCN_26965	CKIADD_19205	LABKBB_24025	BEJPBG_13710	AFFMCO_01475	KMGJBA_04130	JIEEFO_24675	OFDMNJ_00145	ALHOMA_29155	MLIHHA_27760	GOIAPN_01310	MDLIGP_14970	EAHPIB_20570	KPCBEG_17360	FKHDPF_01000	CNHEEI_15315	EMEHJD_15630	EFEODE_06360	GKGLKC_05320	EILLKK_15300	BFFHIN_15300	ICOPCL_15295	NNJJEM_15300	HALPEA_15300	BBEDBP_15300	JJLGJG_15305	HIFMMH_15300	HHCGAD_15305	OCKMCF_15295
gudB		NAD-specific glutamate dehydrogenase	105	105	1	1	33341				974	1286	1283	LJDOIC_13915	INHKBJ_23575	HBFHGO_13725	JGBBPF_13695	IPCPMH_18305	NKPAJO_10140	BHFOML_13645	KLINCN_10475	CKIADD_12515	LABKBB_19300	BEJPBG_21705	AFFMCO_08270	KMGJBA_16525	JIEEFO_21265	OFDMNJ_19550	ALHOMA_20885	MLIHHA_19560	GOIAPN_21530	MDLIGP_07350	EAHPIB_19585	KPCBEG_20555	FKHDPF_25770	CNHEEI_07545	EMEHJD_07875	EFEODE_24955	GKGLKC_19505	EILLKK_07675	BFFHIN_07675	ICOPCL_07675	NNJJEM_07675	HALPEA_07675	BBEDBP_07675	JJLGJG_07675	HIFMMH_07675	HHCGAD_07675	OCKMCF_07675
ansA		asparaginase	105	105	1	1	33349				932	932	932	LJDOIC_13940	INHKBJ_15055	HBFHGO_13750	JGBBPF_13720	IPCPMH_18330	NKPAJO_10115	BHFOML_13620	KLINCN_10500	CKIADD_12540	LABKBB_19325	BEJPBG_21680	AFFMCO_08295	KMGJBA_16500	JIEEFO_21290	OFDMNJ_19525	ALHOMA_20910	MLIHHA_19535	GOIAPN_21505	MDLIGP_07375	EAHPIB_19560	KPCBEG_20580	FKHDPF_25750	CNHEEI_07565	EMEHJD_07900	EFEODE_24980	GKGLKC_09055	EILLKK_07700	BFFHIN_07700	ICOPCL_07700	NNJJEM_07700	HALPEA_07700	BBEDBP_07700	JJLGJG_07700	HIFMMH_07700	HHCGAD_07700	OCKMCF_07700
cmk		(d)CMP kinase	105	105	1	1	33353				677	677	677	LJDOIC_13950	INHKBJ_15065	HBFHGO_13760	JGBBPF_13730	IPCPMH_18340	NKPAJO_10105	BHFOML_13610	KLINCN_10510	CKIADD_12550	LABKBB_19335	BEJPBG_21670	AFFMCO_08305	KMGJBA_16490	JIEEFO_21300	OFDMNJ_19515	ALHOMA_20920	MLIHHA_19525	GOIAPN_21495	MDLIGP_07385	EAHPIB_19550	KPCBEG_20590	FKHDPF_25740	CNHEEI_07575	EMEHJD_07910	EFEODE_24990	GKGLKC_09045	EILLKK_07710	BFFHIN_07710	ICOPCL_07710	NNJJEM_07710	HALPEA_07710	BBEDBP_07710	JJLGJG_07710	HIFMMH_07710	HHCGAD_07710	OCKMCF_07710
ypzI		YpzI family protein	105	105	1	1	33356				134	134	134	LJDOIC_13965	INHKBJ_15085	HBFHGO_13780	JGBBPF_13745	IPCPMH_18355	NKPAJO_10090	BHFOML_13595	KLINCN_10525	CKIADD_12565	LABKBB_19350	BEJPBG_21655	AFFMCO_08320	KMGJBA_16475	JIEEFO_21315	OFDMNJ_19500	ALHOMA_20935	MLIHHA_19510	GOIAPN_21480	MDLIGP_07400	EAHPIB_19535	KPCBEG_20605	FKHDPF_25725	CNHEEI_07590	EMEHJD_07925	EFEODE_25005	GKGLKC_09030	EILLKK_07725	BFFHIN_07725	ICOPCL_07725	NNJJEM_07725	HALPEA_07725	BBEDBP_07725	JJLGJG_07725	HIFMMH_07725	HHCGAD_07725	OCKMCF_07725
engA		ribosome-associated GTPase EngA	105	105	1	1	33361				1310	1310	1310	LJDOIC_13985	INHKBJ_15105	HBFHGO_13800	JGBBPF_13765	IPCPMH_18375	NKPAJO_10070	BHFOML_13575	KLINCN_10545	CKIADD_12585	LABKBB_19370	BEJPBG_21635	AFFMCO_08340	KMGJBA_16455	JIEEFO_21335	OFDMNJ_19480	ALHOMA_20955	MLIHHA_19490	GOIAPN_21460	MDLIGP_07420	EAHPIB_19515	KPCBEG_20625	FKHDPF_25705	CNHEEI_07610	EMEHJD_07945	EFEODE_25025	GKGLKC_09010	EILLKK_07745	BFFHIN_07745	ICOPCL_07745	NNJJEM_07745	HALPEA_07745	BBEDBP_07745	JJLGJG_07745	HIFMMH_07745	HHCGAD_07745	OCKMCF_07745
folE		GTP cyclohydrolase I FolE	105	105	1	1	33370				569	581	569	LJDOIC_14020	INHKBJ_15140	HBFHGO_13835	JGBBPF_13800	IPCPMH_18410	NKPAJO_10035	BHFOML_13540	KLINCN_10580	CKIADD_12620	LABKBB_25530	BEJPBG_21600	AFFMCO_08375	KMGJBA_16420	JIEEFO_21370	OFDMNJ_19445	ALHOMA_20990	MLIHHA_19455	GOIAPN_21425	MDLIGP_07455	EAHPIB_19480	KPCBEG_20660	FKHDPF_25670	CNHEEI_07645	EMEHJD_07980	EFEODE_25060	GKGLKC_08975	EILLKK_07780	BFFHIN_07780	ICOPCL_07780	NNJJEM_07780	HALPEA_07780	BBEDBP_07780	JJLGJG_07780	HIFMMH_07780	HHCGAD_07780	OCKMCF_07780
ndk		nucleoside-diphosphate kinase	105	105	1	1	33374				446	446	446	LJDOIC_14040	INHKBJ_15160	HBFHGO_13855	JGBBPF_13820	IPCPMH_18430	NKPAJO_10015	BHFOML_13520	KLINCN_10600	CKIADD_12640	LABKBB_25550	BEJPBG_21580	AFFMCO_08395	KMGJBA_16400	JIEEFO_21390	OFDMNJ_19425	ALHOMA_21010	MLIHHA_19435	GOIAPN_21405	MDLIGP_07475	EAHPIB_19460	KPCBEG_20680	FKHDPF_25650	CNHEEI_07665	EMEHJD_08000	EFEODE_25080	GKGLKC_08955	EILLKK_07800	BFFHIN_07800	ICOPCL_07800	NNJJEM_07800	HALPEA_07800	BBEDBP_07800	JJLGJG_07800	HIFMMH_07800	HHCGAD_07800	OCKMCF_07800
aroC		chorismate synthase	105	105	1	1	33375				1172	1172	1172	LJDOIC_14045	INHKBJ_15165	HBFHGO_13860	JGBBPF_13825	IPCPMH_18435	NKPAJO_10010	BHFOML_13515	KLINCN_10605	CKIADD_12645	LABKBB_25555	BEJPBG_21575	AFFMCO_08400	KMGJBA_16395	JIEEFO_21395	OFDMNJ_19420	ALHOMA_21015	MLIHHA_19430	GOIAPN_21400	MDLIGP_07480	EAHPIB_19455	KPCBEG_20685	FKHDPF_25645	CNHEEI_07670	EMEHJD_08005	EFEODE_25085	GKGLKC_08950	EILLKK_07805	BFFHIN_07805	ICOPCL_07805	NNJJEM_07805	HALPEA_07805	BBEDBP_07805	JJLGJG_07805	HIFMMH_07805	HHCGAD_07805	OCKMCF_07805
DUF2487 domain-containing protein		DUF2487 domain-containing protein	105	105	1	1	33380				455	458	455	LJDOIC_14070	INHKBJ_15190	HBFHGO_13885	JGBBPF_13850	IPCPMH_18460	NKPAJO_09985	BHFOML_13490	KLINCN_10630	CKIADD_12670	LABKBB_25580	BEJPBG_21550	AFFMCO_08425	KMGJBA_16370	JIEEFO_21420	OFDMNJ_19395	ALHOMA_21040	MLIHHA_19405	GOIAPN_21375	MDLIGP_07505	EAHPIB_19430	KPCBEG_20710	FKHDPF_25620	CNHEEI_07695	EMEHJD_08030	EFEODE_25110	GKGLKC_08925	EILLKK_07830	BFFHIN_07830	ICOPCL_07830	NNJJEM_07830	HALPEA_07830	BBEDBP_07830	JJLGJG_07830	HIFMMH_07830	HHCGAD_07830	OCKMCF_07830
group_11840	qcrA	menaquinol-cytochrome c reductase iron-sulfur subunit	105	105	1	1	33381				512	512	512	LJDOIC_14075	INHKBJ_15195	HBFHGO_13890	JGBBPF_13855	IPCPMH_18465	NKPAJO_09980	BHFOML_13485	KLINCN_10635	CKIADD_12675	LABKBB_25585	BEJPBG_21545	AFFMCO_08430	KMGJBA_16365	JIEEFO_21425	OFDMNJ_19390	ALHOMA_21045	MLIHHA_19400	GOIAPN_21370	MDLIGP_07510	EAHPIB_19425	KPCBEG_20715	FKHDPF_25615	CNHEEI_07700	EMEHJD_08035	EFEODE_25115	GKGLKC_08920	EILLKK_07835	BFFHIN_07835	ICOPCL_07835	NNJJEM_07835	HALPEA_07835	BBEDBP_07835	JJLGJG_07835	HIFMMH_07835	HHCGAD_07835	OCKMCF_07835
qcrC		menaquinol-cytochrome c reductase cytochrome b/c subunit	105	105	1	1	33383				767	767	767	LJDOIC_14085	INHKBJ_15205	HBFHGO_13900	JGBBPF_13865	IPCPMH_18475	NKPAJO_09970	BHFOML_13475	KLINCN_10645	CKIADD_12685	LABKBB_25595	BEJPBG_21535	AFFMCO_08440	KMGJBA_16355	JIEEFO_21435	OFDMNJ_19380	ALHOMA_21055	MLIHHA_19390	GOIAPN_21360	MDLIGP_07520	EAHPIB_19415	KPCBEG_20725	FKHDPF_25605	CNHEEI_07710	EMEHJD_08045	EFEODE_25125	GKGLKC_08910	EILLKK_07845	BFFHIN_07845	ICOPCL_07845	NNJJEM_07845	HALPEA_07845	BBEDBP_07845	JJLGJG_07845	HIFMMH_07845	HHCGAD_07845	OCKMCF_07845
yitT		DUF161 DUF2179 domains-containing protein	105	105	1	1	33395				881	881	881	LJDOIC_14115	INHKBJ_15235	HBFHGO_13930	JGBBPF_13895	IPCPMH_18505	NKPAJO_09940	BHFOML_13445	KLINCN_10675	CKIADD_12715	LABKBB_25625	BEJPBG_16145	AFFMCO_16305	KMGJBA_16325	JIEEFO_21465	OFDMNJ_19350	ALHOMA_21085	MLIHHA_19360	GOIAPN_21330	MDLIGP_07550	EAHPIB_19385	KPCBEG_20755	FKHDPF_25575	CNHEEI_07740	EMEHJD_08075	EFEODE_25155	GKGLKC_08880	EILLKK_07875	BFFHIN_07875	ICOPCL_07875	NNJJEM_07875	HALPEA_07875	BBEDBP_07875	JJLGJG_07875	HIFMMH_07875	HHCGAD_07875	OCKMCF_07875
mazG		NTP pyrophosphatase, house-cleaning of non-canonical NTPs	105	105	1	1	33396				341	398	397	LJDOIC_14120	INHKBJ_15240	HBFHGO_13935	JGBBPF_13900	IPCPMH_18510	NKPAJO_09935	BHFOML_13440	KLINCN_10680	CKIADD_12720	LABKBB_25630	BEJPBG_16150	AFFMCO_16310	KMGJBA_16320	JIEEFO_21470	OFDMNJ_19345	ALHOMA_21090	MLIHHA_19355	GOIAPN_21325	MDLIGP_07555	EAHPIB_19380	KPCBEG_20760	FKHDPF_25570	CNHEEI_07745	EMEHJD_08080	EFEODE_25160	GKGLKC_08875	EILLKK_07880	BFFHIN_07880	ICOPCL_07880	NNJJEM_07880	HALPEA_07880	BBEDBP_07880	JJLGJG_07880	HIFMMH_07880	HHCGAD_07880	OCKMCF_07880
DUF4264 domain-containing protein		DUF4264 domain-containing protein	105	105	1	1	33412				170	170	170	LJDOIC_14180	INHKBJ_15295	HBFHGO_13990	JGBBPF_13960	IPCPMH_18570	NKPAJO_09875	BHFOML_13380	KLINCN_10740	CKIADD_12785	LABKBB_25695	BEJPBG_16210	AFFMCO_16370	KMGJBA_16260	JIEEFO_21530	OFDMNJ_19285	ALHOMA_21150	MLIHHA_19295	GOIAPN_21265	MDLIGP_07615	EAHPIB_19320	KPCBEG_20820	FKHDPF_25510	CNHEEI_07805	EMEHJD_08140	EFEODE_25220	GKGLKC_01570	EILLKK_07940	BFFHIN_07940	ICOPCL_07940	NNJJEM_07940	HALPEA_07940	BBEDBP_07940	JJLGJG_07940	HIFMMH_07940	HHCGAD_07940	OCKMCF_07940
dnaD		DNA replication protein DnaD	105	105	1	1	33418				707	707	707	LJDOIC_14195	INHKBJ_15310	HBFHGO_14005	JGBBPF_13975	IPCPMH_18585	NKPAJO_09860	BHFOML_13365	KLINCN_10755	CKIADD_12800	LABKBB_25710	BEJPBG_16225	AFFMCO_16385	KMGJBA_16245	JIEEFO_21545	OFDMNJ_19270	ALHOMA_21165	MLIHHA_19280	GOIAPN_21250	MDLIGP_07630	EAHPIB_19305	KPCBEG_20835	FKHDPF_25495	CNHEEI_07820	EMEHJD_08155	EFEODE_25235	GKGLKC_01555	EILLKK_07955	BFFHIN_07955	ICOPCL_07955	NNJJEM_07955	HALPEA_07955	BBEDBP_07955	JJLGJG_07955	HIFMMH_07955	HHCGAD_07955	OCKMCF_07955
recU		Holliday junction resolvase RecU	105	105	1	1	33424				602	602	602	LJDOIC_14215	INHKBJ_15330	HBFHGO_14025	JGBBPF_13995	IPCPMH_18605	NKPAJO_09840	BHFOML_13345	KLINCN_10775	CKIADD_12820	LABKBB_25730	BEJPBG_16245	AFFMCO_16405	KMGJBA_16225	JIEEFO_21565	OFDMNJ_19250	ALHOMA_21185	MLIHHA_19260	GOIAPN_21230	MDLIGP_07650	EAHPIB_19285	KPCBEG_20855	FKHDPF_25475	CNHEEI_07840	EMEHJD_08175	EFEODE_25255	GKGLKC_01535	EILLKK_07975	BFFHIN_07975	ICOPCL_07975	NNJJEM_07975	HALPEA_07975	BBEDBP_07975	JJLGJG_07975	HIFMMH_07975	HHCGAD_07975	OCKMCF_07975
group_11850	Group-specific protein	Group-specific protein	105	105	1	1	33427				242	242	242	LJDOIC_14230	INHKBJ_17225	HBFHGO_14040	JGBBPF_14010	IPCPMH_18620	NKPAJO_09825	BHFOML_13330	KLINCN_10790	CKIADD_12835	LABKBB_25745	BEJPBG_16260	AFFMCO_16420	KMGJBA_05375	JIEEFO_21580	OFDMNJ_19235	ALHOMA_21200	MLIHHA_19245	GOIAPN_21215	MDLIGP_07665	EAHPIB_19270	KPCBEG_20870	FKHDPF_25460	CNHEEI_07855	EMEHJD_08190	EFEODE_25270	GKGLKC_01520	EILLKK_07990	BFFHIN_07990	ICOPCL_07990	NNJJEM_07990	HALPEA_07990	BBEDBP_07990	JJLGJG_07990	HIFMMH_07990	HHCGAD_07990	OCKMCF_07990
pbuX		xanthine permease	105	105	1	1	33452				1322	1322	1322	LJDOIC_14305	INHKBJ_17150	HBFHGO_14115	JGBBPF_14085	IPCPMH_18700	NKPAJO_09745	BHFOML_13250	KLINCN_10870	CKIADD_12915	LABKBB_25825	BEJPBG_16340	AFFMCO_16500	KMGJBA_05455	JIEEFO_21660	OFDMNJ_19155	ALHOMA_21280	MLIHHA_19165	GOIAPN_21135	MDLIGP_07745	EAHPIB_19190	KPCBEG_20950	FKHDPF_25380	CNHEEI_07935	EMEHJD_08270	EFEODE_25350	GKGLKC_01440	EILLKK_08070	BFFHIN_08070	ICOPCL_08070	NNJJEM_08070	HALPEA_08070	BBEDBP_08070	JJLGJG_08070	HIFMMH_08070	HHCGAD_08070	OCKMCF_08070
fliQ		Flagellar biosynthesis protein FliQ	105	105	1	1	33646				275	275	275	LJDOIC_14805	INHKBJ_19435	HBFHGO_26710	JGBBPF_21585	IPCPMH_19315	NKPAJO_09220	BHFOML_12685	KLINCN_11440	CKIADD_13480	LABKBB_26435	BEJPBG_02340	AFFMCO_19805	KMGJBA_06070	JIEEFO_15890	OFDMNJ_18540	ALHOMA_21610	MLIHHA_18565	GOIAPN_20535	MDLIGP_08355	EAHPIB_18725	KPCBEG_21550	FKHDPF_24865	CNHEEI_08455	EMEHJD_08745	EFEODE_25825	GKGLKC_15995	EILLKK_08670	BFFHIN_08670	ICOPCL_08670	NNJJEM_08670	HALPEA_08670	BBEDBP_08670	JJLGJG_08670	HIFMMH_08670	HHCGAD_08670	OCKMCF_08670
flhB		Flagellar biosynthesis protein FlhB	105	105	1	1	33648				404	1046	1039	LJDOIC_14815	INHKBJ_19425	HBFHGO_26720	JGBBPF_21575	IPCPMH_19325	NKPAJO_09210	BHFOML_12675	KLINCN_11450	CKIADD_13490	LABKBB_26445	BEJPBG_02350	AFFMCO_19815	KMGJBA_06080	JIEEFO_15880	OFDMNJ_18530	ALHOMA_21600	MLIHHA_18555	GOIAPN_20525	MDLIGP_08365	EAHPIB_18715	KPCBEG_21560	FKHDPF_24855	CNHEEI_08465	EMEHJD_08755	EFEODE_25835	GKGLKC_16005	EILLKK_08680	BFFHIN_08680	ICOPCL_08680	NNJJEM_08680	HALPEA_08680	BBEDBP_08680	JJLGJG_08680	HIFMMH_08680	HHCGAD_08680	OCKMCF_08680
group_11882	nhaC	Na+/H+ antiporter NhaC	105	105	1	1	33760				1403	1403	1403	LJDOIC_15030	INHKBJ_19210	HBFHGO_26935	JGBBPF_21355	IPCPMH_19565	NKPAJO_08995	BHFOML_12435	KLINCN_11690	CKIADD_13730	LABKBB_26690	BEJPBG_02580	AFFMCO_20060	KMGJBA_06320	JIEEFO_15635	OFDMNJ_18290	ALHOMA_21370	MLIHHA_18310	GOIAPN_20280	MDLIGP_08610	EAHPIB_18480	KPCBEG_21800	FKHDPF_24640	CNHEEI_08685	EMEHJD_09000	EFEODE_19805	GKGLKC_02500	EILLKK_08925	BFFHIN_08925	ICOPCL_08925	NNJJEM_08925	HALPEA_08925	BBEDBP_08925	JJLGJG_08925	HIFMMH_08925	HHCGAD_08925	OCKMCF_08925
appC		cytochrome ubiquinol oxidase subunit I	105	105	1	1	2537				1355	1355	1355	LJDOIC_15120	INHKBJ_19985	HBFHGO_27945	JGBBPF_09150	IPCPMH_00450	NKPAJO_15770	BHFOML_22645	KLINCN_11890	CKIADD_10525	LABKBB_20775	BEJPBG_05015	AFFMCO_03765	KMGJBA_09245	JIEEFO_24190	OFDMNJ_03910	ALHOMA_08005	MLIHHA_01800	GOIAPN_03535	MDLIGP_26270	EAHPIB_27895	KPCBEG_01145	FKHDPF_10325	CNHEEI_26400	EMEHJD_26210	EFEODE_11785	GKGLKC_22050	EILLKK_26735	BFFHIN_26735	ICOPCL_26730	NNJJEM_26735	HALPEA_26715	BBEDBP_26715	JJLGJG_26725	HIFMMH_26715	HHCGAD_26725	OCKMCF_26730
group_1189	soxR	DNA-binding transcriptional regulator, MerR family	105	105	1	1	2616				218	368	365	LJDOIC_09600	INHKBJ_27615	HBFHGO_27680	JGBBPF_09380	IPCPMH_27950	NKPAJO_16000	BHFOML_22890	KLINCN_07135	CKIADD_10780	LABKBB_21015	BEJPBG_18860	AFFMCO_05565	KMGJBA_15640	JIEEFO_14335	OFDMNJ_12840	ALHOMA_07770	MLIHHA_24660	GOIAPN_26635	MDLIGP_26035	EAHPIB_27665	KPCBEG_02840	FKHDPF_10095	CNHEEI_26170	EMEHJD_25965	EFEODE_12030	GKGLKC_03245	EILLKK_26495	BFFHIN_26495	ICOPCL_26490	NNJJEM_26495	HALPEA_26475	BBEDBP_26475	JJLGJG_26485	HIFMMH_26475	HHCGAD_26485	OCKMCF_26490
celF		6-phospho-beta-glucosidase	105	105	1	1	2563				266	1325	1314	LJDOIC_15200	INHKBJ_27430	HBFHGO_27865	JGBBPF_09230	IPCPMH_29125	NKPAJO_15850	BHFOML_22735	KLINCN_05370	CKIADD_10615	LABKBB_20860	BEJPBG_26885	AFFMCO_05715	KMGJBA_03505	JIEEFO_08930	OFDMNJ_00445	ALHOMA_07925	MLIHHA_02900	GOIAPN_09930	MDLIGP_26185	EAHPIB_27815	KPCBEG_01405	FKHDPF_10245	CNHEEI_26320	EMEHJD_26115	EFEODE_11880	GKGLKC_11710	EILLKK_26645	BFFHIN_26645	ICOPCL_26640	NNJJEM_26645	HALPEA_26625	BBEDBP_26625	JJLGJG_26635	HIFMMH_26625	HHCGAD_26635	OCKMCF_26640
ilvE		branched-chain-amino-acid transaminase	105	105	1	1	34053				899	899	899	LJDOIC_15625	INHKBJ_23770	HBFHGO_17035	JGBBPF_20755	IPCPMH_20990	NKPAJO_25010	BHFOML_12065	KLINCN_12165	CKIADD_14100	LABKBB_15260	BEJPBG_03340	AFFMCO_04380	KMGJBA_10690	JIEEFO_04450	OFDMNJ_27990	ALHOMA_22410	MLIHHA_17920	GOIAPN_17040	MDLIGP_08990	EAHPIB_02945	KPCBEG_17610	FKHDPF_24315	CNHEEI_09015	EMEHJD_09360	EFEODE_07090	GKGLKC_09285	EILLKK_09320	BFFHIN_09320	ICOPCL_09320	NNJJEM_09320	HALPEA_09320	BBEDBP_09320	JJLGJG_09325	HIFMMH_09325	HHCGAD_09325	OCKMCF_09320
ilvD		dihydroxy-acid dehydratase	105	105	1	1	34058				356	1673	1660	LJDOIC_15645	INHKBJ_23750	HBFHGO_17055	JGBBPF_20735	IPCPMH_20970	NKPAJO_24990	BHFOML_12045	KLINCN_12185	CKIADD_14120	LABKBB_15240	BEJPBG_03360	AFFMCO_04400	KMGJBA_10670	JIEEFO_04430	OFDMNJ_27970	ALHOMA_22430	MLIHHA_17900	GOIAPN_17020	MDLIGP_09010	EAHPIB_02925	KPCBEG_17630	FKHDPF_24295	CNHEEI_09035	EMEHJD_09380	EFEODE_07110	GKGLKC_09305	EILLKK_09340	BFFHIN_09340	ICOPCL_09340	NNJJEM_09340	HALPEA_09340	BBEDBP_09340	JJLGJG_09345	HIFMMH_09345	HHCGAD_09345	OCKMCF_09340
fMR2		Fatty acid repression mutant protein (putative oxidoreductase)	105	105	1	1	34262				191	602	590	LJDOIC_15965	INHKBJ_21675	HBFHGO_17380	JGBBPF_20460	IPCPMH_20650	NKPAJO_02845	BHFOML_11725	KLINCN_12510	CKIADD_25940	LABKBB_14920	BEJPBG_03770	AFFMCO_06055	KMGJBA_10350	JIEEFO_23105	OFDMNJ_27650	ALHOMA_22745	MLIHHA_17580	GOIAPN_16700	MDLIGP_09330	EAHPIB_23250	KPCBEG_17955	FKHDPF_23920	CNHEEI_09410	EMEHJD_09695	EFEODE_07425	GKGLKC_02755	EILLKK_09660	BFFHIN_09660	ICOPCL_09660	NNJJEM_09660	HALPEA_09660	BBEDBP_09660	JJLGJG_09665	HIFMMH_09665	HHCGAD_09665	OCKMCF_09660
cydA		cytochrome ubiquinol oxidase subunit I	105	105	1	1	34306				1403	1403	1403	LJDOIC_16055	INHKBJ_21765	HBFHGO_17470	JGBBPF_20370	IPCPMH_20535	NKPAJO_02755	BHFOML_11610	KLINCN_12625	CKIADD_26055	LABKBB_14805	BEJPBG_03890	AFFMCO_04120	KMGJBA_10235	JIEEFO_22990	OFDMNJ_27535	ALHOMA_22860	MLIHHA_17465	GOIAPN_16585	MDLIGP_09445	EAHPIB_23150	KPCBEG_18075	FKHDPF_23810	CNHEEI_09520	EMEHJD_09815	EFEODE_07545	GKGLKC_24395	EILLKK_09775	BFFHIN_09775	ICOPCL_09775	NNJJEM_09775	HALPEA_09775	BBEDBP_09775	JJLGJG_09780	HIFMMH_09780	HHCGAD_09780	OCKMCF_09775
pstA		phosphate ABC transporter permease PstA	105	105	1	1	22469				920	920	920	LJDOIC_16700	INHKBJ_24475	HBFHGO_05620	JGBBPF_15440	IPCPMH_12150	NKPAJO_19665	BHFOML_17445	KLINCN_01890	CKIADD_02575	LABKBB_27835	BEJPBG_26915	AFFMCO_28340	KMGJBA_15020	JIEEFO_01635	OFDMNJ_12560	ALHOMA_13030	MLIHHA_27020	GOIAPN_28835	MDLIGP_03605	EAHPIB_18385	KPCBEG_25245	FKHDPF_22555	CNHEEI_03755	EMEHJD_03660	EFEODE_03590	GKGLKC_00565	EILLKK_03880	BFFHIN_03880	ICOPCL_03880	NNJJEM_03880	HALPEA_03880	BBEDBP_03880	JJLGJG_03880	HIFMMH_03880	HHCGAD_03880	OCKMCF_03880
group_11950	pstC	phosphate ABC transporter permease subunit PstC	105	105	1	1	22470				890	890	890	LJDOIC_16705	INHKBJ_24470	HBFHGO_05625	JGBBPF_15445	IPCPMH_12145	NKPAJO_19660	BHFOML_17450	KLINCN_01885	CKIADD_02580	LABKBB_27830	BEJPBG_26920	AFFMCO_28335	KMGJBA_15015	JIEEFO_01630	OFDMNJ_12555	ALHOMA_13025	MLIHHA_27015	GOIAPN_28830	MDLIGP_03600	EAHPIB_18380	KPCBEG_25240	FKHDPF_22550	CNHEEI_03750	EMEHJD_03655	EFEODE_03585	GKGLKC_00560	EILLKK_03875	BFFHIN_03875	ICOPCL_03875	NNJJEM_03875	HALPEA_03875	BBEDBP_03875	JJLGJG_03875	HIFMMH_03875	HHCGAD_03875	OCKMCF_03875
pstS		ABC-type phosphate transport system, periplasmic component	105	105	1	1	22471				899	908	899	LJDOIC_16710	INHKBJ_24465	HBFHGO_05630	JGBBPF_15450	IPCPMH_12140	NKPAJO_19655	BHFOML_17455	KLINCN_01880	CKIADD_02585	LABKBB_27825	BEJPBG_26925	AFFMCO_28330	KMGJBA_15010	JIEEFO_01625	OFDMNJ_12550	ALHOMA_13020	MLIHHA_27010	GOIAPN_28825	MDLIGP_03595	EAHPIB_18375	KPCBEG_25235	FKHDPF_22545	CNHEEI_03745	EMEHJD_03650	EFEODE_03580	GKGLKC_00555	EILLKK_03870	BFFHIN_03870	ICOPCL_03870	NNJJEM_03870	HALPEA_03870	BBEDBP_03870	JJLGJG_03870	HIFMMH_03870	HHCGAD_03870	OCKMCF_03870
feoA		Fe2+ transport protein FeoA	105	105	1	1	22472				257	257	257	LJDOIC_16715	INHKBJ_24460	HBFHGO_05635	JGBBPF_15455	IPCPMH_12135	NKPAJO_19650	BHFOML_17460	KLINCN_01875	CKIADD_02590	LABKBB_27820	BEJPBG_26930	AFFMCO_28325	KMGJBA_15005	JIEEFO_01620	OFDMNJ_12545	ALHOMA_13015	MLIHHA_27005	GOIAPN_28820	MDLIGP_03590	EAHPIB_18370	KPCBEG_25230	FKHDPF_22540	CNHEEI_03740	EMEHJD_03645	EFEODE_03575	GKGLKC_00550	EILLKK_03865	BFFHIN_03865	ICOPCL_03865	NNJJEM_03865	HALPEA_03865	BBEDBP_03865	JJLGJG_03865	HIFMMH_03865	HHCGAD_03865	OCKMCF_03865
qoxA		cytochrome aa3 quinol oxidase subunit II	105	105	1	1	22484				215	875	868	LJDOIC_16770	INHKBJ_24405	HBFHGO_05690	JGBBPF_22030	IPCPMH_12085	NKPAJO_19600	BHFOML_17515	KLINCN_01820	CKIADD_02645	LABKBB_27770	BEJPBG_26985	AFFMCO_28270	KMGJBA_14955	JIEEFO_01570	OFDMNJ_12495	ALHOMA_12965	MLIHHA_26955	GOIAPN_28770	MDLIGP_03540	EAHPIB_18320	KPCBEG_25180	FKHDPF_22490	CNHEEI_03690	EMEHJD_03590	EFEODE_03525	GKGLKC_00500	EILLKK_03815	BFFHIN_03815	ICOPCL_03815	NNJJEM_03815	HALPEA_03815	BBEDBP_03815	JJLGJG_03815	HIFMMH_03815	HHCGAD_03815	OCKMCF_03815
qoxC		cytochrome aa3 quinol oxidase subunit III	105	105	1	1	22486				602	602	602	LJDOIC_16780	INHKBJ_24395	HBFHGO_05700	JGBBPF_22040	IPCPMH_12075	NKPAJO_19590	BHFOML_17525	KLINCN_01810	CKIADD_02655	LABKBB_27760	BEJPBG_26995	AFFMCO_28260	KMGJBA_14945	JIEEFO_01560	OFDMNJ_12485	ALHOMA_12955	MLIHHA_26945	GOIAPN_28760	MDLIGP_03530	EAHPIB_18310	KPCBEG_25170	FKHDPF_22480	CNHEEI_03680	EMEHJD_03580	EFEODE_03515	GKGLKC_00490	EILLKK_03805	BFFHIN_03805	ICOPCL_03805	NNJJEM_03805	HALPEA_03805	BBEDBP_03805	JJLGJG_03805	HIFMMH_03805	HHCGAD_03805	OCKMCF_03805
group_11958	xRE	DNA-binding transcriptional regulator, XRE-family HTH domain	105	105	1	1	22494				200	203	200	LJDOIC_16810	INHKBJ_24365	HBFHGO_05730	JGBBPF_22070	IPCPMH_12045	NKPAJO_19565	BHFOML_17555	KLINCN_01780	CKIADD_02685	LABKBB_27730	BEJPBG_01815	AFFMCO_28230	KMGJBA_14915	JIEEFO_01530	OFDMNJ_12455	ALHOMA_12925	MLIHHA_26915	GOIAPN_28730	MDLIGP_03500	EAHPIB_18280	KPCBEG_25140	FKHDPF_22455	CNHEEI_03655	EMEHJD_03550	EFEODE_03485	GKGLKC_00460	EILLKK_03775	BFFHIN_03775	ICOPCL_03775	NNJJEM_03775	HALPEA_03775	BBEDBP_03775	JJLGJG_03775	HIFMMH_03775	HHCGAD_03775	OCKMCF_03775
glpT		glycerol-3-phosphate transporter	105	105	1	1	22584				1337	1349	1348	LJDOIC_16980	INHKBJ_01795	HBFHGO_02690	JGBBPF_22240	IPCPMH_11875	NKPAJO_19400	BHFOML_17730	KLINCN_01605	CKIADD_21865	LABKBB_27560	BEJPBG_01655	AFFMCO_28065	KMGJBA_14745	JIEEFO_01360	OFDMNJ_12285	ALHOMA_12760	MLIHHA_26745	GOIAPN_28560	MDLIGP_03330	EAHPIB_18115	KPCBEG_24970	FKHDPF_22290	CNHEEI_03490	EMEHJD_03390	EFEODE_03325	GKGLKC_00290	EILLKK_03605	BFFHIN_03605	ICOPCL_03605	NNJJEM_03605	HALPEA_03605	BBEDBP_03605	JJLGJG_03605	HIFMMH_03605	HHCGAD_03605	OCKMCF_03605
group_11964	lysP	Amino acid permease	105	105	1	1	22624				1421	1427	1425	LJDOIC_17045	INHKBJ_05340	HBFHGO_02775	JGBBPF_22305	IPCPMH_11785	NKPAJO_19310	BHFOML_17820	KLINCN_01515	CKIADD_21955	LABKBB_27470	BEJPBG_01565	AFFMCO_27975	KMGJBA_14655	JIEEFO_01270	OFDMNJ_12195	ALHOMA_12670	MLIHHA_26650	GOIAPN_28465	MDLIGP_03240	EAHPIB_03370	KPCBEG_24875	FKHDPF_22200	CNHEEI_03400	EMEHJD_03300	EFEODE_03235	GKGLKC_00195	EILLKK_03510	BFFHIN_03510	ICOPCL_03510	NNJJEM_03510	HALPEA_03510	BBEDBP_03510	JJLGJG_03510	HIFMMH_03510	HHCGAD_03510	OCKMCF_03510
group_11965	potE	Serine transporter YbeC, amino acid:H+ symporter family	105	105	1	1	22657				1397	1397	1397	LJDOIC_17110	INHKBJ_05405	HBFHGO_02840	JGBBPF_22375	IPCPMH_11715	NKPAJO_19240	BHFOML_17890	KLINCN_01445	CKIADD_22025	LABKBB_27400	BEJPBG_01495	AFFMCO_27910	KMGJBA_14585	JIEEFO_01200	OFDMNJ_12125	ALHOMA_12600	MLIHHA_26580	GOIAPN_28395	MDLIGP_03170	EAHPIB_03440	KPCBEG_24805	FKHDPF_22130	CNHEEI_03330	EMEHJD_03230	EFEODE_03165	GKGLKC_00125	EILLKK_03440	BFFHIN_03440	ICOPCL_03440	NNJJEM_03440	HALPEA_03440	BBEDBP_03440	JJLGJG_03440	HIFMMH_03440	HHCGAD_03440	OCKMCF_03440
norD		Nitric oxide reductase activation protein	105	105	1	1	22676				1880	1883	1880	LJDOIC_17135	INHKBJ_05430	HBFHGO_02865	JGBBPF_22400	IPCPMH_11685	NKPAJO_19210	BHFOML_17920	KLINCN_01415	CKIADD_22055	LABKBB_27370	BEJPBG_21080	AFFMCO_27885	KMGJBA_14555	JIEEFO_01170	OFDMNJ_12095	ALHOMA_12570	MLIHHA_26550	GOIAPN_28365	MDLIGP_03140	EAHPIB_03470	KPCBEG_24775	FKHDPF_22110	CNHEEI_03300	EMEHJD_03205	EFEODE_03145	GKGLKC_00095	EILLKK_03410	BFFHIN_03410	ICOPCL_03410	NNJJEM_03410	HALPEA_03410	BBEDBP_03410	JJLGJG_03410	HIFMMH_03410	HHCGAD_03410	OCKMCF_03410
fpuD		Petrobactin import ATP-binding protein FpuD	105	105	1	1	22684				821	821	821	LJDOIC_17165	INHKBJ_05455	HBFHGO_02890	JGBBPF_22425	IPCPMH_11660	NKPAJO_19180	BHFOML_17945	KLINCN_01390	CKIADD_22080	LABKBB_27345	BEJPBG_21100	AFFMCO_27855	KMGJBA_14530	JIEEFO_01145	OFDMNJ_12070	ALHOMA_12545	MLIHHA_26520	GOIAPN_28335	MDLIGP_03115	EAHPIB_03500	KPCBEG_24750	FKHDPF_22080	CNHEEI_03270	EMEHJD_03175	EFEODE_03115	GKGLKC_00065	EILLKK_03380	BFFHIN_03380	ICOPCL_03380	NNJJEM_03380	HALPEA_03380	BBEDBP_03380	JJLGJG_03380	HIFMMH_03380	HHCGAD_03380	OCKMCF_03380
group_11968	fepD	ABC-type Fe3+-siderophore transport system, permease component	105	105	1	1	22685				1058	1058	1058	LJDOIC_17170	INHKBJ_05460	HBFHGO_02895	JGBBPF_22430	IPCPMH_11655	NKPAJO_19175	BHFOML_17950	KLINCN_01385	CKIADD_22085	LABKBB_27340	BEJPBG_21105	AFFMCO_27850	KMGJBA_14525	JIEEFO_01140	OFDMNJ_12065	ALHOMA_12540	MLIHHA_26515	GOIAPN_28330	MDLIGP_03110	EAHPIB_03505	KPCBEG_24745	FKHDPF_22075	CNHEEI_03265	EMEHJD_03170	EFEODE_03110	GKGLKC_00060	EILLKK_03375	BFFHIN_03375	ICOPCL_03375	NNJJEM_03375	HALPEA_03375	BBEDBP_03375	JJLGJG_03375	HIFMMH_03375	HHCGAD_03375	OCKMCF_03375
group_11970	arsR	DNA-binding transcriptional regulator, ArsR family	105	105	1	1	22721				377	377	377	LJDOIC_17275	INHKBJ_10485	HBFHGO_03000	JGBBPF_22535	IPCPMH_11550	NKPAJO_19070	BHFOML_18060	KLINCN_01275	CKIADD_22195	LABKBB_27235	BEJPBG_21215	AFFMCO_08710	KMGJBA_29035	JIEEFO_28475	OFDMNJ_11960	ALHOMA_12435	MLIHHA_26405	GOIAPN_28225	MDLIGP_03000	EAHPIB_03610	KPCBEG_24640	FKHDPF_21970	CNHEEI_03160	EMEHJD_03065	EFEODE_03005	GKGLKC_07760	EILLKK_03265	BFFHIN_03265	ICOPCL_03265	NNJJEM_03265	HALPEA_03265	BBEDBP_03265	JJLGJG_03265	HIFMMH_03265	HHCGAD_03265	OCKMCF_03265
group_11976	caiA	acyl-CoA dehydrogenase AcdA	105	105	1	1	20052				1139	1139	1139	LJDOIC_17630	INHKBJ_00580	HBFHGO_19205	JGBBPF_05265	IPCPMH_02025	NKPAJO_15210	BHFOML_22050	KLINCN_05945	CKIADD_08860	LABKBB_20190	BEJPBG_05600	AFFMCO_00465	KMGJBA_19615	JIEEFO_09335	OFDMNJ_01040	ALHOMA_08605	MLIHHA_28715	GOIAPN_01410	MDLIGP_26860	EAHPIB_25600	KPCBEG_01015	FKHDPF_10885	CNHEEI_26960	EMEHJD_26790	EFEODE_11200	GKGLKC_06855	EILLKK_27325	BFFHIN_27325	ICOPCL_27320	NNJJEM_27325	HALPEA_27305	BBEDBP_27305	JJLGJG_27315	HIFMMH_27305	HHCGAD_27315	OCKMCF_27320
group_11984	fepD	ABC-type Fe3+-siderophore transport system, permease component	105	105	1	1	20135				1016	1016	1016	LJDOIC_17825	INHKBJ_18300	HBFHGO_19400	JGBBPF_05070	IPCPMH_09890	NKPAJO_21000	BHFOML_21850	KLINCN_03425	CKIADD_11410	LABKBB_19985	BEJPBG_18420	AFFMCO_23715	KMGJBA_12150	JIEEFO_08295	OFDMNJ_01500	ALHOMA_08805	MLIHHA_27150	GOIAPN_00120	MDLIGP_27065	EAHPIB_25790	KPCBEG_00090	FKHDPF_26050	CNHEEI_27150	EMEHJD_26980	EFEODE_12895	GKGLKC_23155	EILLKK_27530	BFFHIN_27530	ICOPCL_27525	NNJJEM_27530	HALPEA_27510	BBEDBP_27510	JJLGJG_27520	HIFMMH_27510	HHCGAD_27520	OCKMCF_27525
group_11985	fepD	ABC-type Fe3+-siderophore transport system, permease component	105	105	1	1	20136				650	1055	954	LJDOIC_17830	INHKBJ_18305	HBFHGO_19405	JGBBPF_05065	IPCPMH_09895	NKPAJO_20995	BHFOML_21845	KLINCN_03430	CKIADD_11415	LABKBB_19980	BEJPBG_18425	AFFMCO_23710	KMGJBA_12145	JIEEFO_08290	OFDMNJ_01505	ALHOMA_08810	MLIHHA_27155	GOIAPN_00125	MDLIGP_27070	EAHPIB_25795	KPCBEG_00095	FKHDPF_26055	CNHEEI_27155	EMEHJD_26985	EFEODE_12890	GKGLKC_23150	EILLKK_27535	BFFHIN_27535	ICOPCL_27530	NNJJEM_27535	HALPEA_27515	BBEDBP_27515	JJLGJG_27525	HIFMMH_27515	HHCGAD_27525	OCKMCF_27530
cstA		carbon starvation protein CstA	105	105	1	1	20206				2075	2075	2075	LJDOIC_18000	INHKBJ_18475	HBFHGO_19575	JGBBPF_04895	IPCPMH_10080	NKPAJO_20820	BHFOML_21670	KLINCN_03605	CKIADD_11590	LABKBB_19805	BEJPBG_16710	AFFMCO_23545	KMGJBA_11960	JIEEFO_08110	OFDMNJ_01690	ALHOMA_08980	MLIHHA_27340	GOIAPN_00310	MDLIGP_27250	EAHPIB_25960	KPCBEG_00275	FKHDPF_26225	CNHEEI_27325	EMEHJD_27150	EFEODE_12725	GKGLKC_22985	EILLKK_27720	BFFHIN_27720	ICOPCL_27715	NNJJEM_27720	HALPEA_27700	BBEDBP_27700	JJLGJG_27710	HIFMMH_27700	HHCGAD_27710	OCKMCF_27715
group_11990	uhpC	Sugar phosphate permease	105	105	1	1	20208				1199	1202	1199	LJDOIC_18010	INHKBJ_18485	HBFHGO_19585	JGBBPF_04885	IPCPMH_10090	NKPAJO_20810	BHFOML_21660	KLINCN_03615	CKIADD_11600	LABKBB_19795	BEJPBG_16720	AFFMCO_23535	KMGJBA_11950	JIEEFO_08100	OFDMNJ_01700	ALHOMA_08990	MLIHHA_27350	GOIAPN_00320	MDLIGP_27260	EAHPIB_25970	KPCBEG_00285	FKHDPF_26235	CNHEEI_27335	EMEHJD_27160	EFEODE_12715	GKGLKC_22975	EILLKK_27730	BFFHIN_27730	ICOPCL_27725	NNJJEM_27730	HALPEA_27710	BBEDBP_27710	JJLGJG_27720	HIFMMH_27710	HHCGAD_27720	OCKMCF_27725
Acetamide transporter		Acetamide transporter	105	105	1	1	20311				524	590	589	LJDOIC_18155	INHKBJ_06035	HBFHGO_12745	JGBBPF_04750	IPCPMH_10235	NKPAJO_20685	BHFOML_21515	KLINCN_03760	CKIADD_11745	LABKBB_19650	BEJPBG_16860	AFFMCO_06815	KMGJBA_11805	JIEEFO_07955	OFDMNJ_01845	ALHOMA_09120	MLIHHA_27500	GOIAPN_00470	MDLIGP_27405	EAHPIB_26110	KPCBEG_00430	FKHDPF_26360	CNHEEI_27460	EMEHJD_27305	EFEODE_12575	GKGLKC_22835	EILLKK_27880	BFFHIN_27880	ICOPCL_27875	NNJJEM_27880	HALPEA_27860	BBEDBP_27860	JJLGJG_27870	HIFMMH_27860	HHCGAD_27870	OCKMCF_27875
skfB		Radical SAM superfamily maturase, SkfB/NifB/PqqE family	105	105	1	1	20343				878	908	878	LJDOIC_18190	INHKBJ_06070	HBFHGO_12780	JGBBPF_04715	IPCPMH_10280	NKPAJO_20645	BHFOML_21470	KLINCN_03805	CKIADD_11790	LABKBB_19605	BEJPBG_14795	AFFMCO_29135	KMGJBA_11760	JIEEFO_07910	OFDMNJ_01890	ALHOMA_09395	MLIHHA_27545	GOIAPN_00515	MDLIGP_27450	EAHPIB_26155	KPCBEG_00475	FKHDPF_26400	CNHEEI_27500	EMEHJD_27350	EFEODE_12530	GKGLKC_22785	EILLKK_27925	BFFHIN_27925	ICOPCL_27920	NNJJEM_27925	HALPEA_27905	BBEDBP_27905	JJLGJG_27915	HIFMMH_27905	HHCGAD_27915	OCKMCF_27920
walK		cell wall metabolism sensor histidine kinase WalK	105	105	1	1	20393				1841	1841	1841	LJDOIC_18230	INHKBJ_06105	HBFHGO_12815	JGBBPF_04675	IPCPMH_10315	NKPAJO_20610	BHFOML_21435	KLINCN_03840	CKIADD_11825	LABKBB_19570	BEJPBG_14760	AFFMCO_29100	KMGJBA_11725	JIEEFO_07875	OFDMNJ_01925	ALHOMA_09360	MLIHHA_27580	GOIAPN_00550	MDLIGP_27485	EAHPIB_26190	KPCBEG_00510	FKHDPF_26435	CNHEEI_27535	EMEHJD_27385	EFEODE_12495	GKGLKC_22750	EILLKK_27960	BFFHIN_27960	ICOPCL_27955	NNJJEM_27960	HALPEA_27940	BBEDBP_27940	JJLGJG_27950	HIFMMH_27940	HHCGAD_27950	OCKMCF_27955
yebE		UPF0316 protein BT9727_3154	105	105	1	1	23523				524	548	547	LJDOIC_18435	INHKBJ_07155	HBFHGO_09160	JGBBPF_03595	IPCPMH_16980	NKPAJO_18035	BHFOML_04675	KLINCN_22665	CKIADD_20700	LABKBB_09620	BEJPBG_25730	AFFMCO_03215	KMGJBA_07930	JIEEFO_23400	OFDMNJ_06340	ALHOMA_30415	MLIHHA_10690	GOIAPN_13010	MDLIGP_16505	EAHPIB_29415	KPCBEG_10620	FKHDPF_03850	CNHEEI_16595	EMEHJD_17020	EFEODE_09815	GKGLKC_18600	EILLKK_16850	BFFHIN_16850	ICOPCL_16845	NNJJEM_16850	HALPEA_16850	BBEDBP_16850	JJLGJG_16860	HIFMMH_16850	HHCGAD_16860	OCKMCF_16845
group_12010	ccmA	ABC-type multidrug transport system, ATPase component	105	105	1	1	23593				725	725	725	LJDOIC_18565	INHKBJ_07030	HBFHGO_09285	JGBBPF_03465	IPCPMH_17135	NKPAJO_18200	BHFOML_04830	KLINCN_22820	CKIADD_20545	LABKBB_09775	BEJPBG_25570	AFFMCO_18515	KMGJBA_07775	JIEEFO_23565	OFDMNJ_26725	ALHOMA_30575	MLIHHA_10850	GOIAPN_13170	MDLIGP_16345	EAHPIB_29265	KPCBEG_10460	FKHDPF_03690	CNHEEI_16435	EMEHJD_16885	EFEODE_09950	GKGLKC_18465	EILLKK_16690	BFFHIN_16690	ICOPCL_16685	NNJJEM_16690	HALPEA_16690	BBEDBP_16690	JJLGJG_16700	HIFMMH_16690	HHCGAD_16700	OCKMCF_16685
group_12018	marR	DNA-binding transcriptional regulator, MarR family	105	105	1	1	23700				416	416	416	LJDOIC_18765	INHKBJ_06855	HBFHGO_09460	JGBBPF_03285	IPCPMH_17350	NKPAJO_18380	BHFOML_05050	KLINCN_23040	CKIADD_20325	LABKBB_09995	BEJPBG_08675	AFFMCO_17960	KMGJBA_07560	JIEEFO_23780	OFDMNJ_26510	ALHOMA_30110	MLIHHA_11065	GOIAPN_13385	MDLIGP_16130	EAHPIB_29040	KPCBEG_10245	FKHDPF_03485	CNHEEI_16230	EMEHJD_16625	EFEODE_10210	GKGLKC_14180	EILLKK_16475	BFFHIN_16475	ICOPCL_16470	NNJJEM_16475	HALPEA_16475	BBEDBP_16475	JJLGJG_16485	HIFMMH_16475	HHCGAD_16485	OCKMCF_16470
hflC		Regulator of protease activity HflC, stomatin/prohibitin superfamily	105	105	1	1	23195				845	845	845	LJDOIC_19305	INHKBJ_09290	HBFHGO_21165	JGBBPF_12860	IPCPMH_14550	NKPAJO_21920	BHFOML_19615	KLINCN_06845	CKIADD_07870	LABKBB_25440	BEJPBG_07160	AFFMCO_06575	KMGJBA_18580	JIEEFO_02785	OFDMNJ_08265	ALHOMA_01575	MLIHHA_24875	GOIAPN_26815	MDLIGP_01490	EAHPIB_01380	KPCBEG_25330	FKHDPF_21600	CNHEEI_01885	EMEHJD_01770	EFEODE_20565	GKGLKC_21535	EILLKK_01705	BFFHIN_01705	ICOPCL_01705	NNJJEM_01705	HALPEA_01705	BBEDBP_01705	JJLGJG_01705	HIFMMH_01705	HHCGAD_01705	OCKMCF_01705
drdA		L-fuculose-phosphate aldolase	105	105	1	1	23097				641	641	641	LJDOIC_19540	INHKBJ_04115	HBFHGO_20930	JGBBPF_13100	IPCPMH_14315	NKPAJO_22150	BHFOML_19385	KLINCN_06615	CKIADD_08100	LABKBB_25205	BEJPBG_06360	AFFMCO_25935	KMGJBA_02110	JIEEFO_03020	OFDMNJ_08500	ALHOMA_01345	MLIHHA_25110	GOIAPN_27050	MDLIGP_01730	EAHPIB_01150	KPCBEG_25570	FKHDPF_21370	CNHEEI_02115	EMEHJD_02000	EFEODE_20795	GKGLKC_17410	EILLKK_01940	BFFHIN_01940	ICOPCL_01940	NNJJEM_01940	HALPEA_01940	BBEDBP_01940	JJLGJG_01940	HIFMMH_01940	HHCGAD_01940	OCKMCF_01940
yqgV		Thiamin-binding stress-response protein YqgV, UPF0045 family	105	105	1	1	23027				320	320	320	LJDOIC_19745	INHKBJ_05985	HBFHGO_20725	JGBBPF_02870	IPCPMH_14145	NKPAJO_22315	BHFOML_19215	KLINCN_06440	CKIADD_08270	LABKBB_25035	BEJPBG_06625	AFFMCO_25725	KMGJBA_02280	JIEEFO_03190	OFDMNJ_16350	ALHOMA_01145	MLIHHA_25280	GOIAPN_27220	MDLIGP_01900	EAHPIB_00985	KPCBEG_25740	FKHDPF_21205	CNHEEI_02280	EMEHJD_02190	EFEODE_20985	GKGLKC_24250	EILLKK_02110	BFFHIN_02110	ICOPCL_02110	NNJJEM_02110	HALPEA_02110	BBEDBP_02110	JJLGJG_02110	HIFMMH_02110	HHCGAD_02110	OCKMCF_02110
btlA		MFS-type transporter involved in bile tolerance, Atg22 family	105	105	1	1	23005				1274	1283	1282	LJDOIC_19810	INHKBJ_05920	HBFHGO_20660	JGBBPF_02935	IPCPMH_14080	NKPAJO_22385	BHFOML_19145	KLINCN_06375	CKIADD_08340	LABKBB_24965	BEJPBG_06700	AFFMCO_25655	KMGJBA_02345	JIEEFO_02090	OFDMNJ_16415	ALHOMA_01070	MLIHHA_25345	GOIAPN_27285	MDLIGP_01965	EAHPIB_00910	KPCBEG_25805	FKHDPF_21135	CNHEEI_02350	EMEHJD_02265	EFEODE_21060	GKGLKC_24175	EILLKK_02175	BFFHIN_02175	ICOPCL_02175	NNJJEM_02175	HALPEA_02175	BBEDBP_02175	JJLGJG_02175	HIFMMH_02175	HHCGAD_02175	OCKMCF_02175
Putative component of 'biosynthetic module' domain-containing protein		Putative component of 'biosynthetic module' domain-containing protein	105	105	1	1	22989				1631	1631	1631	LJDOIC_19860	INHKBJ_05870	HBFHGO_20610	JGBBPF_02985	IPCPMH_14030	NKPAJO_24460	BHFOML_19090	KLINCN_00745	CKIADD_08395	LABKBB_24915	BEJPBG_06750	AFFMCO_25605	KMGJBA_02395	JIEEFO_13570	OFDMNJ_16465	ALHOMA_05990	MLIHHA_25395	GOIAPN_27335	MDLIGP_02010	EAHPIB_00860	KPCBEG_25855	FKHDPF_15475	CNHEEI_02405	EMEHJD_02320	EFEODE_01890	GKGLKC_24900	EILLKK_02225	BFFHIN_02225	ICOPCL_02225	NNJJEM_02225	HALPEA_02225	BBEDBP_02225	JJLGJG_02225	HIFMMH_02225	HHCGAD_02225	OCKMCF_02225
ribN		Riboflavin transporter RibN, EamA domain	105	105	1	1	22959				425	428	427	LJDOIC_19925	INHKBJ_05750	HBFHGO_20490	JGBBPF_03050	IPCPMH_13960	NKPAJO_24540	BHFOML_19025	KLINCN_00680	CKIADD_08460	LABKBB_24850	BEJPBG_06825	AFFMCO_25535	KMGJBA_02465	JIEEFO_13640	OFDMNJ_16535	ALHOMA_09165	MLIHHA_25465	GOIAPN_27405	MDLIGP_02080	EAHPIB_00795	KPCBEG_25925	FKHDPF_15555	CNHEEI_02485	EMEHJD_02400	EFEODE_00990	GKGLKC_16325	EILLKK_02295	BFFHIN_02295	ICOPCL_02295	NNJJEM_02295	HALPEA_02295	BBEDBP_02295	JJLGJG_02295	HIFMMH_02295	HHCGAD_02295	OCKMCF_02295
group_12050	Transporter	Transporter	105	105	1	1	22958				146	176	146	LJDOIC_19930	INHKBJ_05745	HBFHGO_20485	JGBBPF_03055	IPCPMH_13955	NKPAJO_24545	BHFOML_19020	KLINCN_00675	CKIADD_08465	LABKBB_24845	BEJPBG_06830	AFFMCO_25530	KMGJBA_02470	JIEEFO_13645	OFDMNJ_16540	ALHOMA_09160	MLIHHA_25470	GOIAPN_27410	MDLIGP_02085	EAHPIB_00790	KPCBEG_25930	FKHDPF_15560	CNHEEI_02490	EMEHJD_02405	EFEODE_00985	GKGLKC_16320	EILLKK_02300	BFFHIN_02300	ICOPCL_02300	NNJJEM_02300	HALPEA_02300	BBEDBP_02300	JJLGJG_02300	HIFMMH_02300	HHCGAD_02300	OCKMCF_02300
pdaA		delta-lactam-biosynthetic de-N-acetylase	105	105	1	1	22948				782	782	782	LJDOIC_19965	INHKBJ_05710	HBFHGO_20450	JGBBPF_25355	IPCPMH_13920	NKPAJO_24580	BHFOML_18985	KLINCN_00640	CKIADD_08500	LABKBB_24810	BEJPBG_06865	AFFMCO_25495	KMGJBA_02505	JIEEFO_13680	OFDMNJ_16575	ALHOMA_10520	MLIHHA_25505	GOIAPN_27445	MDLIGP_02120	EAHPIB_00755	KPCBEG_25965	FKHDPF_15595	CNHEEI_02525	EMEHJD_02440	EFEODE_00950	GKGLKC_16285	EILLKK_02335	BFFHIN_02335	ICOPCL_02335	NNJJEM_02335	HALPEA_02335	BBEDBP_02335	JJLGJG_02335	HIFMMH_02335	HHCGAD_02335	OCKMCF_02335
pflB		formate C-acetyltransferase	105	105	1	1	22916				2249	2249	2249	LJDOIC_20080	INHKBJ_05595	HBFHGO_20335	JGBBPF_25230	IPCPMH_05200	NKPAJO_24695	BHFOML_18575	KLINCN_00230	CKIADD_02400	LABKBB_24400	BEJPBG_22125	AFFMCO_25380	KMGJBA_07090	JIEEFO_14080	OFDMNJ_04240	ALHOMA_10630	MLIHHA_25915	GOIAPN_27860	MDLIGP_02530	EAHPIB_00655	KPCBEG_26375	FKHDPF_15710	CNHEEI_02640	EMEHJD_02560	EFEODE_00835	GKGLKC_16185	EILLKK_02745	BFFHIN_02745	ICOPCL_02745	NNJJEM_02745	HALPEA_02745	BBEDBP_02745	JJLGJG_02745	HIFMMH_02745	HHCGAD_02745	OCKMCF_02745
Stress-induced protein		Stress-induced protein	105	105	1	1	22892				260	260	260	LJDOIC_20160	INHKBJ_07340	HBFHGO_20255	JGBBPF_25150	IPCPMH_05120	NKPAJO_24775	BHFOML_18495	KLINCN_00150	CKIADD_02480	LABKBB_24320	BEJPBG_22045	AFFMCO_25300	KMGJBA_07170	JIEEFO_14160	OFDMNJ_04320	ALHOMA_10710	MLIHHA_25995	GOIAPN_27940	MDLIGP_02610	EAHPIB_00570	KPCBEG_26455	FKHDPF_15790	CNHEEI_02720	EMEHJD_02640	EFEODE_00755	GKGLKC_12600	EILLKK_02825	BFFHIN_02825	ICOPCL_02825	NNJJEM_02825	HALPEA_02825	BBEDBP_02825	JJLGJG_02825	HIFMMH_02825	HHCGAD_02825	OCKMCF_02825
ygaC		UPF0374 protein BCAH187_A0583	105	105	1	1	22891				530	530	530	LJDOIC_20165	INHKBJ_07335	HBFHGO_20250	JGBBPF_25145	IPCPMH_05115	NKPAJO_24780	BHFOML_18490	KLINCN_00145	CKIADD_02485	LABKBB_24315	BEJPBG_22040	AFFMCO_25295	KMGJBA_07175	JIEEFO_14165	OFDMNJ_04325	ALHOMA_10715	MLIHHA_26000	GOIAPN_27945	MDLIGP_02615	EAHPIB_00565	KPCBEG_26460	FKHDPF_15795	CNHEEI_02725	EMEHJD_02645	EFEODE_00750	GKGLKC_12605	EILLKK_02830	BFFHIN_02830	ICOPCL_02830	NNJJEM_02830	HALPEA_02830	BBEDBP_02830	JJLGJG_02830	HIFMMH_02830	HHCGAD_02830	OCKMCF_02830
UPF0295 protein BCA_0557		UPF0295 protein BCA_0557	105	105	1	1	22877				356	356	356	LJDOIC_20225	INHKBJ_07275	HBFHGO_20190	JGBBPF_25085	IPCPMH_05060	NKPAJO_24835	BHFOML_18435	KLINCN_00090	CKIADD_02540	LABKBB_24260	BEJPBG_21985	AFFMCO_25240	KMGJBA_07230	JIEEFO_14220	OFDMNJ_04380	ALHOMA_10770	MLIHHA_26055	GOIAPN_28000	MDLIGP_02670	EAHPIB_00510	KPCBEG_26515	FKHDPF_15850	CNHEEI_02780	EMEHJD_02695	EFEODE_00695	GKGLKC_12660	EILLKK_02885	BFFHIN_02885	ICOPCL_02885	NNJJEM_02885	HALPEA_02885	BBEDBP_02885	JJLGJG_02885	HIFMMH_02885	HHCGAD_02885	OCKMCF_02885
DUF4257 domain-containing protein		DUF4257 domain-containing protein	105	105	1	1	34491				347	347	347	LJDOIC_20475	INHKBJ_06365	HBFHGO_07235	JGBBPF_14860	IPCPMH_27015	NKPAJO_02455	BHFOML_11315	KLINCN_12920	CKIADD_26350	LABKBB_14495	BEJPBG_04180	AFFMCO_03900	KMGJBA_28775	JIEEFO_22675	OFDMNJ_01455	ALHOMA_23530	MLIHHA_17150	GOIAPN_16270	MDLIGP_09755	EAHPIB_22855	KPCBEG_18390	FKHDPF_23310	CNHEEI_09850	EMEHJD_10110	EFEODE_07840	GKGLKC_24675	EILLKK_10085	BFFHIN_10085	ICOPCL_10085	NNJJEM_10085	HALPEA_10085	BBEDBP_10085	JJLGJG_10090	HIFMMH_10090	HHCGAD_10090	OCKMCF_10085
yraQ		Uncharacterized membrane protein YraQ, UPF0718 family	105	105	1	1	34657				896	896	896	LJDOIC_20640	INHKBJ_06530	HBFHGO_07400	JGBBPF_14695	IPCPMH_27230	NKPAJO_02285	BHFOML_11095	KLINCN_13140	CKIADD_28020	LABKBB_14275	BEJPBG_14580	AFFMCO_02255	KMGJBA_09985	JIEEFO_22455	OFDMNJ_01235	ALHOMA_23720	MLIHHA_16930	GOIAPN_16050	MDLIGP_09970	EAHPIB_22675	KPCBEG_18610	FKHDPF_23140	CNHEEI_10020	EMEHJD_10285	EFEODE_08015	GKGLKC_10745	EILLKK_10300	BFFHIN_10300	ICOPCL_10300	NNJJEM_10300	HALPEA_10300	BBEDBP_10300	JJLGJG_10305	HIFMMH_10305	HHCGAD_10305	OCKMCF_10300
yciA		Acyl-CoA hydrolase	105	105	1	1	34659				506	506	506	LJDOIC_20650	INHKBJ_06540	HBFHGO_07410	JGBBPF_14685	IPCPMH_27240	NKPAJO_02275	BHFOML_11085	KLINCN_13150	CKIADD_28010	LABKBB_14265	BEJPBG_14570	AFFMCO_02245	KMGJBA_09975	JIEEFO_22445	OFDMNJ_01225	ALHOMA_23730	MLIHHA_16920	GOIAPN_16040	MDLIGP_09980	EAHPIB_22665	KPCBEG_18620	FKHDPF_23130	CNHEEI_10030	EMEHJD_10295	EFEODE_08025	GKGLKC_10735	EILLKK_10310	BFFHIN_10310	ICOPCL_10310	NNJJEM_10310	HALPEA_10310	BBEDBP_10310	JJLGJG_10315	HIFMMH_10315	HHCGAD_10315	OCKMCF_10310
PH domain-containing protein		PH domain-containing protein	105	105	1	1	34663				179	179	179	LJDOIC_20670	INHKBJ_06560	HBFHGO_07430	JGBBPF_14665	IPCPMH_27260	NKPAJO_02255	BHFOML_11065	KLINCN_13170	CKIADD_27990	LABKBB_14245	BEJPBG_14550	AFFMCO_02225	KMGJBA_09955	JIEEFO_22425	OFDMNJ_01205	ALHOMA_23750	MLIHHA_16895	GOIAPN_16015	MDLIGP_10000	EAHPIB_22645	KPCBEG_18640	FKHDPF_23110	CNHEEI_10050	EMEHJD_10315	EFEODE_08045	GKGLKC_10715	EILLKK_10335	BFFHIN_10335	ICOPCL_10335	NNJJEM_10335	HALPEA_10335	BBEDBP_10335	JJLGJG_10340	HIFMMH_10340	HHCGAD_10340	OCKMCF_10335
group_12080	tlyC	Hemolysin-related protein, contains CBS domains, UPF0053 family	105	105	1	1	34667				1307	1307	1307	LJDOIC_20685	INHKBJ_06575	HBFHGO_07445	JGBBPF_14650	IPCPMH_27275	NKPAJO_02240	BHFOML_11050	KLINCN_13185	CKIADD_27975	LABKBB_14230	BEJPBG_14535	AFFMCO_02210	KMGJBA_09940	JIEEFO_22410	OFDMNJ_01190	ALHOMA_23765	MLIHHA_16880	GOIAPN_16000	MDLIGP_10015	EAHPIB_22630	KPCBEG_18655	FKHDPF_23095	CNHEEI_10065	EMEHJD_10330	EFEODE_08060	GKGLKC_10700	EILLKK_10350	BFFHIN_10350	ICOPCL_10350	NNJJEM_10350	HALPEA_10350	BBEDBP_10350	JJLGJG_10355	HIFMMH_10355	HHCGAD_10355	OCKMCF_10350
group_12083	brnQ	branched-chain amino acid transport system II carrier protein	105	105	1	1	34713				1346	1346	1346	LJDOIC_20700	INHKBJ_06590	HBFHGO_07460	JGBBPF_14635	IPCPMH_27290	NKPAJO_02225	BHFOML_11035	KLINCN_13200	CKIADD_27960	LABKBB_14215	BEJPBG_14520	AFFMCO_19110	KMGJBA_09925	JIEEFO_22395	OFDMNJ_01175	ALHOMA_23780	MLIHHA_16865	GOIAPN_15985	MDLIGP_10030	EAHPIB_22615	KPCBEG_18670	FKHDPF_23080	CNHEEI_10080	EMEHJD_10345	EFEODE_08075	GKGLKC_10685	EILLKK_10365	BFFHIN_10365	ICOPCL_10365	NNJJEM_10365	HALPEA_10365	BBEDBP_10365	JJLGJG_10370	HIFMMH_10370	HHCGAD_10370	OCKMCF_10365
hppD		4-hydroxyphenylpyruvate dioxygenase	105	105	1	1	23327				1118	1118	1118	LJDOIC_20955	INHKBJ_23110	HBFHGO_26465	JGBBPF_06965	IPCPMH_03150	NKPAJO_27285	BHFOML_20020	KLINCN_00010	CKIADD_14500	LABKBB_28320	BEJPBG_26415	AFFMCO_08905	KMGJBA_04155	JIEEFO_13390	OFDMNJ_17415	ALHOMA_25425	MLIHHA_00465	GOIAPN_02235	MDLIGP_01185	EAHPIB_05525	KPCBEG_27150	FKHDPF_13970	CNHEEI_01400	EMEHJD_01355	EFEODE_19875	GKGLKC_22480	EILLKK_01290	BFFHIN_01290	ICOPCL_01290	NNJJEM_01290	HALPEA_01290	BBEDBP_01290	JJLGJG_01290	HIFMMH_01290	HHCGAD_01290	OCKMCF_01290
group_12095	yitT	DUF161 DUF2179 domains-containing protein	105	105	1	1	23369				836	836	836	LJDOIC_21045	INHKBJ_23200	HBFHGO_08810	JGBBPF_07065	IPCPMH_09685	NKPAJO_24310	BHFOML_20130	KLINCN_04325	CKIADD_14610	LABKBB_28210	BEJPBG_20990	AFFMCO_12425	KMGJBA_04265	JIEEFO_13490	OFDMNJ_17305	ALHOMA_25560	MLIHHA_00365	GOIAPN_02135	MDLIGP_01085	EAHPIB_05645	KPCBEG_27050	FKHDPF_14100	CNHEEI_01260	EMEHJD_01230	EFEODE_01930	GKGLKC_20560	EILLKK_01190	BFFHIN_01190	ICOPCL_01190	NNJJEM_01190	HALPEA_01190	BBEDBP_01190	JJLGJG_01190	HIFMMH_01190	HHCGAD_01190	OCKMCF_01190
czcR		HTH-type transcriptional regulator CzcR	105	105	1	1	23387				866	866	866	LJDOIC_21085	INHKBJ_23240	HBFHGO_08770	JGBBPF_07105	IPCPMH_09645	NKPAJO_24270	BHFOML_20170	KLINCN_04285	CKIADD_14650	LABKBB_28170	BEJPBG_20950	AFFMCO_12390	KMGJBA_04305	JIEEFO_13530	OFDMNJ_17265	ALHOMA_25600	MLIHHA_00325	GOIAPN_02095	MDLIGP_01045	EAHPIB_05685	KPCBEG_27010	FKHDPF_14140	CNHEEI_01220	EMEHJD_01190	EFEODE_01970	GKGLKC_20600	EILLKK_01150	BFFHIN_01150	ICOPCL_01150	NNJJEM_01150	HALPEA_01150	BBEDBP_01150	JJLGJG_01150	HIFMMH_01150	HHCGAD_01150	OCKMCF_01150
bstA		bacillithiol transferase BstA	105	105	1	1	25902				521	521	521	LJDOIC_21585	INHKBJ_14365	HBFHGO_16095	JGBBPF_23545	IPCPMH_26395	NKPAJO_11595	BHFOML_07995	KLINCN_25150	CKIADD_17395	LABKBB_11125	BEJPBG_20355	AFFMCO_02075	KMGJBA_12865	JIEEFO_06050	OFDMNJ_18030	ALHOMA_27260	MLIHHA_13780	GOIAPN_18930	MDLIGP_13130	EAHPIB_09630	KPCBEG_15490	FKHDPF_17200	CNHEEI_13525	EMEHJD_13840	EFEODE_04580	GKGLKC_11290	EILLKK_13450	BFFHIN_13450	ICOPCL_13450	NNJJEM_13450	HALPEA_13450	BBEDBP_13450	JJLGJG_13455	HIFMMH_13455	HHCGAD_13455	OCKMCF_13450
sleB		spore cortex-lytic enzyme	105	105	1	1	25760				761	779	762	LJDOIC_21840	INHKBJ_03500	HBFHGO_15855	JGBBPF_23280	IPCPMH_26165	NKPAJO_11825	BHFOML_07775	KLINCN_25370	CKIADD_17615	LABKBB_22430	BEJPBG_20150	AFFMCO_27725	KMGJBA_13095	JIEEFO_05815	OFDMNJ_17800	ALHOMA_27535	MLIHHA_13550	GOIAPN_19160	MDLIGP_13360	EAHPIB_09855	KPCBEG_15725	FKHDPF_16985	CNHEEI_13740	EMEHJD_14040	EFEODE_04780	GKGLKC_04055	EILLKK_13680	BFFHIN_13680	ICOPCL_13680	NNJJEM_13680	HALPEA_13680	BBEDBP_13680	JJLGJG_13685	HIFMMH_13685	HHCGAD_13685	OCKMCF_13680
kynA		tryptophan 2,3-dioxygenase	105	105	1	1	25757				686	839	830	LJDOIC_21860	INHKBJ_03480	HBFHGO_15835	JGBBPF_23260	IPCPMH_26150	NKPAJO_11840	BHFOML_07760	KLINCN_25385	CKIADD_17630	LABKBB_22445	BEJPBG_20135	AFFMCO_27710	KMGJBA_13110	JIEEFO_05800	OFDMNJ_17785	ALHOMA_27550	MLIHHA_13535	GOIAPN_19175	MDLIGP_13375	EAHPIB_09870	KPCBEG_15740	FKHDPF_16970	CNHEEI_13755	EMEHJD_14055	EFEODE_04795	GKGLKC_10160	EILLKK_13695	BFFHIN_13695	ICOPCL_13695	NNJJEM_13695	HALPEA_13695	BBEDBP_13695	JJLGJG_13700	HIFMMH_13700	HHCGAD_13700	OCKMCF_13695
DUF2653 domain-containing protein		DUF2653 domain-containing protein	105	105	1	1	25471				308	308	308	LJDOIC_22285	INHKBJ_27140	HBFHGO_11910	JGBBPF_22840	IPCPMH_04520	NKPAJO_12205	BHFOML_07315	KLINCN_25830	CKIADD_18070	LABKBB_22870	BEJPBG_19775	AFFMCO_21135	KMGJBA_13540	JIEEFO_05365	OFDMNJ_29345	ALHOMA_28120	MLIHHA_13105	GOIAPN_19605	MDLIGP_13805	EAHPIB_10255	KPCBEG_16170	FKHDPF_16600	CNHEEI_14130	EMEHJD_14465	EFEODE_05200	GKGLKC_20115	EILLKK_14125	BFFHIN_14125	ICOPCL_14120	NNJJEM_14125	HALPEA_14125	BBEDBP_14125	JJLGJG_14130	HIFMMH_14125	HHCGAD_14130	OCKMCF_14120
group_12168	Group-specific protein	Group-specific protein	105	105	1	1	25379				320	320	320	LJDOIC_22480	INHKBJ_27330	HBFHGO_12100	JGBBPF_22640	IPCPMH_04685	NKPAJO_12395	BHFOML_07160	KLINCN_25985	CKIADD_18225	LABKBB_23035	BEJPBG_04840	AFFMCO_06270	KMGJBA_13705	JIEEFO_05200	OFDMNJ_29180	ALHOMA_27970	MLIHHA_12940	GOIAPN_19770	MDLIGP_13970	EAHPIB_21155	KPCBEG_16345	FKHDPF_16400	CNHEEI_14330	EMEHJD_14655	EFEODE_05390	GKGLKC_12435	EILLKK_14290	BFFHIN_14290	ICOPCL_14285	NNJJEM_14290	HALPEA_14290	BBEDBP_14290	JJLGJG_14295	HIFMMH_14290	HHCGAD_14295	OCKMCF_14285
DUF2227 domain-containing protein		DUF2227 domain-containing protein	105	105	1	1	2517				491	491	491	LJDOIC_22920	INHKBJ_20015	HBFHGO_27975	JGBBPF_05855	IPCPMH_00420	NKPAJO_15740	BHFOML_22615	KLINCN_04445	CKIADD_10495	LABKBB_20745	BEJPBG_05060	AFFMCO_03795	KMGJBA_09215	JIEEFO_24160	OFDMNJ_03880	ALHOMA_08050	MLIHHA_01830	GOIAPN_03565	MDLIGP_26300	EAHPIB_27940	KPCBEG_01175	FKHDPF_10355	CNHEEI_26430	EMEHJD_26240	EFEODE_11755	GKGLKC_22080	EILLKK_26765	BFFHIN_26765	ICOPCL_26760	NNJJEM_26765	HALPEA_26745	BBEDBP_26745	JJLGJG_26755	HIFMMH_26745	HHCGAD_26755	OCKMCF_26760
group_12187	nupC	Nucleoside permease NupC	105	105	1	1	2503				1211	1211	1211	LJDOIC_22950	INHKBJ_23815	HBFHGO_18640	JGBBPF_05825	IPCPMH_00385	NKPAJO_15715	BHFOML_22580	KLINCN_04475	CKIADD_10460	LABKBB_20710	BEJPBG_05085	AFFMCO_03825	KMGJBA_09180	JIEEFO_24125	OFDMNJ_03845	ALHOMA_08080	MLIHHA_01860	GOIAPN_03595	MDLIGP_26330	EAHPIB_27965	KPCBEG_01205	FKHDPF_10380	CNHEEI_26455	EMEHJD_26265	EFEODE_11725	GKGLKC_22105	EILLKK_26795	BFFHIN_26795	ICOPCL_26790	NNJJEM_26795	HALPEA_26775	BBEDBP_26775	JJLGJG_26785	HIFMMH_26775	HHCGAD_26785	OCKMCF_26790
mbl		Cell shape-determining protein Mbl	105	105	1	1	19966				977	1001	1000	LJDOIC_23225	INHKBJ_24070	HBFHGO_18895	JGBBPF_05580	IPCPMH_02340	NKPAJO_15510	BHFOML_22365	KLINCN_05630	CKIADD_10245	LABKBB_20505	BEJPBG_05300	AFFMCO_01885	KMGJBA_18230	JIEEFO_09020	OFDMNJ_06250	ALHOMA_08295	MLIHHA_28400	GOIAPN_01725	MDLIGP_26545	EAHPIB_28170	KPCBEG_00700	FKHDPF_10585	CNHEEI_26660	EMEHJD_26475	EFEODE_11515	GKGLKC_25945	EILLKK_27010	BFFHIN_27010	ICOPCL_27005	NNJJEM_27010	HALPEA_26990	BBEDBP_26990	JJLGJG_27000	HIFMMH_26990	HHCGAD_27000	OCKMCF_27005
nuoJ		NADH-quinone oxidoreductase subunit J	105	105	1	1	19993				524	524	524	LJDOIC_23300	INHKBJ_24145	HBFHGO_18965	JGBBPF_05505	IPCPMH_02255	NKPAJO_15440	BHFOML_22285	KLINCN_05710	CKIADD_10165	LABKBB_20420	BEJPBG_05370	AFFMCO_01980	KMGJBA_19385	JIEEFO_09105	OFDMNJ_00810	ALHOMA_08375	MLIHHA_28485	GOIAPN_01640	MDLIGP_26630	EAHPIB_28245	KPCBEG_00785	FKHDPF_10655	CNHEEI_26730	EMEHJD_26550	EFEODE_11440	GKGLKC_25870	EILLKK_27095	BFFHIN_27095	ICOPCL_27090	NNJJEM_27095	HALPEA_27075	BBEDBP_27075	JJLGJG_27085	HIFMMH_27075	HHCGAD_27085	OCKMCF_27090
nuoA		NADH-quinone oxidoreductase subunit NuoA	105	105	1	1	20000				368	368	368	LJDOIC_23330	INHKBJ_00790	HBFHGO_18995	JGBBPF_05475	IPCPMH_02225	NKPAJO_15410	BHFOML_22255	KLINCN_05745	CKIADD_10135	LABKBB_20390	BEJPBG_05400	AFFMCO_00670	KMGJBA_19415	JIEEFO_09135	OFDMNJ_00840	ALHOMA_08405	MLIHHA_28515	GOIAPN_01610	MDLIGP_26660	EAHPIB_28275	KPCBEG_00815	FKHDPF_10685	CNHEEI_26760	EMEHJD_26580	EFEODE_11410	GKGLKC_12130	EILLKK_27125	BFFHIN_27125	ICOPCL_27120	NNJJEM_27125	HALPEA_27105	BBEDBP_27105	JJLGJG_27115	HIFMMH_27105	HHCGAD_27115	OCKMCF_27120
atpH		F0F1 ATP synthase subunit delta	105	105	1	1	20012				542	542	542	LJDOIC_23370	INHKBJ_00750	HBFHGO_19035	JGBBPF_05435	IPCPMH_02185	NKPAJO_15370	BHFOML_22215	KLINCN_05785	CKIADD_10095	LABKBB_20350	BEJPBG_05440	AFFMCO_00630	KMGJBA_19455	JIEEFO_09175	OFDMNJ_00880	ALHOMA_08445	MLIHHA_28555	GOIAPN_01570	MDLIGP_26700	EAHPIB_28315	KPCBEG_00855	FKHDPF_10725	CNHEEI_26800	EMEHJD_26620	EFEODE_11370	GKGLKC_06685	EILLKK_27165	BFFHIN_27165	ICOPCL_27160	NNJJEM_27165	HALPEA_27145	BBEDBP_27145	JJLGJG_27155	HIFMMH_27145	HHCGAD_27155	OCKMCF_27160
atpF		F0F1 ATP synthase subunit B	105	105	1	1	20013				503	506	505	LJDOIC_23375	INHKBJ_00745	HBFHGO_19040	JGBBPF_05430	IPCPMH_02180	NKPAJO_15365	BHFOML_22210	KLINCN_05790	CKIADD_10090	LABKBB_20345	BEJPBG_05445	AFFMCO_00625	KMGJBA_19460	JIEEFO_09180	OFDMNJ_00885	ALHOMA_08450	MLIHHA_28560	GOIAPN_01565	MDLIGP_26705	EAHPIB_28320	KPCBEG_00860	FKHDPF_10730	CNHEEI_26805	EMEHJD_26625	EFEODE_11365	GKGLKC_06690	EILLKK_27170	BFFHIN_27170	ICOPCL_27165	NNJJEM_27170	HALPEA_27150	BBEDBP_27150	JJLGJG_27160	HIFMMH_27150	HHCGAD_27160	OCKMCF_27165
doxX		Uncharacterized membrane protein YphA, DoxX/SURF4 family	105	105	1	1	20026				386	386	386	LJDOIC_23435	INHKBJ_00685	HBFHGO_19100	JGBBPF_05370	IPCPMH_02125	NKPAJO_15310	BHFOML_22155	KLINCN_05845	CKIADD_10035	LABKBB_20290	BEJPBG_05500	AFFMCO_00570	KMGJBA_19515	JIEEFO_09235	OFDMNJ_00940	ALHOMA_08505	MLIHHA_28615	GOIAPN_01510	MDLIGP_26760	EAHPIB_28375	KPCBEG_00915	FKHDPF_10785	CNHEEI_26860	EMEHJD_26680	EFEODE_11310	GKGLKC_06745	EILLKK_27225	BFFHIN_27225	ICOPCL_27220	NNJJEM_27225	HALPEA_27205	BBEDBP_27205	JJLGJG_27215	HIFMMH_27205	HHCGAD_27215	OCKMCF_27220
rutF		FMN reductase RutF, DIM6/NTAB family	105	105	1	1	20028				611	611	611	LJDOIC_23440	INHKBJ_00680	HBFHGO_19105	JGBBPF_05365	IPCPMH_02120	NKPAJO_15305	BHFOML_22150	KLINCN_05850	CKIADD_10030	LABKBB_20285	BEJPBG_05505	AFFMCO_00565	KMGJBA_19520	JIEEFO_09240	OFDMNJ_00945	ALHOMA_08510	MLIHHA_28620	GOIAPN_01505	MDLIGP_26765	EAHPIB_28380	KPCBEG_00920	FKHDPF_10790	CNHEEI_26865	EMEHJD_26685	EFEODE_11305	GKGLKC_06750	EILLKK_27230	BFFHIN_27230	ICOPCL_27225	NNJJEM_27230	HALPEA_27210	BBEDBP_27210	JJLGJG_27220	HIFMMH_27210	HHCGAD_27220	OCKMCF_27225
dpaA		dipicolinic acid synthetase subunit A	105	105	1	1	18442				902	902	902	LJDOIC_23590	INHKBJ_20205	HBFHGO_25900	JGBBPF_18345	IPCPMH_12955	NKPAJO_17225	BHFOML_02215	KLINCN_20215	CKIADD_22650	LABKBB_07145	BEJPBG_09305	AFFMCO_09570	KMGJBA_26210	JIEEFO_18390	OFDMNJ_25850	ALHOMA_33265	MLIHHA_08230	GOIAPN_09500	MDLIGP_18960	EAHPIB_15535	KPCBEG_08675	FKHDPF_07585	CNHEEI_19395	EMEHJD_19065	EFEODE_18750	GKGLKC_11530	EILLKK_19310	BFFHIN_19310	ICOPCL_19305	NNJJEM_19310	HALPEA_19310	BBEDBP_19310	JJLGJG_19320	HIFMMH_19310	HHCGAD_19320	OCKMCF_19305
truB		tRNA pseudouridine(55) synthase TruB	105	105	1	1	18434				923	923	923	LJDOIC_23625	INHKBJ_20240	HBFHGO_25865	JGBBPF_18310	IPCPMH_12990	NKPAJO_17260	BHFOML_02180	KLINCN_20180	CKIADD_22615	LABKBB_07110	BEJPBG_09340	AFFMCO_09605	KMGJBA_26175	JIEEFO_18355	OFDMNJ_25815	ALHOMA_33300	MLIHHA_08195	GOIAPN_09465	MDLIGP_18995	EAHPIB_15570	KPCBEG_08710	FKHDPF_07620	CNHEEI_19430	EMEHJD_19100	EFEODE_18715	GKGLKC_01260	EILLKK_19345	BFFHIN_19345	ICOPCL_19340	NNJJEM_19345	HALPEA_19345	BBEDBP_19345	JJLGJG_19355	HIFMMH_19345	HHCGAD_19355	OCKMCF_19340
trmFO		FADH(2)-oxidizing methylenetetrahydrofolate--tRNA-(uracil(54)-C(5))-methyltransferase TrmFO	105	105	1	1	18408				1304	1358	1355	LJDOIC_23735	INHKBJ_20350	HBFHGO_25755	JGBBPF_18200	IPCPMH_13100	NKPAJO_17370	BHFOML_02070	KLINCN_20070	CKIADD_22505	LABKBB_07000	BEJPBG_09450	AFFMCO_09715	KMGJBA_26065	JIEEFO_18245	OFDMNJ_25705	ALHOMA_33410	MLIHHA_08085	GOIAPN_09355	MDLIGP_19105	EAHPIB_15695	KPCBEG_08820	FKHDPF_07730	CNHEEI_19540	EMEHJD_19210	EFEODE_18605	GKGLKC_04780	EILLKK_19455	BFFHIN_19455	ICOPCL_19450	NNJJEM_19455	HALPEA_19455	BBEDBP_19455	JJLGJG_19465	HIFMMH_19455	HHCGAD_19465	OCKMCF_19450
ylqF		ribosome biogenesis GTPase YlqF	105	105	1	1	18400				881	890	889	LJDOIC_23765	INHKBJ_20380	HBFHGO_25725	JGBBPF_18170	IPCPMH_13130	NKPAJO_17400	BHFOML_02040	KLINCN_20040	CKIADD_22475	LABKBB_06970	BEJPBG_09480	AFFMCO_09745	KMGJBA_26035	JIEEFO_18215	OFDMNJ_25675	ALHOMA_33440	MLIHHA_08055	GOIAPN_09325	MDLIGP_19135	EAHPIB_15725	KPCBEG_08850	FKHDPF_07760	CNHEEI_19570	EMEHJD_19240	EFEODE_18575	GKGLKC_04750	EILLKK_19485	BFFHIN_19485	ICOPCL_19480	NNJJEM_19485	HALPEA_19485	BBEDBP_19485	JJLGJG_19495	HIFMMH_19485	HHCGAD_19495	OCKMCF_19480
group_12211	lepB	signal peptidase I	105	105	1	1	18399				551	551	551	LJDOIC_23770	INHKBJ_20385	HBFHGO_25720	JGBBPF_18165	IPCPMH_13135	NKPAJO_17405	BHFOML_02035	KLINCN_20035	CKIADD_22470	LABKBB_06965	BEJPBG_09485	AFFMCO_09750	KMGJBA_26030	JIEEFO_18210	OFDMNJ_25670	ALHOMA_33445	MLIHHA_08050	GOIAPN_09320	MDLIGP_19140	EAHPIB_15730	KPCBEG_08855	FKHDPF_07765	CNHEEI_19575	EMEHJD_19245	EFEODE_18570	GKGLKC_04745	EILLKK_19490	BFFHIN_19490	ICOPCL_19485	NNJJEM_19490	HALPEA_19490	BBEDBP_19490	JJLGJG_19500	HIFMMH_19490	HHCGAD_19500	OCKMCF_19485
smc		chromosome segregation protein SMC	105	105	1	1	18388				3569	3569	3569	LJDOIC_23815	INHKBJ_20430	HBFHGO_25675	JGBBPF_18120	IPCPMH_13180	NKPAJO_17450	BHFOML_01990	KLINCN_19990	CKIADD_22895	LABKBB_06920	BEJPBG_09530	AFFMCO_09795	KMGJBA_25985	JIEEFO_18165	OFDMNJ_25625	ALHOMA_33490	MLIHHA_08005	GOIAPN_09275	MDLIGP_19185	EAHPIB_15775	KPCBEG_08900	FKHDPF_07810	CNHEEI_19620	EMEHJD_19290	EFEODE_18525	GKGLKC_21960	EILLKK_19535	BFFHIN_19535	ICOPCL_19530	NNJJEM_19535	HALPEA_19535	BBEDBP_19535	JJLGJG_19545	HIFMMH_19535	HHCGAD_19545	OCKMCF_19530
rncS		ribonuclease III	105	105	1	1	18387				737	737	737	LJDOIC_23820	INHKBJ_20435	HBFHGO_25670	JGBBPF_18115	IPCPMH_13185	NKPAJO_17455	BHFOML_01985	KLINCN_19985	CKIADD_22900	LABKBB_06915	BEJPBG_09535	AFFMCO_09800	KMGJBA_25980	JIEEFO_18160	OFDMNJ_25620	ALHOMA_33495	MLIHHA_08000	GOIAPN_09270	MDLIGP_19190	EAHPIB_15780	KPCBEG_08905	FKHDPF_07815	CNHEEI_19625	EMEHJD_19295	EFEODE_18520	GKGLKC_21955	EILLKK_19540	BFFHIN_19540	ICOPCL_19535	NNJJEM_19540	HALPEA_19540	BBEDBP_19540	JJLGJG_19550	HIFMMH_19540	HHCGAD_19550	OCKMCF_19535
fabD		ACP S-malonyltransferase	105	105	1	1	18384				944	944	944	LJDOIC_23835	INHKBJ_20450	HBFHGO_25655	JGBBPF_18100	IPCPMH_13200	NKPAJO_17470	BHFOML_01970	KLINCN_19970	CKIADD_22915	LABKBB_06900	BEJPBG_09550	AFFMCO_09815	KMGJBA_25965	JIEEFO_18145	OFDMNJ_25605	ALHOMA_33510	MLIHHA_07985	GOIAPN_09255	MDLIGP_19205	EAHPIB_15795	KPCBEG_08920	FKHDPF_07830	CNHEEI_19640	EMEHJD_19310	EFEODE_18505	GKGLKC_21940	EILLKK_19555	BFFHIN_19555	ICOPCL_19550	NNJJEM_19555	HALPEA_19555	BBEDBP_19555	JJLGJG_19565	HIFMMH_19555	HHCGAD_19565	OCKMCF_19550
fapR		transcription factor FapR	105	105	1	1	18381				593	662	659	LJDOIC_23845	INHKBJ_20460	HBFHGO_25645	JGBBPF_18090	IPCPMH_13210	NKPAJO_17480	BHFOML_01960	KLINCN_19960	CKIADD_22925	LABKBB_06890	BEJPBG_09560	AFFMCO_09825	KMGJBA_25955	JIEEFO_18135	OFDMNJ_25595	ALHOMA_33520	MLIHHA_07975	GOIAPN_09245	MDLIGP_19215	EAHPIB_15805	KPCBEG_08930	FKHDPF_07840	CNHEEI_19650	EMEHJD_19320	EFEODE_18495	GKGLKC_21930	EILLKK_19565	BFFHIN_19565	ICOPCL_19560	NNJJEM_19565	HALPEA_19565	BBEDBP_19565	JJLGJG_19575	HIFMMH_19565	HHCGAD_19575	OCKMCF_19560
rsgA		ribosome small subunit-dependent GTPase A	105	105	1	1	18371				881	881	881	LJDOIC_23885	INHKBJ_20500	HBFHGO_25605	JGBBPF_18050	IPCPMH_13250	NKPAJO_17520	BHFOML_01920	KLINCN_19920	CKIADD_22960	LABKBB_06850	BEJPBG_09600	AFFMCO_09865	KMGJBA_25915	JIEEFO_18095	OFDMNJ_25555	ALHOMA_33560	MLIHHA_07935	GOIAPN_09205	MDLIGP_19255	EAHPIB_15845	KPCBEG_08970	FKHDPF_07880	CNHEEI_19690	EMEHJD_19360	EFEODE_18455	GKGLKC_21890	EILLKK_19605	BFFHIN_19605	ICOPCL_19600	NNJJEM_19605	HALPEA_19605	BBEDBP_19605	JJLGJG_19615	HIFMMH_19605	HHCGAD_19615	OCKMCF_19600
fmt		methionyl-tRNA formyltransferase	105	105	1	1	18365				944	944	944	LJDOIC_23910	INHKBJ_20525	HBFHGO_25580	JGBBPF_18025	IPCPMH_13275	NKPAJO_17545	BHFOML_01895	KLINCN_19895	CKIADD_22985	LABKBB_06825	BEJPBG_09625	AFFMCO_09890	KMGJBA_25890	JIEEFO_18070	OFDMNJ_25530	ALHOMA_33585	MLIHHA_07910	GOIAPN_09180	MDLIGP_19280	EAHPIB_15870	KPCBEG_08995	FKHDPF_07905	CNHEEI_19715	EMEHJD_19385	EFEODE_18430	GKGLKC_21865	EILLKK_19630	BFFHIN_19630	ICOPCL_19625	NNJJEM_19630	HALPEA_19630	BBEDBP_19630	JJLGJG_19640	HIFMMH_19630	HHCGAD_19640	OCKMCF_19625
mgtA		calcium-translocating P-type ATPase, SERCA-type	105	105	1	1	18355				2720	2723	2720	LJDOIC_23950	INHKBJ_20565	HBFHGO_25540	JGBBPF_17985	IPCPMH_13315	NKPAJO_17585	BHFOML_01855	KLINCN_19855	CKIADD_23025	LABKBB_06785	BEJPBG_09665	AFFMCO_09930	KMGJBA_25850	JIEEFO_18030	OFDMNJ_25490	ALHOMA_33625	MLIHHA_07870	GOIAPN_09140	MDLIGP_19320	EAHPIB_15910	KPCBEG_09035	FKHDPF_07945	CNHEEI_19755	EMEHJD_19425	EFEODE_18390	GKGLKC_21825	EILLKK_19670	BFFHIN_19670	ICOPCL_19665	NNJJEM_19670	HALPEA_19670	BBEDBP_19670	JJLGJG_19680	HIFMMH_19670	HHCGAD_19680	OCKMCF_19665
pyrE		orotate phosphoribosyltransferase	105	105	1	1	18331				632	632	632	LJDOIC_23985	INHKBJ_20615	HBFHGO_25495	JGBBPF_17955	IPCPMH_13355	NKPAJO_17630	BHFOML_01815	KLINCN_19815	CKIADD_23065	LABKBB_06745	BEJPBG_09705	AFFMCO_09985	KMGJBA_25810	JIEEFO_17990	OFDMNJ_25450	ALHOMA_33670	MLIHHA_07830	GOIAPN_09100	MDLIGP_19360	EAHPIB_15965	KPCBEG_09075	FKHDPF_07990	CNHEEI_19800	EMEHJD_19465	EFEODE_18350	GKGLKC_21785	EILLKK_19710	BFFHIN_19710	ICOPCL_19705	NNJJEM_19710	HALPEA_19710	BBEDBP_19710	JJLGJG_19720	HIFMMH_19710	HHCGAD_19720	OCKMCF_19705
carA		carbamoyl phosphate synthase small subunit	105	105	1	1	18326				1097	1121	1116	LJDOIC_24010	INHKBJ_20640	HBFHGO_25470	JGBBPF_17930	IPCPMH_13380	NKPAJO_17655	BHFOML_01790	KLINCN_19790	CKIADD_23090	LABKBB_06720	BEJPBG_09730	AFFMCO_10010	KMGJBA_25785	JIEEFO_17965	OFDMNJ_25425	ALHOMA_33695	MLIHHA_07805	GOIAPN_09075	MDLIGP_19385	EAHPIB_15990	KPCBEG_09100	FKHDPF_08015	CNHEEI_19825	EMEHJD_19490	EFEODE_18325	GKGLKC_21760	EILLKK_19735	BFFHIN_19735	ICOPCL_19730	NNJJEM_19735	HALPEA_19735	BBEDBP_19735	JJLGJG_19745	HIFMMH_19735	HHCGAD_19745	OCKMCF_19730
sigG		RNA polymerase sporulation sigma factor SigG	105	105	1	1	18306				779	869	865	LJDOIC_24090	INHKBJ_20720	HBFHGO_25390	JGBBPF_17850	IPCPMH_13460	NKPAJO_17735	BHFOML_01705	KLINCN_19710	CKIADD_23175	LABKBB_06640	BEJPBG_09810	AFFMCO_10090	KMGJBA_25705	JIEEFO_17885	OFDMNJ_25345	ALHOMA_33775	MLIHHA_07725	GOIAPN_08995	MDLIGP_19465	EAHPIB_16070	KPCBEG_09180	FKHDPF_08095	CNHEEI_19905	EMEHJD_19570	EFEODE_18245	GKGLKC_21680	EILLKK_19815	BFFHIN_19815	ICOPCL_19810	NNJJEM_19815	HALPEA_19815	BBEDBP_19815	JJLGJG_19825	HIFMMH_19815	HHCGAD_19825	OCKMCF_19810
sigE		RNA polymerase sporulation sigma factor SigE	105	105	1	1	18305				716	791	721	LJDOIC_24095	INHKBJ_20725	HBFHGO_25385	JGBBPF_17845	IPCPMH_13465	NKPAJO_17740	BHFOML_01700	KLINCN_19705	CKIADD_23180	LABKBB_06635	BEJPBG_09815	AFFMCO_10095	KMGJBA_25700	JIEEFO_17880	OFDMNJ_25340	ALHOMA_33780	MLIHHA_07720	GOIAPN_08990	MDLIGP_19470	EAHPIB_16075	KPCBEG_09185	FKHDPF_08100	CNHEEI_19910	EMEHJD_19575	EFEODE_18240	GKGLKC_21675	EILLKK_19820	BFFHIN_19820	ICOPCL_19815	NNJJEM_19820	HALPEA_19820	BBEDBP_19820	JJLGJG_19830	HIFMMH_19820	HHCGAD_19830	OCKMCF_19815
ftsA		cell division protein FtsA	105	105	1	1	18302				1301	1361	1305	LJDOIC_24110	INHKBJ_20740	HBFHGO_25370	JGBBPF_17830	IPCPMH_13480	NKPAJO_17755	BHFOML_01685	KLINCN_19690	CKIADD_23195	LABKBB_06620	BEJPBG_09830	AFFMCO_10110	KMGJBA_25685	JIEEFO_17865	OFDMNJ_25325	ALHOMA_33795	MLIHHA_07705	GOIAPN_08975	MDLIGP_19485	EAHPIB_06465	KPCBEG_09200	FKHDPF_08115	CNHEEI_19925	EMEHJD_19590	EFEODE_18225	GKGLKC_21660	EILLKK_19835	BFFHIN_19835	ICOPCL_19830	NNJJEM_19835	HALPEA_19835	BBEDBP_19835	JJLGJG_19845	HIFMMH_19835	HHCGAD_19845	OCKMCF_19830
ftsI		stage V sporulation protein D	105	105	1	1	18294				1715	1916	1914	LJDOIC_24150	INHKBJ_20780	HBFHGO_25330	JGBBPF_17790	IPCPMH_13520	NKPAJO_17795	BHFOML_01645	KLINCN_19650	CKIADD_23235	LABKBB_06580	BEJPBG_09870	AFFMCO_10150	KMGJBA_25645	JIEEFO_17825	OFDMNJ_25285	ALHOMA_33835	MLIHHA_07665	GOIAPN_08935	MDLIGP_19525	EAHPIB_06505	KPCBEG_09240	FKHDPF_08155	CNHEEI_19965	EMEHJD_19630	EFEODE_18185	GKGLKC_21620	EILLKK_19875	BFFHIN_19875	ICOPCL_19870	NNJJEM_19875	HALPEA_19875	BBEDBP_19875	JJLGJG_19885	HIFMMH_19875	HHCGAD_19885	OCKMCF_19870
ftsL		cell division protein FtsL	105	105	1	1	18292				362	362	362	LJDOIC_24160	INHKBJ_20790	HBFHGO_25320	JGBBPF_17780	IPCPMH_13530	NKPAJO_17805	BHFOML_01635	KLINCN_19640	CKIADD_23245	LABKBB_06570	BEJPBG_09880	AFFMCO_10160	KMGJBA_25635	JIEEFO_17815	OFDMNJ_25275	ALHOMA_33845	MLIHHA_07655	GOIAPN_08925	MDLIGP_19535	EAHPIB_06515	KPCBEG_09250	FKHDPF_08165	CNHEEI_19975	EMEHJD_19640	EFEODE_18175	GKGLKC_05150	EILLKK_19885	BFFHIN_19885	ICOPCL_19880	NNJJEM_19885	HALPEA_19885	BBEDBP_19885	JJLGJG_19895	HIFMMH_19885	HHCGAD_19895	OCKMCF_19880
rsmH		16S rRNA (cytosine(1402)-N(4))-methyltransferase RsmH	105	105	1	1	18291				245	932	925	LJDOIC_24165	INHKBJ_20795	HBFHGO_25315	JGBBPF_17775	IPCPMH_13535	NKPAJO_17810	BHFOML_01630	KLINCN_19635	CKIADD_23250	LABKBB_06565	BEJPBG_09885	AFFMCO_10165	KMGJBA_25630	JIEEFO_17810	OFDMNJ_25270	ALHOMA_33850	MLIHHA_07650	GOIAPN_08920	MDLIGP_19540	EAHPIB_06520	KPCBEG_09255	FKHDPF_08170	CNHEEI_19980	EMEHJD_19645	EFEODE_18170	GKGLKC_05155	EILLKK_19890	BFFHIN_19890	ICOPCL_19885	NNJJEM_19890	HALPEA_19890	BBEDBP_19890	JJLGJG_19900	HIFMMH_19890	HHCGAD_19900	OCKMCF_19885
rssA		putative acylesterase/phospholipase RssA, containd patatin domain	105	105	1	1	18258				791	791	791	LJDOIC_24210	INHKBJ_20840	HBFHGO_25270	JGBBPF_17730	IPCPMH_07940	NKPAJO_03205	BHFOML_01260	KLINCN_19265	CKIADD_23620	LABKBB_06185	BEJPBG_09930	AFFMCO_10210	KMGJBA_24830	JIEEFO_25655	OFDMNJ_23245	ALHOMA_33895	MLIHHA_07260	GOIAPN_08530	MDLIGP_19925	EAHPIB_06565	KPCBEG_07710	FKHDPF_08215	CNHEEI_20025	EMEHJD_19690	EFEODE_18125	GKGLKC_05200	EILLKK_20280	BFFHIN_20280	ICOPCL_20275	NNJJEM_20280	HALPEA_20280	BBEDBP_20280	JJLGJG_20290	HIFMMH_20280	HHCGAD_20290	OCKMCF_20275
ctaG		cytochrome c oxidase assembly factor CtaG	105	105	1	1	18240				905	905	905	LJDOIC_24275	INHKBJ_20910	HBFHGO_25200	JGBBPF_17660	IPCPMH_07865	NKPAJO_03275	BHFOML_01190	KLINCN_19195	CKIADD_23690	LABKBB_06110	BEJPBG_10000	AFFMCO_10275	KMGJBA_24755	JIEEFO_25730	OFDMNJ_23170	ALHOMA_33965	MLIHHA_07185	GOIAPN_08455	MDLIGP_20000	EAHPIB_06635	KPCBEG_07785	FKHDPF_08285	CNHEEI_20095	EMEHJD_19760	EFEODE_18055	GKGLKC_20410	EILLKK_20355	BFFHIN_20355	ICOPCL_20350	NNJJEM_20355	HALPEA_20355	BBEDBP_20355	JJLGJG_20365	HIFMMH_20355	HHCGAD_20365	OCKMCF_20350
ctaF		cytochrome c oxidase subunit IVB	105	105	1	1	18239				332	332	332	LJDOIC_24280	INHKBJ_20915	HBFHGO_25195	JGBBPF_17655	IPCPMH_07860	NKPAJO_03280	BHFOML_01185	KLINCN_19190	CKIADD_23695	LABKBB_06105	BEJPBG_10005	AFFMCO_10280	KMGJBA_24750	JIEEFO_25735	OFDMNJ_23165	ALHOMA_33970	MLIHHA_07180	GOIAPN_08450	MDLIGP_20005	EAHPIB_06640	KPCBEG_07790	FKHDPF_08290	CNHEEI_20100	EMEHJD_19765	EFEODE_18050	GKGLKC_20415	EILLKK_20360	BFFHIN_20360	ICOPCL_20355	NNJJEM_20360	HALPEA_20360	BBEDBP_20360	JJLGJG_20370	HIFMMH_20360	HHCGAD_20370	OCKMCF_20355
ctaE		cytochrome c oxidase subunit III	105	105	1	1	18238				506	623	621	LJDOIC_24285	INHKBJ_20920	HBFHGO_25190	JGBBPF_17650	IPCPMH_07855	NKPAJO_03285	BHFOML_01180	KLINCN_19185	CKIADD_23700	LABKBB_06100	BEJPBG_10010	AFFMCO_10285	KMGJBA_24745	JIEEFO_25740	OFDMNJ_23160	ALHOMA_33975	MLIHHA_07175	GOIAPN_08445	MDLIGP_20010	EAHPIB_06645	KPCBEG_07795	FKHDPF_08295	CNHEEI_20105	EMEHJD_19770	EFEODE_18045	GKGLKC_20420	EILLKK_20365	BFFHIN_20365	ICOPCL_20360	NNJJEM_20365	HALPEA_20365	BBEDBP_20365	JJLGJG_20375	HIFMMH_20365	HHCGAD_20375	OCKMCF_20360
ctaA		heme A synthase	105	105	1	1	18234				935	935	935	LJDOIC_24305	INHKBJ_20940	HBFHGO_25170	JGBBPF_17630	IPCPMH_07835	NKPAJO_03305	BHFOML_01160	KLINCN_19165	CKIADD_23720	LABKBB_06080	BEJPBG_10030	AFFMCO_10305	KMGJBA_24725	JIEEFO_25760	OFDMNJ_23140	ALHOMA_33995	MLIHHA_07155	GOIAPN_08425	MDLIGP_20030	EAHPIB_06665	KPCBEG_07815	FKHDPF_08315	CNHEEI_20125	EMEHJD_19790	EFEODE_18025	GKGLKC_20440	EILLKK_20385	BFFHIN_20385	ICOPCL_20380	NNJJEM_20385	HALPEA_20385	BBEDBP_20385	JJLGJG_20395	HIFMMH_20385	HHCGAD_20395	OCKMCF_20380
pyc		pyruvate carboxylase	105	105	1	1	18233				2927	3446	3441	LJDOIC_24310	INHKBJ_20945	HBFHGO_25165	JGBBPF_17625	IPCPMH_07830	NKPAJO_03310	BHFOML_01155	KLINCN_19160	CKIADD_23725	LABKBB_06075	BEJPBG_10035	AFFMCO_10310	KMGJBA_24720	JIEEFO_25765	OFDMNJ_23135	ALHOMA_34000	MLIHHA_07150	GOIAPN_08420	MDLIGP_20035	EAHPIB_06670	KPCBEG_07820	FKHDPF_08320	CNHEEI_20130	EMEHJD_19795	EFEODE_18020	GKGLKC_20445	EILLKK_20390	BFFHIN_20390	ICOPCL_20385	NNJJEM_20390	HALPEA_20390	BBEDBP_20390	JJLGJG_20400	HIFMMH_20390	HHCGAD_20400	OCKMCF_20385
ylaN		UPF0358 protein BAMEG_4202	105	105	1	1	18230				287	287	287	LJDOIC_24320	INHKBJ_20955	HBFHGO_25155	JGBBPF_17615	IPCPMH_07820	NKPAJO_03320	BHFOML_01145	KLINCN_19150	CKIADD_23735	LABKBB_06065	BEJPBG_10045	AFFMCO_10320	KMGJBA_24710	JIEEFO_25775	OFDMNJ_23125	ALHOMA_34010	MLIHHA_07140	GOIAPN_08410	MDLIGP_20045	EAHPIB_06680	KPCBEG_07830	FKHDPF_08330	CNHEEI_20140	EMEHJD_19805	EFEODE_18010	GKGLKC_03015	EILLKK_20400	BFFHIN_20400	ICOPCL_20395	NNJJEM_20400	HALPEA_20400	BBEDBP_20400	JJLGJG_20410	HIFMMH_20400	HHCGAD_20410	OCKMCF_20395
Methyltransferase		Methyltransferase	105	105	1	1	18221				176	179	178	LJDOIC_24360	INHKBJ_20995	HBFHGO_25115	JGBBPF_17575	IPCPMH_07780	NKPAJO_03360	BHFOML_01105	KLINCN_19110	CKIADD_23775	LABKBB_06025	BEJPBG_10085	AFFMCO_10360	KMGJBA_24670	JIEEFO_25815	OFDMNJ_23085	ALHOMA_34050	MLIHHA_07100	GOIAPN_08370	MDLIGP_20085	EAHPIB_06720	KPCBEG_07870	FKHDPF_08370	CNHEEI_20180	EMEHJD_19845	EFEODE_17970	GKGLKC_02975	EILLKK_20440	BFFHIN_20440	ICOPCL_20435	NNJJEM_20440	HALPEA_20440	BBEDBP_20440	JJLGJG_20450	HIFMMH_20440	HHCGAD_20450	OCKMCF_20435
Phosphoesterase		Phosphoesterase	105	105	1	1	18219				188	188	188	LJDOIC_24370	INHKBJ_21005	HBFHGO_25105	JGBBPF_17565	IPCPMH_07770	NKPAJO_03370	BHFOML_01095	KLINCN_19100	CKIADD_23785	LABKBB_06015	BEJPBG_10095	AFFMCO_10370	KMGJBA_24660	JIEEFO_25825	OFDMNJ_23075	ALHOMA_34060	MLIHHA_07090	GOIAPN_08360	MDLIGP_20095	EAHPIB_06730	KPCBEG_07880	FKHDPF_08380	CNHEEI_20190	EMEHJD_19855	EFEODE_17960	GKGLKC_02965	EILLKK_20450	BFFHIN_20450	ICOPCL_20445	NNJJEM_20450	HALPEA_20450	BBEDBP_20450	JJLGJG_20460	HIFMMH_20450	HHCGAD_20460	OCKMCF_20445
speA		arginine decarboxylase	105	105	1	1	18216				1472	1472	1472	LJDOIC_24385	INHKBJ_21020	HBFHGO_25090	JGBBPF_17550	IPCPMH_07755	NKPAJO_03385	BHFOML_01080	KLINCN_19085	CKIADD_23800	LABKBB_06000	BEJPBG_10110	AFFMCO_10385	KMGJBA_24645	JIEEFO_25840	OFDMNJ_23060	ALHOMA_34075	MLIHHA_07075	GOIAPN_08345	MDLIGP_20110	EAHPIB_06745	KPCBEG_07895	FKHDPF_08395	CNHEEI_20205	EMEHJD_19870	EFEODE_17945	GKGLKC_02950	EILLKK_20465	BFFHIN_20465	ICOPCL_20460	NNJJEM_20465	HALPEA_20465	BBEDBP_20465	JJLGJG_20475	HIFMMH_20465	HHCGAD_20475	OCKMCF_20460
group_12242	lysR	DNA-binding transcriptional regulator, LysR family	105	105	1	1	18189				857	884	882	LJDOIC_24500	INHKBJ_24580	HBFHGO_24975	JGBBPF_17435	IPCPMH_07640	NKPAJO_03500	BHFOML_00965	KLINCN_18975	CKIADD_23915	LABKBB_05885	BEJPBG_10220	AFFMCO_10505	KMGJBA_24530	JIEEFO_25955	OFDMNJ_22945	ALHOMA_34190	MLIHHA_06960	GOIAPN_08230	MDLIGP_20225	EAHPIB_06860	KPCBEG_08010	FKHDPF_08510	CNHEEI_20320	EMEHJD_19985	EFEODE_17830	GKGLKC_02850	EILLKK_20580	BFFHIN_20580	ICOPCL_20575	NNJJEM_20580	HALPEA_20580	BBEDBP_20580	JJLGJG_20590	HIFMMH_20580	HHCGAD_20590	OCKMCF_20575
malD		maltosaccharide ABC transporter permease MalD	105	105	1	1	18144				842	842	842	LJDOIC_24645	INHKBJ_24725	HBFHGO_24830	JGBBPF_17290	IPCPMH_07495	NKPAJO_03645	BHFOML_00820	KLINCN_18830	CKIADD_24060	LABKBB_05735	BEJPBG_10370	AFFMCO_17460	KMGJBA_24385	JIEEFO_26100	OFDMNJ_22800	ALHOMA_01755	MLIHHA_06815	GOIAPN_08085	MDLIGP_20370	EAHPIB_07010	KPCBEG_08155	FKHDPF_11020	CNHEEI_20470	EMEHJD_20130	EFEODE_17685	GKGLKC_06265	EILLKK_20725	BFFHIN_20725	ICOPCL_20720	NNJJEM_20725	HALPEA_20725	BBEDBP_20725	JJLGJG_20735	HIFMMH_20725	HHCGAD_20735	OCKMCF_20720
malC		maltosaccharide ABC transporter permease MalC	105	105	1	1	18143				1301	1301	1301	LJDOIC_24650	INHKBJ_24730	HBFHGO_24825	JGBBPF_17285	IPCPMH_07490	NKPAJO_03650	BHFOML_00815	KLINCN_18825	CKIADD_24065	LABKBB_05730	BEJPBG_10375	AFFMCO_17455	KMGJBA_24380	JIEEFO_26105	OFDMNJ_22795	ALHOMA_01760	MLIHHA_06810	GOIAPN_08080	MDLIGP_20375	EAHPIB_07015	KPCBEG_08160	FKHDPF_11025	CNHEEI_20475	EMEHJD_20135	EFEODE_17680	GKGLKC_06270	EILLKK_20730	BFFHIN_20730	ICOPCL_20725	NNJJEM_20730	HALPEA_20730	BBEDBP_20730	JJLGJG_20740	HIFMMH_20730	HHCGAD_20740	OCKMCF_20725
scpB		segregation/condensation protein ScpB	105	105	1	1	18006				572	572	572	LJDOIC_24885	INHKBJ_24960	HBFHGO_24595	JGBBPF_17050	IPCPMH_07255	NKPAJO_03880	BHFOML_00580	KLINCN_18590	CKIADD_24300	LABKBB_05495	BEJPBG_16005	AFFMCO_20950	KMGJBA_24145	JIEEFO_26340	OFDMNJ_22560	ALHOMA_01990	MLIHHA_06575	GOIAPN_07845	MDLIGP_20610	EAHPIB_07250	KPCBEG_03185	FKHDPF_11255	CNHEEI_20705	EMEHJD_20370	EFEODE_17450	GKGLKC_23525	EILLKK_20965	BFFHIN_20965	ICOPCL_20960	NNJJEM_20965	HALPEA_20965	BBEDBP_20965	JJLGJG_20975	HIFMMH_20965	HHCGAD_20975	OCKMCF_20960
hAMP		HAMP domain	105	105	1	1	22603				1370	1391	1388	LJDOIC_17010	INHKBJ_01825	HBFHGO_02660	JGBBPF_22270	IPCPMH_11820	NKPAJO_19345	BHFOML_17785	KLINCN_01550	CKIADD_21920	LABKBB_27505	BEJPBG_01600	AFFMCO_28010	KMGJBA_14690	JIEEFO_01305	OFDMNJ_12230	ALHOMA_12705	MLIHHA_26685	GOIAPN_28500	MDLIGP_03275	EAHPIB_03335	KPCBEG_24910	FKHDPF_22235	CNHEEI_03435	EMEHJD_03335	EFEODE_03270	GKGLKC_00235	EILLKK_03545	BFFHIN_03545	ICOPCL_03545	NNJJEM_03545	HALPEA_03545	BBEDBP_03545	JJLGJG_03545	HIFMMH_03545	HHCGAD_03545	OCKMCF_03545
scpA		segregation/condensation protein A	105	105	1	1	18005				743	752	743	LJDOIC_24890	INHKBJ_24965	HBFHGO_24590	JGBBPF_17045	IPCPMH_07250	NKPAJO_03885	BHFOML_00575	KLINCN_18585	CKIADD_24305	LABKBB_05490	BEJPBG_16000	AFFMCO_20945	KMGJBA_24140	JIEEFO_26345	OFDMNJ_22555	ALHOMA_01995	MLIHHA_06570	GOIAPN_07840	MDLIGP_20615	EAHPIB_07255	KPCBEG_03190	FKHDPF_11260	CNHEEI_20710	EMEHJD_20375	EFEODE_17445	GKGLKC_23530	EILLKK_20970	BFFHIN_20970	ICOPCL_20965	NNJJEM_20970	HALPEA_20970	BBEDBP_20970	JJLGJG_20980	HIFMMH_20970	HHCGAD_20980	OCKMCF_20965
xerD		site-specific tyrosine recombinase XerD	105	105	1	1	17951				890	890	890	LJDOIC_25055	INHKBJ_25130	HBFHGO_24425	JGBBPF_16880	IPCPMH_07085	NKPAJO_04050	BHFOML_00415	KLINCN_18425	CKIADD_24465	LABKBB_05330	BEJPBG_15835	AFFMCO_20780	KMGJBA_23975	JIEEFO_26505	OFDMNJ_22390	ALHOMA_02160	MLIHHA_06410	GOIAPN_07680	MDLIGP_20775	EAHPIB_07420	KPCBEG_03350	FKHDPF_11420	CNHEEI_20870	EMEHJD_20540	EFEODE_17280	GKGLKC_21430	EILLKK_21130	BFFHIN_21130	ICOPCL_21125	NNJJEM_21130	HALPEA_21130	BBEDBP_21130	JJLGJG_21140	HIFMMH_21130	HHCGAD_21140	OCKMCF_21125
DUF4227 domain-containing protein		DUF4227 domain-containing protein	105	105	1	1	17950				230	230	230	LJDOIC_25060	INHKBJ_25135	HBFHGO_24420	JGBBPF_16875	IPCPMH_07080	NKPAJO_04055	BHFOML_00410	KLINCN_18420	CKIADD_24470	LABKBB_05325	BEJPBG_15830	AFFMCO_20775	KMGJBA_23970	JIEEFO_26510	OFDMNJ_22385	ALHOMA_02165	MLIHHA_06405	GOIAPN_07675	MDLIGP_20780	EAHPIB_07425	KPCBEG_03355	FKHDPF_11425	CNHEEI_20875	EMEHJD_20545	EFEODE_17275	GKGLKC_21425	EILLKK_21135	BFFHIN_21135	ICOPCL_21130	NNJJEM_21135	HALPEA_21135	BBEDBP_21135	JJLGJG_21145	HIFMMH_21135	HHCGAD_21145	OCKMCF_21130
spoIIM		stage II sporulation protein M	105	105	1	1	17948				647	647	647	LJDOIC_25070	INHKBJ_25145	HBFHGO_24410	JGBBPF_16865	IPCPMH_07070	NKPAJO_04065	BHFOML_00400	KLINCN_18410	CKIADD_24480	LABKBB_05315	BEJPBG_15820	AFFMCO_20765	KMGJBA_23960	JIEEFO_26520	OFDMNJ_22375	ALHOMA_02175	MLIHHA_06395	GOIAPN_07665	MDLIGP_20790	EAHPIB_07435	KPCBEG_03365	FKHDPF_11435	CNHEEI_20885	EMEHJD_20555	EFEODE_17265	GKGLKC_21415	EILLKK_21145	BFFHIN_21145	ICOPCL_21140	NNJJEM_21145	HALPEA_21145	BBEDBP_21145	JJLGJG_21155	HIFMMH_21145	HHCGAD_21155	OCKMCF_21140
mutT		8-oxo-dGTP pyrophosphatase MutT and related house-cleaning NTP pyrophosphohydrolases, NUDIX family	105	105	1	1	17946				539	539	539	LJDOIC_25080	INHKBJ_25155	HBFHGO_24400	JGBBPF_16855	IPCPMH_07060	NKPAJO_04075	BHFOML_00390	KLINCN_18400	CKIADD_24490	LABKBB_05305	BEJPBG_15810	AFFMCO_20755	KMGJBA_23950	JIEEFO_26530	OFDMNJ_22365	ALHOMA_02185	MLIHHA_06385	GOIAPN_07655	MDLIGP_20800	EAHPIB_07445	KPCBEG_03375	FKHDPF_11445	CNHEEI_20895	EMEHJD_20565	EFEODE_17255	GKGLKC_21405	EILLKK_21155	BFFHIN_21155	ICOPCL_21150	NNJJEM_21155	HALPEA_21155	BBEDBP_21155	JJLGJG_21165	HIFMMH_21155	HHCGAD_21165	OCKMCF_21150
frsA		DUF1100 domain-containing protein	105	105	1	1	17926				923	926	923	LJDOIC_25140	INHKBJ_25215	HBFHGO_24340	JGBBPF_16795	IPCPMH_25910	NKPAJO_04135	BHFOML_00330	KLINCN_18340	CKIADD_24550	LABKBB_05245	BEJPBG_15750	AFFMCO_20695	KMGJBA_23890	JIEEFO_26590	OFDMNJ_22305	ALHOMA_02245	MLIHHA_06325	GOIAPN_07595	MDLIGP_20860	EAHPIB_07505	KPCBEG_03435	FKHDPF_11505	CNHEEI_20955	EMEHJD_20625	EFEODE_17195	GKGLKC_02605	EILLKK_21215	BFFHIN_21215	ICOPCL_21210	NNJJEM_21215	HALPEA_21215	BBEDBP_21215	JJLGJG_21225	HIFMMH_21215	HHCGAD_21225	OCKMCF_21210
bioB		biotin synthase	105	105	1	1	17911				998	998	998	LJDOIC_25180	INHKBJ_25255	HBFHGO_24300	JGBBPF_16755	IPCPMH_25870	NKPAJO_04175	BHFOML_00290	KLINCN_18300	CKIADD_24590	LABKBB_05205	BEJPBG_15710	AFFMCO_20655	KMGJBA_23850	JIEEFO_26630	OFDMNJ_22265	ALHOMA_02285	MLIHHA_06285	GOIAPN_07555	MDLIGP_20900	EAHPIB_07545	KPCBEG_03475	FKHDPF_11545	CNHEEI_20995	EMEHJD_20665	EFEODE_17155	GKGLKC_02565	EILLKK_21255	BFFHIN_21255	ICOPCL_21250	NNJJEM_21255	HALPEA_21255	BBEDBP_21255	JJLGJG_21265	HIFMMH_21255	HHCGAD_21265	OCKMCF_21250
sdaAB		L-serine ammonia-lyase, iron-sulfur-dependent subunit beta	105	105	1	1	17859				659	659	659	LJDOIC_25295	INHKBJ_25370	HBFHGO_24185	JGBBPF_16640	IPCPMH_25750	NKPAJO_04290	BHFOML_00175	KLINCN_18185	CKIADD_24705	LABKBB_05090	BEJPBG_15595	AFFMCO_15000	KMGJBA_23730	JIEEFO_26750	OFDMNJ_22145	ALHOMA_02400	MLIHHA_06165	GOIAPN_07435	MDLIGP_21020	EAHPIB_07660	KPCBEG_03600	FKHDPF_11660	CNHEEI_21110	EMEHJD_20780	EFEODE_17040	GKGLKC_25330	EILLKK_21375	BFFHIN_21375	ICOPCL_21370	NNJJEM_21375	HALPEA_21375	BBEDBP_21375	JJLGJG_21385	HIFMMH_21375	HHCGAD_21385	OCKMCF_21370
rnz		ribonuclease Z	105	105	1	1	17858				923	923	923	LJDOIC_25305	INHKBJ_25380	HBFHGO_24175	JGBBPF_16630	IPCPMH_25745	NKPAJO_04300	BHFOML_00170	KLINCN_18180	CKIADD_24710	LABKBB_05085	BEJPBG_15585	AFFMCO_14990	KMGJBA_23725	JIEEFO_26755	OFDMNJ_22140	ALHOMA_02405	MLIHHA_06160	GOIAPN_07430	MDLIGP_21025	EAHPIB_07665	KPCBEG_03605	FKHDPF_11670	CNHEEI_21120	EMEHJD_20785	EFEODE_17035	GKGLKC_25335	EILLKK_21380	BFFHIN_21380	ICOPCL_21375	NNJJEM_21380	HALPEA_21380	BBEDBP_21380	JJLGJG_21390	HIFMMH_21380	HHCGAD_21390	OCKMCF_21375
glnQ		ABC-type polar amino acid transport system, ATPase component	105	105	1	1	17846				722	722	722	LJDOIC_25360	INHKBJ_25430	HBFHGO_24125	JGBBPF_20220	IPCPMH_25695	NKPAJO_04340	BHFOML_00125	KLINCN_18135	CKIADD_24755	LABKBB_05040	BEJPBG_13805	AFFMCO_14945	KMGJBA_23675	JIEEFO_26800	OFDMNJ_22090	ALHOMA_02450	MLIHHA_06115	GOIAPN_07385	MDLIGP_21070	EAHPIB_07705	KPCBEG_03650	FKHDPF_11710	CNHEEI_21160	EMEHJD_20825	EFEODE_16995	GKGLKC_25375	EILLKK_21425	BFFHIN_21425	ICOPCL_21420	NNJJEM_21425	HALPEA_21425	BBEDBP_21425	JJLGJG_21435	HIFMMH_21425	HHCGAD_21435	OCKMCF_21420
Bacilliredoxin BT9727_3899		Bacilliredoxin BT9727_3899	105	105	1	1	17842				434	434	434	LJDOIC_25375	INHKBJ_25445	HBFHGO_24110	JGBBPF_20205	IPCPMH_25680	NKPAJO_04355	BHFOML_00110	KLINCN_18120	CKIADD_24770	LABKBB_05025	BEJPBG_13820	AFFMCO_14930	KMGJBA_23660	JIEEFO_26815	OFDMNJ_22075	ALHOMA_02465	MLIHHA_06100	GOIAPN_07370	MDLIGP_21085	EAHPIB_07720	KPCBEG_03665	FKHDPF_11725	CNHEEI_21175	EMEHJD_20840	EFEODE_16980	GKGLKC_25390	EILLKK_21440	BFFHIN_21440	ICOPCL_21435	NNJJEM_21440	HALPEA_21440	BBEDBP_21440	JJLGJG_21450	HIFMMH_21440	HHCGAD_21450	OCKMCF_21435
aceF		Pyruvate/2-oxoglutarate dehydrogenase complex, dihydrolipoamide acyltransferase (E2) component	105	105	1	1	17831				1313	1331	1319	LJDOIC_25400	INHKBJ_25470	HBFHGO_24085	JGBBPF_20180	IPCPMH_25660	NKPAJO_04380	BHFOML_00090	KLINCN_18100	CKIADD_24790	LABKBB_05005	BEJPBG_13840	AFFMCO_14910	KMGJBA_23640	JIEEFO_26835	OFDMNJ_22055	ALHOMA_02485	MLIHHA_06080	GOIAPN_07350	MDLIGP_21105	EAHPIB_07740	KPCBEG_03685	FKHDPF_11750	CNHEEI_21200	EMEHJD_20860	EFEODE_16960	GKGLKC_25405	EILLKK_21460	BFFHIN_21460	ICOPCL_21455	NNJJEM_21460	HALPEA_21460	BBEDBP_21460	JJLGJG_21470	HIFMMH_21460	HHCGAD_21470	OCKMCF_21455
buk		butyrate kinase	105	105	1	1	17824				1103	1103	1103	LJDOIC_25420	INHKBJ_25490	HBFHGO_24065	JGBBPF_20160	IPCPMH_25640	NKPAJO_04400	BHFOML_00070	KLINCN_18080	CKIADD_24810	LABKBB_04985	BEJPBG_13860	AFFMCO_14890	KMGJBA_23620	JIEEFO_26855	OFDMNJ_22035	ALHOMA_02505	MLIHHA_06060	GOIAPN_07330	MDLIGP_21125	EAHPIB_07760	KPCBEG_03705	FKHDPF_11770	CNHEEI_21220	EMEHJD_20880	EFEODE_16940	GKGLKC_10265	EILLKK_21480	BFFHIN_21480	ICOPCL_21475	NNJJEM_21480	HALPEA_21480	BBEDBP_21480	JJLGJG_21490	HIFMMH_21480	HHCGAD_21490	OCKMCF_21475
yqiS		phosphate butyryltransferase	105	105	1	1	17822				899	905	899	LJDOIC_25430	INHKBJ_25500	HBFHGO_24055	JGBBPF_20150	IPCPMH_25630	NKPAJO_04410	BHFOML_00060	KLINCN_18070	CKIADD_24820	LABKBB_04975	BEJPBG_13870	AFFMCO_14880	KMGJBA_23610	JIEEFO_26865	OFDMNJ_22025	ALHOMA_02515	MLIHHA_06050	GOIAPN_07320	MDLIGP_21135	EAHPIB_07770	KPCBEG_03715	FKHDPF_11780	CNHEEI_21230	EMEHJD_20890	EFEODE_16930	GKGLKC_10275	EILLKK_21490	BFFHIN_21490	ICOPCL_21485	NNJJEM_21490	HALPEA_21490	BBEDBP_21490	JJLGJG_21500	HIFMMH_21490	HHCGAD_21500	OCKMCF_21485
DUF2627 domain-containing protein		DUF2627 domain-containing protein	105	105	1	1	17820				233	233	233	LJDOIC_25440	INHKBJ_25510	HBFHGO_24045	JGBBPF_20140	IPCPMH_25620	NKPAJO_04420	BHFOML_00050	KLINCN_18060	CKIADD_24830	LABKBB_04965	BEJPBG_13880	AFFMCO_14870	KMGJBA_23600	JIEEFO_26875	OFDMNJ_22015	ALHOMA_02525	MLIHHA_06040	GOIAPN_07310	MDLIGP_21145	EAHPIB_07780	KPCBEG_03725	FKHDPF_11790	CNHEEI_21240	EMEHJD_20900	EFEODE_16920	GKGLKC_10285	EILLKK_21500	BFFHIN_21500	ICOPCL_21495	NNJJEM_21500	HALPEA_21500	BBEDBP_21500	JJLGJG_21510	HIFMMH_21500	HHCGAD_21510	OCKMCF_21495
spoIVB		SpoIVB peptidase	105	105	1	1	17795				1298	1298	1298	LJDOIC_25465	INHKBJ_25540	HBFHGO_24020	JGBBPF_20115	IPCPMH_25595	NKPAJO_04445	BHFOML_00025	KLINCN_18035	CKIADD_24855	LABKBB_04940	BEJPBG_23735	AFFMCO_14820	KMGJBA_23575	JIEEFO_26900	OFDMNJ_21990	ALHOMA_02550	MLIHHA_06015	GOIAPN_07285	MDLIGP_21170	EAHPIB_07805	KPCBEG_03750	FKHDPF_11815	CNHEEI_21265	EMEHJD_20925	EFEODE_16895	GKGLKC_10310	EILLKK_21525	BFFHIN_21525	ICOPCL_21520	NNJJEM_21525	HALPEA_21525	BBEDBP_21525	JJLGJG_21535	HIFMMH_21525	HHCGAD_21535	OCKMCF_21520
folD		bifunctional methylenetetrahydrofolate dehydrogenase/methenyltetrahydrofolate cyclohydrolase FolD	105	105	1	1	17785				860	860	860	LJDOIC_25505	INHKBJ_25580	HBFHGO_23980	JGBBPF_20075	IPCPMH_25555	NKPAJO_04485	BHFOML_27815	KLINCN_17995	CKIADD_24895	LABKBB_04900	BEJPBG_23775	AFFMCO_14780	KMGJBA_23535	JIEEFO_26940	OFDMNJ_21950	ALHOMA_02590	MLIHHA_05975	GOIAPN_07245	MDLIGP_21210	EAHPIB_07845	KPCBEG_03795	FKHDPF_11855	CNHEEI_21305	EMEHJD_20965	EFEODE_16855	GKGLKC_10350	EILLKK_21565	BFFHIN_21565	ICOPCL_21560	NNJJEM_21565	HALPEA_21565	BBEDBP_21565	JJLGJG_21575	HIFMMH_21565	HHCGAD_21575	OCKMCF_21560
nusB		N utilization substance protein NusB	105	105	1	1	17784				392	392	392	LJDOIC_25510	INHKBJ_25585	HBFHGO_23975	JGBBPF_20070	IPCPMH_25550	NKPAJO_04490	BHFOML_27810	KLINCN_17990	CKIADD_24900	LABKBB_04895	BEJPBG_23780	AFFMCO_14775	KMGJBA_23530	JIEEFO_26945	OFDMNJ_21945	ALHOMA_02595	MLIHHA_05970	GOIAPN_07240	MDLIGP_21215	EAHPIB_07850	KPCBEG_03800	FKHDPF_11860	CNHEEI_21310	EMEHJD_20970	EFEODE_16850	GKGLKC_10355	EILLKK_21570	BFFHIN_21570	ICOPCL_21565	NNJJEM_21570	HALPEA_21570	BBEDBP_21570	JJLGJG_21580	HIFMMH_21570	HHCGAD_21580	OCKMCF_21565
efp		elongation factor P	105	105	1	1	17764				557	557	557	LJDOIC_25590	INHKBJ_25665	HBFHGO_23900	JGBBPF_19995	IPCPMH_25470	NKPAJO_04570	BHFOML_27730	KLINCN_17910	CKIADD_24980	LABKBB_04815	BEJPBG_23860	AFFMCO_14705	KMGJBA_23450	JIEEFO_27025	OFDMNJ_21865	ALHOMA_02675	MLIHHA_05890	GOIAPN_07160	MDLIGP_21295	EAHPIB_07930	KPCBEG_03880	FKHDPF_11940	CNHEEI_21390	EMEHJD_21050	EFEODE_16770	GKGLKC_13170	EILLKK_21650	BFFHIN_21650	ICOPCL_21645	NNJJEM_21650	HALPEA_21650	BBEDBP_21650	JJLGJG_21660	HIFMMH_21650	HHCGAD_21660	OCKMCF_21645
group_12315	pepQ	Xaa-Pro dipeptidase	105	105	1	1	17762				1061	1061	1061	LJDOIC_25595	INHKBJ_25670	HBFHGO_23895	JGBBPF_19990	IPCPMH_25465	NKPAJO_04575	BHFOML_27725	KLINCN_17905	CKIADD_24985	LABKBB_04810	BEJPBG_23865	AFFMCO_14700	KMGJBA_23445	JIEEFO_27030	OFDMNJ_21860	ALHOMA_02680	MLIHHA_05885	GOIAPN_07155	MDLIGP_21300	EAHPIB_07935	KPCBEG_03885	FKHDPF_11945	CNHEEI_21395	EMEHJD_21055	EFEODE_16765	GKGLKC_13175	EILLKK_21655	BFFHIN_21655	ICOPCL_21650	NNJJEM_21655	HALPEA_21655	BBEDBP_21655	JJLGJG_21665	HIFMMH_21655	HHCGAD_21665	OCKMCF_21650
mntR		transcriptional regulator MntR	105	105	1	1	17755				428	428	428	LJDOIC_25625	INHKBJ_25700	HBFHGO_23865	JGBBPF_19960	IPCPMH_25435	NKPAJO_04605	BHFOML_27695	KLINCN_17875	CKIADD_25015	LABKBB_04780	BEJPBG_23900	AFFMCO_14670	KMGJBA_23415	JIEEFO_27060	OFDMNJ_21830	ALHOMA_02710	MLIHHA_05855	GOIAPN_07125	MDLIGP_21330	EAHPIB_07965	KPCBEG_03915	FKHDPF_11975	CNHEEI_21425	EMEHJD_21085	EFEODE_16735	GKGLKC_18085	EILLKK_21685	BFFHIN_21685	ICOPCL_21680	NNJJEM_21685	HALPEA_21685	BBEDBP_21685	JJLGJG_21695	HIFMMH_21685	HHCGAD_21695	OCKMCF_21680
argF		ornithine carbamoyltransferase	105	105	1	1	17885				641	950	944	LJDOIC_25245	INHKBJ_25320	HBFHGO_24235	JGBBPF_16690	IPCPMH_25805	NKPAJO_04240	BHFOML_00225	KLINCN_18235	CKIADD_24655	LABKBB_05140	BEJPBG_15645	AFFMCO_20555	KMGJBA_23785	JIEEFO_26695	OFDMNJ_22200	ALHOMA_02350	MLIHHA_06220	GOIAPN_07490	MDLIGP_20965	EAHPIB_07610	KPCBEG_03540	FKHDPF_11610	CNHEEI_21060	EMEHJD_20730	EFEODE_17090	GKGLKC_25280	EILLKK_21320	BFFHIN_21320	ICOPCL_21315	NNJJEM_21320	HALPEA_21320	BBEDBP_21320	JJLGJG_21330	HIFMMH_21320	HHCGAD_21330	OCKMCF_21315
group_12320	pspE	Rhodanese-related sulfurtransferase	105	105	1	1	17742				383	383	383	LJDOIC_25655	INHKBJ_25730	HBFHGO_23835	JGBBPF_19930	IPCPMH_25415	NKPAJO_04640	BHFOML_27675	KLINCN_17855	CKIADD_25035	LABKBB_04760	BEJPBG_23920	AFFMCO_21380	KMGJBA_23395	JIEEFO_27080	OFDMNJ_21810	ALHOMA_02745	MLIHHA_05835	GOIAPN_07105	MDLIGP_21350	EAHPIB_08000	KPCBEG_03935	FKHDPF_12010	CNHEEI_21460	EMEHJD_21120	EFEODE_16700	GKGLKC_18120	EILLKK_21705	BFFHIN_21705	ICOPCL_21700	NNJJEM_21705	HALPEA_21705	BBEDBP_21705	JJLGJG_21715	HIFMMH_21705	HHCGAD_21715	OCKMCF_21700
Glycosyltransferase		Glycosyltransferase	105	105	1	1	17703				191	191	191	LJDOIC_25720	INHKBJ_25800	HBFHGO_23765	JGBBPF_19865	IPCPMH_25350	NKPAJO_04705	BHFOML_27610	KLINCN_17790	CKIADD_25100	LABKBB_04695	BEJPBG_17655	AFFMCO_21455	KMGJBA_23330	JIEEFO_27145	OFDMNJ_21745	ALHOMA_02810	MLIHHA_05770	GOIAPN_07040	MDLIGP_21415	EAHPIB_08065	KPCBEG_04000	FKHDPF_12075	CNHEEI_21525	EMEHJD_21185	EFEODE_16635	GKGLKC_18185	EILLKK_21770	BFFHIN_21770	ICOPCL_21765	NNJJEM_21770	HALPEA_21750	BBEDBP_21750	JJLGJG_21760	HIFMMH_21750	HHCGAD_21760	OCKMCF_21765
metF		bifunctional homocysteine S-methyltransferase/methylenetetrahydrofolate reductase	105	105	1	1	17580				1832	1832	1832	LJDOIC_25880	INHKBJ_25955	HBFHGO_23610	JGBBPF_19710	IPCPMH_25195	NKPAJO_04860	BHFOML_27455	KLINCN_17635	CKIADD_25255	LABKBB_04535	BEJPBG_16925	AFFMCO_21610	KMGJBA_23175	JIEEFO_27305	OFDMNJ_21590	ALHOMA_03185	MLIHHA_05615	GOIAPN_06885	MDLIGP_21570	EAHPIB_08215	KPCBEG_04155	FKHDPF_12230	CNHEEI_21680	EMEHJD_21335	EFEODE_16485	GKGLKC_12515	EILLKK_21925	BFFHIN_21925	ICOPCL_21920	NNJJEM_21925	HALPEA_21905	BBEDBP_21905	JJLGJG_21915	HIFMMH_21905	HHCGAD_21915	OCKMCF_21920
group_12333	arsR	DNA-binding transcriptional regulator, ArsR family	105	105	1	1	17574				290	290	290	LJDOIC_25900	INHKBJ_25975	HBFHGO_23590	JGBBPF_19690	IPCPMH_25175	NKPAJO_04880	BHFOML_27435	KLINCN_17615	CKIADD_25275	LABKBB_04515	BEJPBG_16945	AFFMCO_21630	KMGJBA_23155	JIEEFO_27325	OFDMNJ_21570	ALHOMA_03165	MLIHHA_05595	GOIAPN_06865	MDLIGP_21590	EAHPIB_08235	KPCBEG_04175	FKHDPF_12250	CNHEEI_21700	EMEHJD_21355	EFEODE_16465	GKGLKC_12495	EILLKK_21945	BFFHIN_21945	ICOPCL_21940	NNJJEM_21945	HALPEA_21925	BBEDBP_21925	JJLGJG_21935	HIFMMH_21925	HHCGAD_21935	OCKMCF_21940
sodA		superoxide dismutase [Mn]	105	105	1	1	17551				611	635	612	LJDOIC_25980	INHKBJ_26055	HBFHGO_23510	JGBBPF_19610	IPCPMH_25095	NKPAJO_04960	BHFOML_27350	KLINCN_17530	CKIADD_25360	LABKBB_04435	BEJPBG_17025	AFFMCO_21710	KMGJBA_23075	JIEEFO_27410	OFDMNJ_21490	ALHOMA_03085	MLIHHA_05515	GOIAPN_06785	MDLIGP_21670	EAHPIB_08315	KPCBEG_04255	FKHDPF_12330	CNHEEI_21780	EMEHJD_21435	EFEODE_16385	GKGLKC_12310	EILLKK_22025	BFFHIN_22025	ICOPCL_22020	NNJJEM_22025	HALPEA_22005	BBEDBP_22005	JJLGJG_22015	HIFMMH_22005	HHCGAD_22015	OCKMCF_22020
ispG		flavodoxin-dependent (E)-4-hydroxy-3-methylbut-2-enyl-diphosphate synthase	105	105	1	1	17547				1106	1136	1111	LJDOIC_26000	INHKBJ_26075	HBFHGO_23490	JGBBPF_19590	IPCPMH_25075	NKPAJO_04980	BHFOML_27330	KLINCN_17510	CKIADD_25380	LABKBB_04415	BEJPBG_17045	AFFMCO_21730	KMGJBA_23055	JIEEFO_27430	OFDMNJ_21470	ALHOMA_03065	MLIHHA_05495	GOIAPN_06765	MDLIGP_21690	EAHPIB_08335	KPCBEG_04275	FKHDPF_12350	CNHEEI_21800	EMEHJD_21455	EFEODE_16365	GKGLKC_23380	EILLKK_22045	BFFHIN_22045	ICOPCL_22040	NNJJEM_22045	HALPEA_22025	BBEDBP_22025	JJLGJG_22035	HIFMMH_22025	HHCGAD_22035	OCKMCF_22040
znuB		ABC-type Mn2+/Zn2+ transport system, permease component	105	105	1	1	17543				833	833	833	LJDOIC_26010	INHKBJ_26085	HBFHGO_23480	JGBBPF_19580	IPCPMH_25065	NKPAJO_04990	BHFOML_27320	KLINCN_17500	CKIADD_25390	LABKBB_04405	BEJPBG_17055	AFFMCO_21740	KMGJBA_23045	JIEEFO_27440	OFDMNJ_21460	ALHOMA_03055	MLIHHA_05485	GOIAPN_06755	MDLIGP_21700	EAHPIB_08345	KPCBEG_04285	FKHDPF_12360	CNHEEI_21810	EMEHJD_21465	EFEODE_16355	GKGLKC_23370	EILLKK_22055	BFFHIN_22055	ICOPCL_22050	NNJJEM_22055	HALPEA_22035	BBEDBP_22035	JJLGJG_22045	HIFMMH_22035	HHCGAD_22045	OCKMCF_22050
znuC		ABC-type Mn2+/Zn2+ transport system, ATPase component	105	105	1	1	17542				770	770	770	LJDOIC_26015	INHKBJ_26090	HBFHGO_23475	JGBBPF_19575	IPCPMH_25060	NKPAJO_04995	BHFOML_27315	KLINCN_17495	CKIADD_25395	LABKBB_04400	BEJPBG_17060	AFFMCO_21745	KMGJBA_23040	JIEEFO_27445	OFDMNJ_21455	ALHOMA_03050	MLIHHA_05480	GOIAPN_06750	MDLIGP_21705	EAHPIB_08350	KPCBEG_04290	FKHDPF_12365	CNHEEI_21815	EMEHJD_21470	EFEODE_16350	GKGLKC_23365	EILLKK_22060	BFFHIN_22060	ICOPCL_22055	NNJJEM_22060	HALPEA_22040	BBEDBP_22040	JJLGJG_22050	HIFMMH_22040	HHCGAD_22050	OCKMCF_22055
group_12338	yitT	DUF161 DUF2179 domains-containing protein	105	105	1	1	17541				878	878	878	LJDOIC_26020	INHKBJ_26095	HBFHGO_23470	JGBBPF_19570	IPCPMH_25055	NKPAJO_05000	BHFOML_27310	KLINCN_17490	CKIADD_25400	LABKBB_04395	BEJPBG_17065	AFFMCO_21750	KMGJBA_23035	JIEEFO_27450	OFDMNJ_21450	ALHOMA_03045	MLIHHA_05475	GOIAPN_06745	MDLIGP_21710	EAHPIB_08355	KPCBEG_04295	FKHDPF_12370	CNHEEI_21820	EMEHJD_21475	EFEODE_16345	GKGLKC_23360	EILLKK_22065	BFFHIN_22065	ICOPCL_22060	NNJJEM_22065	HALPEA_22045	BBEDBP_22045	JJLGJG_22055	HIFMMH_22045	HHCGAD_22055	OCKMCF_22060
ppsR		Putative pyruvate, phosphate dikinase regulatory protein	105	105	1	1	17528				812	812	812	LJDOIC_26075	INHKBJ_26150	HBFHGO_23415	JGBBPF_19510	IPCPMH_25000	NKPAJO_05055	BHFOML_27255	KLINCN_17435	CKIADD_25455	LABKBB_04340	BEJPBG_17120	AFFMCO_21805	KMGJBA_22980	JIEEFO_27505	OFDMNJ_21395	ALHOMA_02990	MLIHHA_05420	GOIAPN_06690	MDLIGP_21765	EAHPIB_08410	KPCBEG_04350	FKHDPF_12425	CNHEEI_21875	EMEHJD_21530	EFEODE_16290	GKGLKC_23305	EILLKK_22120	BFFHIN_22120	ICOPCL_22115	NNJJEM_22120	HALPEA_22100	BBEDBP_22100	JJLGJG_22110	HIFMMH_22100	HHCGAD_22110	OCKMCF_22115
era		GTPase Era	105	105	1	1	17523				905	905	905	LJDOIC_26095	INHKBJ_26170	HBFHGO_23395	JGBBPF_19490	IPCPMH_24980	NKPAJO_05075	BHFOML_27235	KLINCN_17415	CKIADD_25475	LABKBB_04320	BEJPBG_17140	AFFMCO_21825	KMGJBA_22960	JIEEFO_27525	OFDMNJ_21375	ALHOMA_02970	MLIHHA_05400	GOIAPN_06670	MDLIGP_21785	EAHPIB_08430	KPCBEG_04370	FKHDPF_12445	CNHEEI_21895	EMEHJD_21550	EFEODE_16270	GKGLKC_23285	EILLKK_22140	BFFHIN_22140	ICOPCL_22135	NNJJEM_22140	HALPEA_22120	BBEDBP_22120	JJLGJG_22130	HIFMMH_22120	HHCGAD_22130	OCKMCF_22135
ybeY		rRNA maturation RNase YbeY	105	105	1	1	17520				470	470	470	LJDOIC_26110	INHKBJ_26185	HBFHGO_23380	JGBBPF_19475	IPCPMH_24965	NKPAJO_05090	BHFOML_27220	KLINCN_17400	CKIADD_25490	LABKBB_04305	BEJPBG_17155	AFFMCO_21840	KMGJBA_22945	JIEEFO_27540	OFDMNJ_21360	ALHOMA_02955	MLIHHA_05385	GOIAPN_06655	MDLIGP_21800	EAHPIB_08445	KPCBEG_04385	FKHDPF_12460	CNHEEI_21910	EMEHJD_21565	EFEODE_16255	GKGLKC_09850	EILLKK_22155	BFFHIN_22155	ICOPCL_22150	NNJJEM_22155	HALPEA_22135	BBEDBP_22135	JJLGJG_22145	HIFMMH_22135	HHCGAD_22145	OCKMCF_22150
phoH		Phosphate starvation-inducible protein PhoH, putative ATPase	105	105	1	1	17517				959	959	959	LJDOIC_26120	INHKBJ_26195	HBFHGO_23370	JGBBPF_19465	IPCPMH_24955	NKPAJO_05100	BHFOML_27210	KLINCN_17390	CKIADD_25500	LABKBB_04295	BEJPBG_17165	AFFMCO_21850	KMGJBA_22935	JIEEFO_27550	OFDMNJ_21350	ALHOMA_02945	MLIHHA_05375	GOIAPN_06645	MDLIGP_21810	EAHPIB_08455	KPCBEG_04395	FKHDPF_12470	CNHEEI_21920	EMEHJD_21575	EFEODE_16245	GKGLKC_09860	EILLKK_22165	BFFHIN_22165	ICOPCL_22160	NNJJEM_22165	HALPEA_22145	BBEDBP_22145	JJLGJG_22155	HIFMMH_22145	HHCGAD_22155	OCKMCF_22160
mtaB		tRNA (N(6)-L-threonylcarbamoyladenosine(37)-C(2))-methylthiotransferase MtaB	105	105	1	1	17512				1352	1436	1352	LJDOIC_26150	INHKBJ_26220	HBFHGO_23345	JGBBPF_19440	IPCPMH_24930	NKPAJO_05125	BHFOML_27185	KLINCN_17365	CKIADD_25525	LABKBB_04270	BEJPBG_17190	AFFMCO_21875	KMGJBA_22910	JIEEFO_27575	OFDMNJ_21325	ALHOMA_03215	MLIHHA_05350	GOIAPN_06620	MDLIGP_21835	EAHPIB_08480	KPCBEG_04420	FKHDPF_12495	CNHEEI_21945	EMEHJD_21600	EFEODE_16220	GKGLKC_17170	EILLKK_22190	BFFHIN_22190	ICOPCL_22185	NNJJEM_22190	HALPEA_22170	BBEDBP_22170	JJLGJG_22180	HIFMMH_22170	HHCGAD_22180	OCKMCF_22185
hxlR		DNA-binding transcriptional regulator, HxlR family	105	105	1	1	17504				374	374	374	LJDOIC_26190	INHKBJ_26260	HBFHGO_23305	JGBBPF_19400	IPCPMH_24890	NKPAJO_05165	BHFOML_27145	KLINCN_17325	CKIADD_25565	LABKBB_04230	BEJPBG_17230	AFFMCO_21915	KMGJBA_22870	JIEEFO_27615	OFDMNJ_21285	ALHOMA_03255	MLIHHA_05310	GOIAPN_06580	MDLIGP_21875	EAHPIB_08520	KPCBEG_04460	FKHDPF_12535	CNHEEI_21985	EMEHJD_21640	EFEODE_16180	GKGLKC_17130	EILLKK_22230	BFFHIN_22230	ICOPCL_22225	NNJJEM_22230	HALPEA_22210	BBEDBP_22210	JJLGJG_22220	HIFMMH_22210	HHCGAD_22220	OCKMCF_22225
yqzM		YqzM family protein	105	105	1	1	17497				134	134	134	LJDOIC_26220	INHKBJ_26290	HBFHGO_23275	JGBBPF_19370	IPCPMH_24860	NKPAJO_05195	BHFOML_27115	KLINCN_17295	CKIADD_25595	LABKBB_04200	BEJPBG_17260	AFFMCO_21945	KMGJBA_22840	JIEEFO_27645	OFDMNJ_21255	ALHOMA_03285	MLIHHA_05280	GOIAPN_06550	MDLIGP_21905	EAHPIB_08550	KPCBEG_04490	FKHDPF_12565	CNHEEI_22015	EMEHJD_21670	EFEODE_16150	GKGLKC_17100	EILLKK_22260	BFFHIN_22260	ICOPCL_22255	NNJJEM_22260	HALPEA_22240	BBEDBP_22240	JJLGJG_22250	HIFMMH_22240	HHCGAD_22250	OCKMCF_22255
comEB		ComE operon protein 2	105	105	1	1	17494				557	557	557	LJDOIC_26230	INHKBJ_26300	HBFHGO_23265	JGBBPF_19360	IPCPMH_24850	NKPAJO_05205	BHFOML_27105	KLINCN_17285	CKIADD_25605	LABKBB_04190	BEJPBG_17270	AFFMCO_21955	KMGJBA_22830	JIEEFO_27655	OFDMNJ_21245	ALHOMA_03295	MLIHHA_05270	GOIAPN_06540	MDLIGP_21920	EAHPIB_08560	KPCBEG_04500	FKHDPF_12575	CNHEEI_22025	EMEHJD_21680	EFEODE_16140	GKGLKC_17090	EILLKK_22270	BFFHIN_22270	ICOPCL_22265	NNJJEM_22270	HALPEA_22250	BBEDBP_22250	JJLGJG_22260	HIFMMH_22250	HHCGAD_22260	OCKMCF_22265
psd		phosphatidylserine decarboxylase	105	105	1	1	17481				788	788	788	LJDOIC_26290	INHKBJ_26360	HBFHGO_23205	JGBBPF_19300	IPCPMH_24795	NKPAJO_05265	BHFOML_27050	KLINCN_17225	CKIADD_25660	LABKBB_04130	BEJPBG_17330	AFFMCO_22015	KMGJBA_22770	JIEEFO_27710	OFDMNJ_21190	ALHOMA_03355	MLIHHA_05215	GOIAPN_06485	MDLIGP_21975	EAHPIB_08620	KPCBEG_04555	FKHDPF_12635	CNHEEI_22085	EMEHJD_21740	EFEODE_16080	GKGLKC_17030	EILLKK_22330	BFFHIN_22330	ICOPCL_22325	NNJJEM_22330	HALPEA_22310	BBEDBP_22310	JJLGJG_22320	HIFMMH_22310	HHCGAD_22320	OCKMCF_22325
merR		Transcriptional regulator, MerR family	105	105	1	1	17390				545	545	545	LJDOIC_26400	INHKBJ_26470	HBFHGO_23095	JGBBPF_19190	IPCPMH_24675	NKPAJO_05375	BHFOML_26930	KLINCN_17110	CKIADD_25775	LABKBB_04020	BEJPBG_12805	AFFMCO_27055	KMGJBA_22650	JIEEFO_27830	OFDMNJ_21070	ALHOMA_04325	MLIHHA_05095	GOIAPN_06365	MDLIGP_22095	EAHPIB_08730	KPCBEG_04675	FKHDPF_12745	CNHEEI_22195	EMEHJD_21850	EFEODE_15970	GKGLKC_25710	EILLKK_22450	BFFHIN_22450	ICOPCL_22445	NNJJEM_22450	HALPEA_22430	BBEDBP_22430	JJLGJG_22440	HIFMMH_22430	HHCGAD_22440	OCKMCF_22445
trmR		tRNA 5-hydroxyU34 O-methylase TrmR/YrrM	105	105	1	1	17361				641	641	641	LJDOIC_26510	INHKBJ_26580	HBFHGO_22985	JGBBPF_19080	IPCPMH_24570	NKPAJO_05485	BHFOML_26825	KLINCN_17005	CKIADD_25880	LABKBB_03915	BEJPBG_26550	AFFMCO_27160	KMGJBA_22545	JIEEFO_27935	OFDMNJ_20965	ALHOMA_04220	MLIHHA_04990	GOIAPN_06260	MDLIGP_22200	EAHPIB_08835	KPCBEG_04780	FKHDPF_12855	CNHEEI_22305	EMEHJD_21955	EFEODE_15865	GKGLKC_23760	EILLKK_22555	BFFHIN_22555	ICOPCL_22550	NNJJEM_22555	HALPEA_22535	BBEDBP_22535	JJLGJG_22545	HIFMMH_22535	HHCGAD_22545	OCKMCF_22550
ruvX		Holliday junction resolvase RuvX	105	105	1	1	17358				413	413	413	LJDOIC_26525	INHKBJ_26595	HBFHGO_22970	JGBBPF_19065	IPCPMH_24555	NKPAJO_05500	BHFOML_26810	KLINCN_16990	CKIADD_09980	LABKBB_03900	BEJPBG_26565	AFFMCO_27175	KMGJBA_22530	JIEEFO_27950	OFDMNJ_20950	ALHOMA_04205	MLIHHA_04975	GOIAPN_06245	MDLIGP_22215	EAHPIB_08850	KPCBEG_04795	FKHDPF_12870	CNHEEI_22320	EMEHJD_21970	EFEODE_15850	GKGLKC_23775	EILLKK_22570	BFFHIN_22570	ICOPCL_22565	NNJJEM_22570	HALPEA_22550	BBEDBP_22550	JJLGJG_22560	HIFMMH_22550	HHCGAD_22560	OCKMCF_22565
putative UDP-N-acetylglucosamine--peptide N-acetylglucosaminyltransferase SPINDLY		putative UDP-N-acetylglucosamine--peptide N-acetylglucosaminyltransferase SPINDLY	105	105	1	1	17345				659	659	659	LJDOIC_26570	INHKBJ_26640	HBFHGO_22925	JGBBPF_19020	IPCPMH_24510	NKPAJO_05545	BHFOML_26765	KLINCN_16945	CKIADD_09935	LABKBB_03855	BEJPBG_26610	AFFMCO_27220	KMGJBA_22485	JIEEFO_27995	OFDMNJ_20905	ALHOMA_04160	MLIHHA_04930	GOIAPN_06200	MDLIGP_22260	EAHPIB_08895	KPCBEG_04845	FKHDPF_12915	CNHEEI_22365	EMEHJD_22015	EFEODE_15805	GKGLKC_23820	EILLKK_22615	BFFHIN_22615	ICOPCL_22610	NNJJEM_22615	HALPEA_22595	BBEDBP_22595	JJLGJG_22605	HIFMMH_22595	HHCGAD_22605	OCKMCF_22610
secDF		protein translocase subunit SecDF	105	105	1	1	17320				1943	2264	2260	LJDOIC_26645	INHKBJ_26720	HBFHGO_22845	JGBBPF_00215	IPCPMH_24435	NKPAJO_05630	BHFOML_26690	KLINCN_16865	CKIADD_09860	LABKBB_03780	BEJPBG_26700	AFFMCO_27305	KMGJBA_22410	JIEEFO_28070	OFDMNJ_20830	ALHOMA_04080	MLIHHA_04855	GOIAPN_06125	MDLIGP_22335	EAHPIB_08975	KPCBEG_04920	FKHDPF_12995	CNHEEI_22445	EMEHJD_22090	EFEODE_15730	GKGLKC_23895	EILLKK_22690	BFFHIN_22690	ICOPCL_22685	NNJJEM_22690	HALPEA_22670	BBEDBP_22670	JJLGJG_22680	HIFMMH_22670	HHCGAD_22680	OCKMCF_22685
group_12359	spoVB	stage V sporulation protein B	105	105	1	1	17318				1559	1559	1559	LJDOIC_26655	INHKBJ_26730	HBFHGO_22835	JGBBPF_00205	IPCPMH_24425	NKPAJO_05640	BHFOML_26680	KLINCN_16855	CKIADD_09850	LABKBB_03770	BEJPBG_26710	AFFMCO_27315	KMGJBA_22400	JIEEFO_28080	OFDMNJ_20820	ALHOMA_04070	MLIHHA_04845	GOIAPN_06115	MDLIGP_22345	EAHPIB_08985	KPCBEG_04930	FKHDPF_13005	CNHEEI_22455	EMEHJD_22100	EFEODE_15720	GKGLKC_23905	EILLKK_22700	BFFHIN_22700	ICOPCL_22695	NNJJEM_22700	HALPEA_22680	BBEDBP_22680	JJLGJG_22690	HIFMMH_22680	HHCGAD_22690	OCKMCF_22695
lolD		ABC-type lipoprotein export system, ATPase component	105	105	1	1	17234				743	776	775	LJDOIC_26775	INHKBJ_08395	HBFHGO_22705	JGBBPF_14395	IPCPMH_24290	NKPAJO_05770	BHFOML_26545	KLINCN_16720	CKIADD_09715	LABKBB_03635	BEJPBG_12245	AFFMCO_24875	KMGJBA_22265	JIEEFO_12325	OFDMNJ_06610	ALHOMA_03940	MLIHHA_04710	GOIAPN_05980	MDLIGP_22480	EAHPIB_09105	KPCBEG_05065	FKHDPF_13135	CNHEEI_22585	EMEHJD_22230	EFEODE_15590	GKGLKC_25485	EILLKK_22835	BFFHIN_22835	ICOPCL_22830	NNJJEM_22835	HALPEA_22815	BBEDBP_22815	JJLGJG_22825	HIFMMH_22815	HHCGAD_22825	OCKMCF_22830
obgE		GTPase ObgE	105	105	1	1	17230				1286	1286	1286	LJDOIC_26790	INHKBJ_08380	HBFHGO_22690	JGBBPF_14380	IPCPMH_24270	NKPAJO_05785	BHFOML_26525	KLINCN_16700	CKIADD_09695	LABKBB_03615	BEJPBG_12230	AFFMCO_24860	KMGJBA_22245	JIEEFO_12345	OFDMNJ_06630	ALHOMA_03925	MLIHHA_04690	GOIAPN_05960	MDLIGP_22500	EAHPIB_09120	KPCBEG_05085	FKHDPF_13150	CNHEEI_22600	EMEHJD_22245	EFEODE_15575	GKGLKC_25500	EILLKK_22855	BFFHIN_22855	ICOPCL_22850	NNJJEM_22855	HALPEA_22835	BBEDBP_22835	JJLGJG_22845	HIFMMH_22835	HHCGAD_22845	OCKMCF_22850
spo0B		Stage 0 sporulation initiation phosphotransferase Spo0B	105	105	1	1	17229				548	548	548	LJDOIC_26795	INHKBJ_08375	HBFHGO_22685	JGBBPF_14375	IPCPMH_24265	NKPAJO_05790	BHFOML_26520	KLINCN_16695	CKIADD_09690	LABKBB_03610	BEJPBG_12225	AFFMCO_24855	KMGJBA_22240	JIEEFO_12350	OFDMNJ_06635	ALHOMA_03920	MLIHHA_04685	GOIAPN_05955	MDLIGP_22505	EAHPIB_09125	KPCBEG_05090	FKHDPF_13155	CNHEEI_22605	EMEHJD_22250	EFEODE_15570	GKGLKC_25505	EILLKK_22860	BFFHIN_22860	ICOPCL_22855	NNJJEM_22860	HALPEA_22840	BBEDBP_22840	JJLGJG_22850	HIFMMH_22840	HHCGAD_22850	OCKMCF_22855
minC		septum site-determining protein MinC	105	105	1	1	17219				686	695	686	LJDOIC_26835	INHKBJ_08335	HBFHGO_22645	JGBBPF_14335	IPCPMH_24225	NKPAJO_05830	BHFOML_26480	KLINCN_16655	CKIADD_09650	LABKBB_03570	BEJPBG_12185	AFFMCO_24815	KMGJBA_22200	JIEEFO_12390	OFDMNJ_06675	ALHOMA_03880	MLIHHA_04645	GOIAPN_05915	MDLIGP_22545	EAHPIB_09165	KPCBEG_05130	FKHDPF_13195	CNHEEI_22645	EMEHJD_22290	EFEODE_15530	GKGLKC_25545	EILLKK_22900	BFFHIN_22900	ICOPCL_22895	NNJJEM_22900	HALPEA_22880	BBEDBP_22880	JJLGJG_22890	HIFMMH_22880	HHCGAD_22890	OCKMCF_22895
ccmC		ABC-type transport system involved in cytochrome c biogenesis, permease component	105	105	1	1	17189				833	833	833	LJDOIC_26910	INHKBJ_08260	HBFHGO_22570	JGBBPF_14260	IPCPMH_24150	NKPAJO_05905	BHFOML_26405	KLINCN_16580	CKIADD_09575	LABKBB_03495	BEJPBG_12110	AFFMCO_24740	KMGJBA_22125	JIEEFO_12465	OFDMNJ_06750	ALHOMA_03805	MLIHHA_04570	GOIAPN_05840	MDLIGP_22620	EAHPIB_09240	KPCBEG_05205	FKHDPF_13270	CNHEEI_22720	EMEHJD_22365	EFEODE_15455	GKGLKC_20370	EILLKK_22975	BFFHIN_22975	ICOPCL_22970	NNJJEM_22975	HALPEA_22955	BBEDBP_22955	JJLGJG_22965	HIFMMH_22955	HHCGAD_22965	OCKMCF_22970
hemA		glutamyl-tRNA reductase	105	105	1	1	17188				1334	1334	1334	LJDOIC_26915	INHKBJ_08255	HBFHGO_22565	JGBBPF_14255	IPCPMH_24145	NKPAJO_05910	BHFOML_26400	KLINCN_16575	CKIADD_09570	LABKBB_03490	BEJPBG_12105	AFFMCO_24735	KMGJBA_22120	JIEEFO_12470	OFDMNJ_06755	ALHOMA_03800	MLIHHA_04565	GOIAPN_05835	MDLIGP_22625	EAHPIB_09245	KPCBEG_05210	FKHDPF_13275	CNHEEI_22725	EMEHJD_22370	EFEODE_15450	GKGLKC_20365	EILLKK_22980	BFFHIN_22980	ICOPCL_22975	NNJJEM_22980	HALPEA_22960	BBEDBP_22960	JJLGJG_22970	HIFMMH_22960	HHCGAD_22970	OCKMCF_22975
ysxC		ribosome biogenesis GTP-binding protein YsxC	105	105	1	1	17185				596	596	596	LJDOIC_26930	INHKBJ_08240	HBFHGO_22550	JGBBPF_14240	IPCPMH_24130	NKPAJO_05925	BHFOML_26385	KLINCN_16560	CKIADD_09555	LABKBB_03475	BEJPBG_12090	AFFMCO_24720	KMGJBA_22105	JIEEFO_12485	OFDMNJ_06770	ALHOMA_03785	MLIHHA_04550	GOIAPN_05820	MDLIGP_22640	EAHPIB_09260	KPCBEG_05225	FKHDPF_13290	CNHEEI_22740	EMEHJD_22385	EFEODE_15435	GKGLKC_20350	EILLKK_22995	BFFHIN_22995	ICOPCL_22990	NNJJEM_22995	HALPEA_22975	BBEDBP_22975	JJLGJG_22985	HIFMMH_22975	HHCGAD_22985	OCKMCF_22990
etfA		electron transfer flavoprotein subunit alpha	105	105	1	1	16996				824	977	975	LJDOIC_27140	INHKBJ_08030	HBFHGO_22340	JGBBPF_06730	IPCPMH_23855	NKPAJO_06140	BHFOML_26115	KLINCN_16285	CKIADD_09285	LABKBB_03200	BEJPBG_11825	AFFMCO_24460	KMGJBA_21830	JIEEFO_12760	OFDMNJ_07045	ALHOMA_03455	MLIHHA_04275	GOIAPN_05545	MDLIGP_22915	EAHPIB_12635	KPCBEG_05500	FKHDPF_13505	CNHEEI_22955	EMEHJD_22600	EFEODE_15220	GKGLKC_20710	EILLKK_23270	BFFHIN_23270	ICOPCL_23265	NNJJEM_23270	HALPEA_23250	BBEDBP_23250	JJLGJG_23260	HIFMMH_23250	HHCGAD_23260	OCKMCF_23265
group_12371	caiD	enoyl-CoA hydratase	105	105	1	1	16994				776	776	776	LJDOIC_27150	INHKBJ_08020	HBFHGO_22330	JGBBPF_06720	IPCPMH_23845	NKPAJO_06150	BHFOML_26105	KLINCN_16275	CKIADD_09275	LABKBB_03190	BEJPBG_11815	AFFMCO_24450	KMGJBA_21820	JIEEFO_12770	OFDMNJ_07055	ALHOMA_03445	MLIHHA_04265	GOIAPN_05535	MDLIGP_22925	EAHPIB_12645	KPCBEG_05510	FKHDPF_13515	CNHEEI_22965	EMEHJD_22610	EFEODE_15210	GKGLKC_20700	EILLKK_23280	BFFHIN_23280	ICOPCL_23275	NNJJEM_23280	HALPEA_23260	BBEDBP_23260	JJLGJG_23270	HIFMMH_23260	HHCGAD_23270	OCKMCF_23275
sspI		small acid-soluble spore protein SspI	105	105	1	1	16910				209	209	209	LJDOIC_27360	INHKBJ_07810	HBFHGO_12940	JGBBPF_06515	IPCPMH_23635	NKPAJO_21200	BHFOML_25890	KLINCN_16060	CKIADD_09060	LABKBB_02980	BEJPBG_11600	AFFMCO_24250	KMGJBA_27820	JIEEFO_12980	OFDMNJ_07265	ALHOMA_05130	MLIHHA_04055	GOIAPN_05325	MDLIGP_23135	EAHPIB_16585	KPCBEG_05720	FKHDPF_09425	CNHEEI_23155	EMEHJD_22810	EFEODE_14920	GKGLKC_05760	EILLKK_23490	BFFHIN_23490	ICOPCL_23485	NNJJEM_23490	HALPEA_23470	BBEDBP_23470	JJLGJG_23480	HIFMMH_23470	HHCGAD_23480	OCKMCF_23485
dut2		Dimeric dUTPase, all-alpha-NTP-PPase (MazG) superfamily	105	105	1	1	16899				395	491	490	LJDOIC_27390	INHKBJ_07765	HBFHGO_12895	JGBBPF_06470	IPCPMH_23585	NKPAJO_21235	BHFOML_25840	KLINCN_16010	CKIADD_09010	LABKBB_02930	BEJPBG_11550	AFFMCO_24190	KMGJBA_27770	JIEEFO_13030	OFDMNJ_07315	ALHOMA_05080	MLIHHA_04005	GOIAPN_05275	MDLIGP_23185	EAHPIB_16530	KPCBEG_05770	FKHDPF_09390	CNHEEI_23190	EMEHJD_22860	EFEODE_14870	GKGLKC_05725	EILLKK_23540	BFFHIN_23540	ICOPCL_23535	NNJJEM_23540	HALPEA_23520	BBEDBP_23520	JJLGJG_23530	HIFMMH_23520	HHCGAD_23530	OCKMCF_23535
rplT		50S ribosomal protein L20	105	105	1	1	16898				251	356	355	LJDOIC_27395	INHKBJ_07760	HBFHGO_12890	JGBBPF_06465	IPCPMH_23580	NKPAJO_21240	BHFOML_25835	KLINCN_16005	CKIADD_09005	LABKBB_02925	BEJPBG_11545	AFFMCO_24185	KMGJBA_27765	JIEEFO_13035	OFDMNJ_07320	ALHOMA_05075	MLIHHA_04000	GOIAPN_05270	MDLIGP_23190	EAHPIB_16525	KPCBEG_05775	FKHDPF_09385	CNHEEI_23195	EMEHJD_22865	EFEODE_14865	GKGLKC_05720	EILLKK_23545	BFFHIN_23545	ICOPCL_23540	NNJJEM_23545	HALPEA_23525	BBEDBP_23525	JJLGJG_23535	HIFMMH_23525	HHCGAD_23535	OCKMCF_23540
dnaI		primosomal protein DnaI	105	105	1	1	16893				938	938	938	LJDOIC_27425	INHKBJ_22690	HBFHGO_21820	JGBBPF_06435	IPCPMH_23555	NKPAJO_21265	BHFOML_25810	KLINCN_15980	CKIADD_28190	LABKBB_02900	BEJPBG_11520	AFFMCO_24160	KMGJBA_27740	JIEEFO_13060	OFDMNJ_07345	ALHOMA_05050	MLIHHA_03975	GOIAPN_05245	MDLIGP_23215	EAHPIB_16500	KPCBEG_05800	FKHDPF_09360	CNHEEI_23220	EMEHJD_22890	EFEODE_14840	GKGLKC_05695	EILLKK_23570	BFFHIN_23570	ICOPCL_23565	NNJJEM_23570	HALPEA_23550	BBEDBP_23550	JJLGJG_23560	HIFMMH_23550	HHCGAD_23560	OCKMCF_23565
phoP		two-component system response regulator PhoP	105	105	1	1	16882				719	719	719	LJDOIC_27475	INHKBJ_22640	HBFHGO_21870	JGBBPF_06385	IPCPMH_23505	NKPAJO_21315	BHFOML_25760	KLINCN_15930	CKIADD_06055	LABKBB_02850	BEJPBG_11470	AFFMCO_24110	KMGJBA_27690	JIEEFO_13110	OFDMNJ_07395	ALHOMA_05000	MLIHHA_03925	GOIAPN_05195	MDLIGP_23265	EAHPIB_16450	KPCBEG_05850	FKHDPF_09310	CNHEEI_23270	EMEHJD_22940	EFEODE_14790	GKGLKC_05645	EILLKK_23620	BFFHIN_23620	ICOPCL_23615	NNJJEM_23620	HALPEA_23600	BBEDBP_23600	JJLGJG_23610	HIFMMH_23600	HHCGAD_23610	OCKMCF_23615
ytvI		sporulation integral membrane protein YtvI	105	105	1	1	16873				1118	1121	1118	LJDOIC_27515	INHKBJ_22600	HBFHGO_21910	JGBBPF_06350	IPCPMH_23470	NKPAJO_21355	BHFOML_25725	KLINCN_15895	CKIADD_06090	LABKBB_02815	BEJPBG_11430	AFFMCO_24070	KMGJBA_27655	JIEEFO_13145	OFDMNJ_07430	ALHOMA_04960	MLIHHA_03890	GOIAPN_05160	MDLIGP_23300	EAHPIB_16410	KPCBEG_05885	FKHDPF_09270	CNHEEI_23310	EMEHJD_22975	EFEODE_14755	GKGLKC_12115	EILLKK_23655	BFFHIN_23655	ICOPCL_23650	NNJJEM_23655	HALPEA_23635	BBEDBP_23635	JJLGJG_23645	HIFMMH_23635	HHCGAD_23645	OCKMCF_23650
nrnA		nanoRNase/pAp phosphatase, hydrolyzes c-di-AMP and oligoRNAs	105	105	1	1	16862				932	932	932	LJDOIC_27570	INHKBJ_22545	HBFHGO_21965	JGBBPF_06295	IPCPMH_23415	NKPAJO_21410	BHFOML_25670	KLINCN_15840	CKIADD_06145	LABKBB_02760	BEJPBG_11375	AFFMCO_24015	KMGJBA_27600	JIEEFO_13200	OFDMNJ_07485	ALHOMA_04905	MLIHHA_03835	GOIAPN_05105	MDLIGP_23355	EAHPIB_16355	KPCBEG_05940	FKHDPF_09215	CNHEEI_23365	EMEHJD_23030	EFEODE_14700	GKGLKC_12060	EILLKK_23710	BFFHIN_23710	ICOPCL_23705	NNJJEM_23710	HALPEA_23690	BBEDBP_23690	JJLGJG_23700	HIFMMH_23690	HHCGAD_23700	OCKMCF_23705
group_12384	Group-specific protein	Group-specific protein	105	105	1	1	16829				206	206	206	LJDOIC_27620	INHKBJ_22495	HBFHGO_22015	JGBBPF_06245	IPCPMH_23360	NKPAJO_21465	BHFOML_25615	KLINCN_15785	CKIADD_06200	LABKBB_02705	BEJPBG_11320	AFFMCO_23960	KMGJBA_27545	JIEEFO_13255	OFDMNJ_07540	ALHOMA_04850	MLIHHA_03780	GOIAPN_05050	MDLIGP_23410	EAHPIB_16295	KPCBEG_05995	FKHDPF_09160	CNHEEI_23420	EMEHJD_23090	EFEODE_14645	GKGLKC_12000	EILLKK_23765	BFFHIN_23765	ICOPCL_23760	NNJJEM_23765	HALPEA_23745	BBEDBP_23745	JJLGJG_23755	HIFMMH_23745	HHCGAD_23755	OCKMCF_23760
ytfJ		GerW family sporulation protein	105	105	1	1	16758				392	395	394	LJDOIC_27735	INHKBJ_04920	HBFHGO_13110	JGBBPF_06125	IPCPMH_23065	NKPAJO_21595	BHFOML_25485	KLINCN_15655	CKIADD_06330	LABKBB_02580	BEJPBG_11195	AFFMCO_16655	KMGJBA_29135	JIEEFO_02475	OFDMNJ_07670	ALHOMA_04715	MLIHHA_03650	GOIAPN_04920	MDLIGP_23540	EAHPIB_16155	KPCBEG_06125	FKHDPF_09025	CNHEEI_23555	EMEHJD_23200	EFEODE_14535	GKGLKC_11875	EILLKK_23895	BFFHIN_23895	ICOPCL_23890	NNJJEM_23895	HALPEA_23875	BBEDBP_23875	JJLGJG_23885	HIFMMH_23875	HHCGAD_23885	OCKMCF_23890
phnB		Zn-dependent glyoxalase, PhnB family	105	105	1	1	16754				431	431	431	LJDOIC_27755	INHKBJ_04940	HBFHGO_13130	JGBBPF_06105	IPCPMH_23085	NKPAJO_21615	BHFOML_25465	KLINCN_15635	CKIADD_06350	LABKBB_02560	BEJPBG_11175	AFFMCO_16675	KMGJBA_29155	JIEEFO_02495	OFDMNJ_07690	ALHOMA_04695	MLIHHA_03630	GOIAPN_04900	MDLIGP_23560	EAHPIB_16135	KPCBEG_06145	FKHDPF_09005	CNHEEI_23575	EMEHJD_23220	EFEODE_14515	GKGLKC_11855	EILLKK_23915	BFFHIN_23915	ICOPCL_23910	NNJJEM_23915	HALPEA_23895	BBEDBP_23895	JJLGJG_23905	HIFMMH_23895	HHCGAD_23905	OCKMCF_23910
acsA		acetate--CoA ligase	105	105	1	1	16660				1049	1718	1711	LJDOIC_27845	INHKBJ_05075	HBFHGO_07750	JGBBPF_06025	IPCPMH_23180	NKPAJO_21710	BHFOML_25375	KLINCN_15545	CKIADD_06440	LABKBB_02465	BEJPBG_14845	AFFMCO_16770	KMGJBA_29250	JIEEFO_02590	OFDMNJ_07785	ALHOMA_04505	MLIHHA_03535	GOIAPN_04805	MDLIGP_23660	EAHPIB_10400	KPCBEG_06240	FKHDPF_08910	CNHEEI_23670	EMEHJD_23325	EFEODE_14410	GKGLKC_11750	EILLKK_24010	BFFHIN_24010	ICOPCL_24005	NNJJEM_24010	HALPEA_23990	BBEDBP_23990	JJLGJG_24000	HIFMMH_23990	HHCGAD_24000	OCKMCF_24005
acuA		acetoin utilization protein acetyltransferase AcuA	105	105	1	1	16653				632	632	632	LJDOIC_27850	INHKBJ_05080	HBFHGO_07745	JGBBPF_06020	IPCPMH_23185	NKPAJO_21715	BHFOML_25370	KLINCN_15540	CKIADD_06445	LABKBB_02460	BEJPBG_14850	AFFMCO_16775	KMGJBA_29255	JIEEFO_02595	OFDMNJ_07790	ALHOMA_04500	MLIHHA_03530	GOIAPN_04800	MDLIGP_23665	EAHPIB_10405	KPCBEG_06245	FKHDPF_08905	CNHEEI_23675	EMEHJD_23330	EFEODE_14405	GKGLKC_12895	EILLKK_24015	BFFHIN_24015	ICOPCL_24010	NNJJEM_24015	HALPEA_23995	BBEDBP_23995	JJLGJG_24005	HIFMMH_23995	HHCGAD_24005	OCKMCF_24010
acuC		acetoin utilization protein AcuC	105	105	1	1	16651				1193	1193	1193	LJDOIC_27860	INHKBJ_05090	HBFHGO_07735	JGBBPF_06010	IPCPMH_23195	NKPAJO_21725	BHFOML_25360	KLINCN_15530	CKIADD_06455	LABKBB_02450	BEJPBG_14860	AFFMCO_16785	KMGJBA_29265	JIEEFO_02605	OFDMNJ_07800	ALHOMA_04490	MLIHHA_03520	GOIAPN_04790	MDLIGP_23675	EAHPIB_10415	KPCBEG_06255	FKHDPF_08895	CNHEEI_23685	EMEHJD_23340	EFEODE_14395	GKGLKC_12885	EILLKK_24025	BFFHIN_24025	ICOPCL_24020	NNJJEM_24025	HALPEA_24005	BBEDBP_24005	JJLGJG_24015	HIFMMH_24005	HHCGAD_24015	OCKMCF_24020
selO		YdiU family protein	105	105	1	1	19132				1466	1472	1466	LJDOIC_01695	INHKBJ_01270	HBFHGO_10785	JGBBPF_11135	IPCPMH_08380	NKPAJO_14150	BHFOML_03990	KLINCN_21980	CKIADD_21385	LABKBB_08925	BEJPBG_22560	AFFMCO_16965	KMGJBA_20900	JIEEFO_16580	OFDMNJ_10035	ALHOMA_31310	MLIHHA_10000	GOIAPN_12320	MDLIGP_17190	EAHPIB_24610	KPCBEG_11320	FKHDPF_04620	CNHEEI_17375	EMEHJD_17620	EFEODE_00330	GKGLKC_14315	EILLKK_17540	BFFHIN_17540	ICOPCL_17535	NNJJEM_17540	HALPEA_17540	BBEDBP_17540	JJLGJG_17550	HIFMMH_17540	HHCGAD_17550	OCKMCF_17535
opuD		glycine betaine transporter OpuD	105	105	1	1	2496				1514	1517	1516	LJDOIC_22970	INHKBJ_23835	HBFHGO_18660	JGBBPF_05805	IPCPMH_00365	NKPAJO_15695	BHFOML_22560	KLINCN_04495	CKIADD_10440	LABKBB_20690	BEJPBG_05105	AFFMCO_05120	KMGJBA_09160	JIEEFO_24100	OFDMNJ_03825	ALHOMA_08100	MLIHHA_01885	GOIAPN_03615	MDLIGP_26350	EAHPIB_27985	KPCBEG_01230	FKHDPF_10400	CNHEEI_26475	EMEHJD_26285	EFEODE_11705	GKGLKC_22125	EILLKK_26820	BFFHIN_26820	ICOPCL_26815	NNJJEM_26820	HALPEA_26800	BBEDBP_26800	JJLGJG_26810	HIFMMH_26800	HHCGAD_26810	OCKMCF_26815
gerPB		spore germination protein GerPB	105	105	1	1	32389				206	209	206	LJDOIC_10920	INHKBJ_00850	HBFHGO_01445	JGBBPF_26805	IPCPMH_06545	NKPAJO_08175	BHFOML_15375	KLINCN_08750	CKIADD_03195	LABKBB_17580	BEJPBG_07435	AFFMCO_26575	KMGJBA_20235	JIEEFO_07265	OFDMNJ_13945	ALHOMA_18645	MLIHHA_21265	GOIAPN_23265	MDLIGP_05635	EAHPIB_21450	KPCBEG_23910	FKHDPF_20900	CNHEEI_05870	EMEHJD_06000	EFEODE_22005	GKGLKC_16490	EILLKK_05970	BFFHIN_05970	ICOPCL_05970	NNJJEM_05970	HALPEA_05970	BBEDBP_05970	JJLGJG_05970	HIFMMH_05970	HHCGAD_05970	OCKMCF_05970
gpsB		cell division regulator GpsB	105	105	1	1	33434				335	338	337	LJDOIC_14260	INHKBJ_17195	HBFHGO_14070	JGBBPF_14040	IPCPMH_18650	NKPAJO_09795	BHFOML_13300	KLINCN_10820	CKIADD_12865	LABKBB_25775	BEJPBG_16290	AFFMCO_16450	KMGJBA_05405	JIEEFO_21610	OFDMNJ_19205	ALHOMA_21230	MLIHHA_19215	GOIAPN_21185	MDLIGP_07695	EAHPIB_19240	KPCBEG_20900	FKHDPF_25430	CNHEEI_07885	EMEHJD_08220	EFEODE_25300	GKGLKC_01490	EILLKK_08020	BFFHIN_08020	ICOPCL_08020	NNJJEM_08020	HALPEA_08020	BBEDBP_08020	JJLGJG_08020	HIFMMH_08020	HHCGAD_08020	OCKMCF_08020
niaR		Transcriptional regulator of NAD metabolism, contains HTH and 3H domains	105	105	1	1	17240				407	548	545	LJDOIC_26750	INHKBJ_08420	HBFHGO_22730	JGBBPF_14420	IPCPMH_24315	NKPAJO_05745	BHFOML_26570	KLINCN_16745	CKIADD_09740	LABKBB_03660	BEJPBG_12270	AFFMCO_24900	KMGJBA_22290	JIEEFO_12300	OFDMNJ_06585	ALHOMA_03965	MLIHHA_04735	GOIAPN_06005	MDLIGP_22455	EAHPIB_09080	KPCBEG_05040	FKHDPF_13110	CNHEEI_22560	EMEHJD_22205	EFEODE_15615	GKGLKC_25460	EILLKK_22810	BFFHIN_22810	ICOPCL_22805	NNJJEM_22810	HALPEA_22790	BBEDBP_22790	JJLGJG_22800	HIFMMH_22790	HHCGAD_22800	OCKMCF_22805
Small	acid-soluble spore protein N		Small, acid-soluble spore protein N	105	105	1	1	18899				263	266	263	LJDOIC_05605	INHKBJ_13310	HBFHGO_11290	JGBBPF_16165	IPCPMH_02875	EGHMBN_10565	BHFOML_03455	KLINCN_21460	CKIADD_01955	LABKBB_08400	BEJPBG_13955	AFFMCO_02790	KMGJBA_27475	JIEEFO_19635	OFDMNJ_10570	ALHOMA_31830	MLIHHA_09475	GOIAPN_11795	MDLIGP_17710	EAHPIB_25125	KPCBEG_11850	FKHDPF_05145	CNHEEI_17900	EMEHJD_18135	EFEODE_21675	GKGLKC_08305	EILLKK_18065	BFFHIN_18065	ICOPCL_18060	NNJJEM_18065	HALPEA_18065	BBEDBP_18065	JJLGJG_18075	HIFMMH_18065	HHCGAD_18075
carB		carbamoyl-phosphate synthase large subunit	105	105	1	1	18327				3215	3221	3218	LJDOIC_24005	INHKBJ_20635	HBFHGO_25475	JGBBPF_17935	IPCPMH_13375	NKPAJO_17650	BHFOML_01795	KLINCN_19795	CKIADD_23085	LABKBB_06725	BEJPBG_09725	AFFMCO_10005	KMGJBA_25790	JIEEFO_17970	OFDMNJ_25430	ALHOMA_33690	MLIHHA_07810	GOIAPN_09080	MDLIGP_19380	EAHPIB_15985	KPCBEG_09095	FKHDPF_08010	CNHEEI_19820	EMEHJD_19485	EFEODE_18330	GKGLKC_21765	EILLKK_19730	BFFHIN_19730	ICOPCL_19725	NNJJEM_19730	HALPEA_19730	BBEDBP_19730	JJLGJG_19740	HIFMMH_19730	HHCGAD_19740	OCKMCF_19725
topA		type I DNA topoisomerase	105	105	1	1	18407				2015	2084	2077	LJDOIC_23740	INHKBJ_20355	HBFHGO_25750	JGBBPF_18195	IPCPMH_13105	NKPAJO_17375	BHFOML_02065	KLINCN_20065	CKIADD_22500	LABKBB_06995	BEJPBG_09455	AFFMCO_09720	KMGJBA_26060	JIEEFO_18240	OFDMNJ_25700	ALHOMA_33415	MLIHHA_08080	GOIAPN_09350	MDLIGP_19110	EAHPIB_15700	KPCBEG_08825	FKHDPF_07735	CNHEEI_19545	EMEHJD_19215	EFEODE_18600	GKGLKC_04775	EILLKK_19460	BFFHIN_19460	ICOPCL_19455	NNJJEM_19460	HALPEA_19460	BBEDBP_19460	JJLGJG_19470	HIFMMH_19460	HHCGAD_19470	OCKMCF_19455
qor		NADPH:quinone reductase or related Zn-dependent oxidoreductase	105	105	1	1	19133				998	998	998	LJDOIC_01690	INHKBJ_01265	HBFHGO_10780	JGBBPF_11140	IPCPMH_08375	NKPAJO_14145	BHFOML_03995	KLINCN_21985	CKIADD_21380	LABKBB_08930	BEJPBG_22565	AFFMCO_16960	KMGJBA_20895	JIEEFO_16585	OFDMNJ_10030	ALHOMA_31305	MLIHHA_10005	GOIAPN_12325	MDLIGP_17185	EAHPIB_24605	KPCBEG_11315	FKHDPF_04615	CNHEEI_17370	EMEHJD_17615	EFEODE_00335	GKGLKC_14320	EILLKK_17535	BFFHIN_17535	ICOPCL_17530	NNJJEM_17535	HALPEA_17535	BBEDBP_17535	JJLGJG_17545	HIFMMH_17535	HHCGAD_17545	OCKMCF_17530
Uncharacterized conserved protein	contains Zn-finger domain of CDGSH type		Uncharacterized conserved protein, contains Zn-finger domain of CDGSH type	105	105	1	1	17922				206	209	206	LJDOIC_25150	INHKBJ_25225	HBFHGO_24330	JGBBPF_16785	IPCPMH_25900	EGHMBN_06065	BHFOML_00320	KLINCN_18330	CKIADD_24560	LABKBB_05235	BEJPBG_15740	AFFMCO_20685	KMGJBA_23880	JIEEFO_26600	OFDMNJ_22295	ALHOMA_02255	MLIHHA_06315	GOIAPN_07585	MDLIGP_20870	EAHPIB_07515	KPCBEG_03445	FKHDPF_11515	CNHEEI_20965	EMEHJD_20635	EFEODE_17185	GKGLKC_02595	EILLKK_21225	BFFHIN_21225	ICOPCL_21220	NNJJEM_21225	HALPEA_21225	BBEDBP_21225	JJLGJG_21235	HIFMMH_21225	HHCGAD_21235
yhaM		3'-5' exoribonuclease YhaM	105	105	1	1	32089				944	956	944	LJDOIC_03910	INHKBJ_22805	HBFHGO_27225	JGBBPF_27355	IPCPMH_05925	NKPAJO_07565	BHFOML_15970	KLINCN_08145	CKIADD_03790	LABKBB_16965	BEJPBG_25245	AFFMCO_30015	KMGJBA_04885	JIEEFO_06645	OFDMNJ_14875	ALHOMA_16025	MLIHHA_21885	GOIAPN_23885	MDLIGP_05020	EAHPIB_14645	KPCBEG_23280	FKHDPF_20280	CNHEEI_05245	EMEHJD_05090	EFEODE_22915	GKGLKC_00955	EILLKK_05345	BFFHIN_05345	ICOPCL_05345	NNJJEM_05345	HALPEA_05345	BBEDBP_05345	JJLGJG_05345	HIFMMH_05345	HHCGAD_05345	OCKMCF_05345
group_1379	gloB	Glyoxylase or a related metal-dependent hydrolase, beta-lactamase superfamily II	105	105	1	1	16580				854	857	854	LJDOIC_05125	INHKBJ_12865	HBFHGO_00920	JGBBPF_00415	IPCPMH_16820	NKPAJO_26830	BHFOML_25205	KLINCN_03275	CKIADD_06610	LABKBB_02295	BEJPBG_15025	AFFMCO_25165	KMGJBA_15200	JIEEFO_00605	OFDMNJ_26780	ALHOMA_05460	MLIHHA_03370	GOIAPN_04640	MDLIGP_23825	EAHPIB_10570	KPCBEG_06405	FKHDPF_08745	CNHEEI_23835	EMEHJD_23495	EFEODE_14235	GKGLKC_06190	EILLKK_24175	BFFHIN_24175	ICOPCL_24170	NNJJEM_24175	HALPEA_24155	BBEDBP_24155	JJLGJG_24165	HIFMMH_24155	HHCGAD_24165	OCKMCF_24170
yqiK		Uncharacterized membrane protein YqiK, contains Band7/PHB/SPFH domain	105	105	1	1	22786				1466	1598	1576	LJDOIC_17475	INHKBJ_10350	HBFHGO_06515	JGBBPF_01370	IPCPMH_11360	NKPAJO_18875	BHFOML_18250	KLINCN_01085	CKIADD_22385	LABKBB_27045	BEJPBG_21375	AFFMCO_08540	KMGJBA_18045	JIEEFO_28280	OFDMNJ_11770	ALHOMA_12250	MLIHHA_26210	GOIAPN_28030	MDLIGP_02805	EAHPIB_03795	KPCBEG_24445	FKHDPF_21775	CNHEEI_02965	EMEHJD_02880	EFEODE_02820	GKGLKC_08585	EILLKK_03070	BFFHIN_03070	ICOPCL_03070	NNJJEM_03070	HALPEA_03070	BBEDBP_03070	JJLGJG_03070	HIFMMH_03070	HHCGAD_03070	OCKMCF_03070
group_1441	baeS	Signal transduction histidine kinase	105	105	1	1	17233				212	1112	841	LJDOIC_26780	INHKBJ_08390	HBFHGO_22700	JGBBPF_14390	IPCPMH_24280	NKPAJO_05775	BHFOML_26535	KLINCN_16710	CKIADD_09705	LABKBB_03625	BEJPBG_12240	AFFMCO_24870	KMGJBA_22255	JIEEFO_12335	OFDMNJ_06620	ALHOMA_03935	MLIHHA_04700	GOIAPN_05970	MDLIGP_22490	EAHPIB_09110	KPCBEG_05075	FKHDPF_13140	CNHEEI_22590	EMEHJD_22235	EFEODE_15585	GKGLKC_25490	EILLKK_22845	BFFHIN_22845	ICOPCL_22840	NNJJEM_22845	HALPEA_22825	BBEDBP_22825	JJLGJG_22835	HIFMMH_22825	HHCGAD_22835	OCKMCF_22840
group_1443	Group-specific protein	Group-specific protein	105	105	1	1	16819				116	344	341	LJDOIC_27625	INHKBJ_22485	HBFHGO_22025	JGBBPF_06235	IPCPMH_23350	NKPAJO_21475	BHFOML_25605	KLINCN_15775	CKIADD_06210	LABKBB_02695	BEJPBG_11305	AFFMCO_23955	KMGJBA_27535	JIEEFO_13265	OFDMNJ_07550	ALHOMA_04835	MLIHHA_03770	GOIAPN_05040	MDLIGP_23420	EAHPIB_16280	KPCBEG_06005	FKHDPF_09145	CNHEEI_23435	EMEHJD_23095	EFEODE_14640	GKGLKC_11990	EILLKK_23775	BFFHIN_23775	ICOPCL_23770	NNJJEM_23775	HALPEA_23755	BBEDBP_23755	JJLGJG_23765	HIFMMH_23755	HHCGAD_23765	OCKMCF_23770
manC		Mannose-6-phosphate isomerase, cupin superfamily	105	105	1	1	16809				161	332	328	LJDOIC_27635	INHKBJ_22475	HBFHGO_22035	JGBBPF_06225	IPCPMH_23340	NKPAJO_21485	BHFOML_25595	KLINCN_15765	CKIADD_06220	LABKBB_02685	BEJPBG_11295	AFFMCO_23945	KMGJBA_27525	JIEEFO_13275	OFDMNJ_07560	ALHOMA_04825	MLIHHA_03760	GOIAPN_05030	MDLIGP_23430	EAHPIB_16270	KPCBEG_06015	FKHDPF_09135	CNHEEI_23445	EMEHJD_23105	EFEODE_14630	GKGLKC_11980	EILLKK_23785	BFFHIN_23785	ICOPCL_23780	NNJJEM_23785	HALPEA_23765	BBEDBP_23765	JJLGJG_23775	HIFMMH_23765	HHCGAD_23775	OCKMCF_23780
group_15023	rlmD	23S rRNA (uracil(1939)-C(5))-methyltransferase RlmD	105	105	1	1	23137				485	1379	1367	LJDOIC_19465	INHKBJ_04210	HBFHGO_21025	JGBBPF_13020	IPCPMH_14390	NKPAJO_22075	BHFOML_19460	KLINCN_06690	CKIADD_08025	LABKBB_25280	BEJPBG_07000	AFFMCO_01795	KMGJBA_18740	JIEEFO_02945	OFDMNJ_08425	ALHOMA_01420	MLIHHA_25035	GOIAPN_26975	MDLIGP_01655	EAHPIB_01225	KPCBEG_25495	FKHDPF_21445	CNHEEI_02040	EMEHJD_01925	EFEODE_20720	GKGLKC_17295	EILLKK_01865	BFFHIN_01865	ICOPCL_01865	NNJJEM_01865	HALPEA_01865	BBEDBP_01865	JJLGJG_01865	HIFMMH_01865	HHCGAD_01865	OCKMCF_01865
Nucleoside permease		Nucleoside permease	105	105	1	1	34180				1079	1184	1180	LJDOIC_15830	INHKBJ_21570	HBFHGO_17275	JGBBPF_20565	IPCPMH_20775	NKPAJO_02985	BHFOML_11850	KLINCN_12380	CKIADD_26700	LABKBB_15045	BEJPBG_03535	AFFMCO_22640	KMGJBA_10475	JIEEFO_04235	OFDMNJ_27775	ALHOMA_22625	MLIHHA_17705	GOIAPN_16825	MDLIGP_09205	EAHPIB_02725	KPCBEG_17830	FKHDPF_24050	CNHEEI_09280	EMEHJD_09580	EFEODE_07310	GKGLKC_03845	EILLKK_09535	BFFHIN_09535	ICOPCL_09535	NNJJEM_09535	HALPEA_09535	BBEDBP_09535	JJLGJG_09540	HIFMMH_09540	HHCGAD_09540	OCKMCF_09535
group_1594	ccmA	ABC-type multidrug transport system, ATPase component	105	105	1	1	19311				599	761	758	LJDOIC_01405	INHKBJ_11490	HBFHGO_14445	JGBBPF_11420	IPCPMH_08050	NKPAJO_13785	BHFOML_04315	KLINCN_22305	CKIADD_21060	LABKBB_09265	BEJPBG_26060	AFFMCO_06420	KMGJBA_20570	JIEEFO_16910	OFDMNJ_09705	ALHOMA_30985	MLIHHA_10335	GOIAPN_12655	MDLIGP_16860	EAHPIB_24305	KPCBEG_10985	FKHDPF_04250	CNHEEI_17005	EMEHJD_17305	EFEODE_00645	GKGLKC_05885	EILLKK_17205	BFFHIN_17205	ICOPCL_17200	NNJJEM_17205	HALPEA_17205	BBEDBP_17205	JJLGJG_17215	HIFMMH_17205	HHCGAD_17215	OCKMCF_17200
ydcZ		DUF606 domain-containing protein	105	105	1	1	19268				266	446	440	LJDOIC_01475	INHKBJ_11410	HBFHGO_14365	JGBBPF_11360	IPCPMH_08135	NKPAJO_13865	BHFOML_04230	KLINCN_22220	CKIADD_21145	LABKBB_09180	BEJPBG_26145	AFFMCO_06485	KMGJBA_20655	JIEEFO_16825	OFDMNJ_09790	ALHOMA_31070	MLIHHA_10250	GOIAPN_12570	MDLIGP_16945	EAHPIB_24385	KPCBEG_11070	FKHDPF_04335	CNHEEI_17090	EMEHJD_17395	EFEODE_00555	GKGLKC_05975	EILLKK_17290	BFFHIN_17290	ICOPCL_17285	NNJJEM_17290	HALPEA_17290	BBEDBP_17290	JJLGJG_17300	HIFMMH_17290	HHCGAD_17300	OCKMCF_17285
group_1603	ugpQ	Glycerophosphoryl diester phosphodiesterase	105	105	1	1	19160				944	944	944	LJDOIC_01675	INHKBJ_01250	HBFHGO_10765	JGBBPF_11155	IPCPMH_08350	NKPAJO_14120	BHFOML_04020	KLINCN_22010	CKIADD_21355	LABKBB_08955	BEJPBG_22590	AFFMCO_20115	KMGJBA_20870	JIEEFO_16610	OFDMNJ_10005	ALHOMA_31280	MLIHHA_10030	GOIAPN_12350	MDLIGP_17160	EAHPIB_24580	KPCBEG_11290	FKHDPF_04585	CNHEEI_17340	EMEHJD_17590	EFEODE_00360	GKGLKC_23495	EILLKK_17510	BFFHIN_17510	ICOPCL_17505	NNJJEM_17510	HALPEA_17510	BBEDBP_17510	JJLGJG_17520	HIFMMH_17510	HHCGAD_17520	OCKMCF_17505
pspE		Rhodanese-related sulfurtransferase	105	105	1	1	22326				1130	1130	1130	LJDOIC_03040	INHKBJ_10925	HBFHGO_19865	JGBBPF_11865	IPCPMH_28605	NKPAJO_06515	BHFOML_17055	KLINCN_27330	CKIADD_04870	LABKBB_15885	BEJPBG_23415	AFFMCO_22515	KMGJBA_19985	JIEEFO_11675	OFDMNJ_20350	ALHOMA_13930	MLIHHA_22955	GOIAPN_24955	MDLIGP_03945	EAHPIB_12145	KPCBEG_22205	FKHDPF_18690	CNHEEI_04115	EMEHJD_04050	EFEODE_26490	GKGLKC_06435	EILLKK_04275	BFFHIN_04275	ICOPCL_04275	NNJJEM_04275	HALPEA_04275	BBEDBP_04275	JJLGJG_04275	HIFMMH_04275	HHCGAD_04275	OCKMCF_04275
yegJ		DUF2314 domain-containing protein	105	105	1	1	32234				1352	1370	1352	LJDOIC_03645	INHKBJ_04740	HBFHGO_01730	JGBBPF_27080	IPCPMH_06215	NKPAJO_07895	BHFOML_15690	KLINCN_08430	CKIADD_03510	LABKBB_17255	BEJPBG_06205	AFFMCO_01555	KMGJBA_05175	JIEEFO_06935	OFDMNJ_14590	ALHOMA_18935	MLIHHA_21595	GOIAPN_23595	MDLIGP_05310	EAHPIB_14065	KPCBEG_23585	FKHDPF_20610	CNHEEI_05575	EMEHJD_05720	EFEODE_22285	GKGLKC_21110	EILLKK_05640	BFFHIN_05640	ICOPCL_05640	NNJJEM_05640	HALPEA_05640	BBEDBP_05640	JJLGJG_05640	HIFMMH_05640	HHCGAD_05640	OCKMCF_05640
helD		RNA polymerase recycling motor HelD	105	105	1	1	32148				2330	2336	2330	LJDOIC_03800	INHKBJ_22930	HBFHGO_27350	JGBBPF_27235	IPCPMH_06050	NKPAJO_07710	BHFOML_15845	KLINCN_08270	CKIADD_03665	LABKBB_17095	BEJPBG_06045	AFFMCO_30120	KMGJBA_05010	JIEEFO_06770	OFDMNJ_14750	ALHOMA_19085	MLIHHA_21755	GOIAPN_23755	MDLIGP_05145	EAHPIB_14220	KPCBEG_23415	FKHDPF_20425	CNHEEI_05390	EMEHJD_05530	EFEODE_22475	GKGLKC_20965	EILLKK_05475	BFFHIN_05475	ICOPCL_05475	NNJJEM_05475	HALPEA_05475	BBEDBP_05475	JJLGJG_05475	HIFMMH_05475	HHCGAD_05475	OCKMCF_05475
bcp		Peroxiredoxin	105	105	1	1	18918				560	575	573	LJDOIC_05635	INHKBJ_13340	HBFHGO_11260	JGBBPF_16130	IPCPMH_02905	NKPAJO_14640	BHFOML_03485	KLINCN_21485	CKIADD_01985	LABKBB_08430	BEJPBG_13985	AFFMCO_03090	KMGJBA_21405	JIEEFO_19665	OFDMNJ_10540	ALHOMA_31800	MLIHHA_09505	GOIAPN_11825	MDLIGP_17680	EAHPIB_25090	KPCBEG_11820	FKHDPF_05105	CNHEEI_17860	EMEHJD_18105	EFEODE_21705	GKGLKC_08335	EILLKK_18035	BFFHIN_18035	ICOPCL_18030	NNJJEM_18035	HALPEA_18035	BBEDBP_18035	JJLGJG_18045	HIFMMH_18035	HHCGAD_18045	OCKMCF_18030
group_1622	yoaR	Vancomycin resistance protein YoaR (function unknown), contains peptidoglycan-binding and VanW domains	105	105	1	1	19074				911	911	911	LJDOIC_06025	INHKBJ_01360	HBFHGO_10875	JGBBPF_15725	IPCPMH_08480	NKPAJO_14250	BHFOML_03895	KLINCN_21880	CKIADD_21480	LABKBB_08820	BEJPBG_22450	AFFMCO_17070	KMGJBA_21000	JIEEFO_16480	OFDMNJ_10135	ALHOMA_31405	MLIHHA_09900	GOIAPN_12220	MDLIGP_17290	EAHPIB_24705	KPCBEG_11420	FKHDPF_04715	CNHEEI_17470	EMEHJD_17710	EFEODE_00240	GKGLKC_19920	EILLKK_17640	BFFHIN_17640	ICOPCL_17635	NNJJEM_17640	HALPEA_17640	BBEDBP_17640	JJLGJG_17650	HIFMMH_17640	HHCGAD_17650	OCKMCF_17635
iclR		DNA-binding transcriptional regulator, IclR family	105	105	1	1	24802				494	770	749	LJDOIC_06980	INHKBJ_04435	HBFHGO_08090	JGBBPF_24915	IPCPMH_14655	NKPAJO_13425	BHFOML_06130	KLINCN_07485	CKIADD_19245	LABKBB_24075	BEJPBG_13745	AFFMCO_01440	KMGJBA_01145	JIEEFO_28715	OFDMNJ_23580	ALHOMA_29190	MLIHHA_02515	GOIAPN_09545	MDLIGP_15010	EAHPIB_20605	KPCBEG_12645	FKHDPF_00965	CNHEEI_15350	EMEHJD_15665	EFEODE_06395	GKGLKC_05285	EILLKK_15345	BFFHIN_15345	ICOPCL_15340	NNJJEM_15345	HALPEA_15345	BBEDBP_15345	JJLGJG_15350	HIFMMH_15345	HHCGAD_15350	OCKMCF_15340
group_1693	mdaB	Putative NADPH-quinone reductase (modulator of drug activity B)	105	105	1	1	23665				575	575	575	LJDOIC_18715	INHKBJ_06905	HBFHGO_09410	JGBBPF_03310	IPCPMH_17275	NKPAJO_18330	BHFOML_04970	KLINCN_22960	CKIADD_20405	LABKBB_09920	BEJPBG_08725	AFFMCO_07580	KMGJBA_07635	JIEEFO_23705	OFDMNJ_26585	ALHOMA_30720	MLIHHA_10990	GOIAPN_13310	MDLIGP_16205	EAHPIB_29120	KPCBEG_10320	FKHDPF_03535	CNHEEI_16280	EMEHJD_16705	EFEODE_10130	GKGLKC_14100	EILLKK_16550	BFFHIN_16550	ICOPCL_16545	NNJJEM_16550	HALPEA_16550	BBEDBP_16550	JJLGJG_16560	HIFMMH_16550	HHCGAD_16560	OCKMCF_16545
lytT		DNA-binding response regulator, LytR/AlgR family	105	105	1	1	19982				413	1007	852	LJDOIC_23255	INHKBJ_24100	HBFHGO_18920	JGBBPF_05550	IPCPMH_02310	NKPAJO_15485	BHFOML_22335	KLINCN_05660	CKIADD_10215	LABKBB_20475	BEJPBG_05325	AFFMCO_01920	KMGJBA_18200	JIEEFO_09050	OFDMNJ_06280	ALHOMA_08330	MLIHHA_28430	GOIAPN_01695	MDLIGP_26575	EAHPIB_28200	KPCBEG_00730	FKHDPF_10610	CNHEEI_26685	EMEHJD_26505	EFEODE_11485	GKGLKC_25915	EILLKK_27040	BFFHIN_27040	ICOPCL_27035	NNJJEM_27040	HALPEA_27020	BBEDBP_27020	JJLGJG_27030	HIFMMH_27020	HHCGAD_27030	OCKMCF_27035
pASTA		PASTA domain, binds beta-lactams	105	105	1	1	18293				599	2108	2044	LJDOIC_24155	INHKBJ_20785	HBFHGO_25325	JGBBPF_17785	IPCPMH_13525	NKPAJO_17800	BHFOML_01640	KLINCN_19645	CKIADD_23240	LABKBB_06575	BEJPBG_09875	AFFMCO_10155	KMGJBA_25640	JIEEFO_17820	OFDMNJ_25280	ALHOMA_33840	MLIHHA_07660	GOIAPN_08930	MDLIGP_19530	EAHPIB_06510	KPCBEG_09245	FKHDPF_08160	CNHEEI_19970	EMEHJD_19635	EFEODE_18180	GKGLKC_15850	EILLKK_19880	BFFHIN_19880	ICOPCL_19875	NNJJEM_19880	HALPEA_19880	BBEDBP_19880	JJLGJG_19890	HIFMMH_19880	HHCGAD_19890	OCKMCF_19875
aroK		shikimate kinase AroK	105	105	1	1	17675				497	497	497	LJDOIC_25775	INHKBJ_25855	HBFHGO_23710	JGBBPF_19810	IPCPMH_25295	NKPAJO_04760	BHFOML_27555	KLINCN_17735	CKIADD_25155	LABKBB_04640	BEJPBG_00840	AFFMCO_21510	KMGJBA_23275	JIEEFO_27200	OFDMNJ_21690	ALHOMA_02865	MLIHHA_05715	GOIAPN_06985	MDLIGP_21470	EAHPIB_08120	KPCBEG_04055	FKHDPF_12130	CNHEEI_21580	EMEHJD_21240	EFEODE_16580	GKGLKC_08390	EILLKK_21825	BFFHIN_21825	ICOPCL_21820	NNJJEM_21825	HALPEA_21805	BBEDBP_21805	JJLGJG_21815	HIFMMH_21805	HHCGAD_21815	OCKMCF_21820
yoaT		DUF817 domain-containing protein	105	105	1	1	19217				755	767	763	LJDOIC_01575	INHKBJ_11305	HBFHGO_14260	JGBBPF_11260	IPCPMH_08240	NKPAJO_14000	BHFOML_04130	KLINCN_22120	CKIADD_21245	LABKBB_09070	BEJPBG_22230	AFFMCO_20240	KMGJBA_20760	JIEEFO_16720	OFDMNJ_09895	ALHOMA_31165	MLIHHA_10140	GOIAPN_12460	MDLIGP_17050	EAHPIB_24480	KPCBEG_11175	FKHDPF_04465	CNHEEI_17220	EMEHJD_17490	EFEODE_00460	GKGLKC_13630	EILLKK_17400	BFFHIN_17400	ICOPCL_17395	NNJJEM_17400	HALPEA_17400	BBEDBP_17400	JJLGJG_17410	HIFMMH_17400	HHCGAD_17410	OCKMCF_17395
rhaT		Permease of the drug/metabolite transporter (DMT) superfamily	105	105	1	1	22202				911	983	940	LJDOIC_02785	INHKBJ_17720	HBFHGO_00790	JGBBPF_10000	IPCPMH_28860	NKPAJO_06775	BHFOML_16800	KLINCN_27585	CKIADD_04615	LABKBB_16140	BEJPBG_23155	AFFMCO_17750	KMGJBA_15940	JIEEFO_11925	OFDMNJ_20605	ALHOMA_14660	MLIHHA_22705	GOIAPN_24705	MDLIGP_04195	EAHPIB_11890	KPCBEG_22455	FKHDPF_18950	CNHEEI_04375	EMEHJD_04305	EFEODE_26745	GKGLKC_15330	EILLKK_04525	BFFHIN_04525	ICOPCL_04525	NNJJEM_04525	HALPEA_04525	BBEDBP_04525	JJLGJG_04525	HIFMMH_04525	HHCGAD_04525	OCKMCF_04525
piuB		PepSY-associated TM region	105	105	1	1	16477				1301	1301	1301	LJDOIC_04860	INHKBJ_17365	HBFHGO_13465	JGBBPF_02385	IPCPMH_16540	NKPAJO_20305	BHFOML_24920	KLINCN_02995	CKIADD_06890	LABKBB_02020	BEJPBG_02875	AFFMCO_00945	KMGJBA_18310	JIEEFO_00260	OFDMNJ_27060	ALHOMA_05655	MLIHHA_03085	GOIAPN_04360	MDLIGP_24105	EAHPIB_10875	KPCBEG_06685	FKHDPF_15200	CNHEEI_24115	EMEHJD_23810	EFEODE_13160	GKGLKC_10900	EILLKK_24455	BFFHIN_24455	ICOPCL_24450	NNJJEM_24455	HALPEA_24435	BBEDBP_24435	JJLGJG_24445	HIFMMH_24435	HHCGAD_24445	OCKMCF_24450
group_1955	gloB	Glyoxylase or a related metal-dependent hydrolase, beta-lactamase superfamily II	105	105	1	1	34974				971	977	971	LJDOIC_06470	INHKBJ_11860	HBFHGO_18475	JGBBPF_08290	IPCPMH_27555	NKPAJO_01855	BHFOML_10770	KLINCN_13470	CKIADD_27695	LABKBB_13950	BEJPBG_12595	AFFMCO_19375	KMGJBA_09660	JIEEFO_22130	OFDMNJ_03350	ALHOMA_24045	MLIHHA_16600	GOIAPN_15720	MDLIGP_10290	EAHPIB_22315	KPCBEG_18940	FKHDPF_01690	CNHEEI_10780	EMEHJD_10715	EFEODE_08445	GKGLKC_04635	EILLKK_10630	BFFHIN_10630	ICOPCL_10630	NNJJEM_10630	HALPEA_10630	BBEDBP_10630	JJLGJG_10635	HIFMMH_10635	HHCGAD_10635	OCKMCF_10630
group_1960	iscA	Fe-S cluster assembly iron-binding protein IscA	105	105	1	1	24867				305	305	305	LJDOIC_06875	INHKBJ_04355	HBFHGO_08010	JGBBPF_24810	IPCPMH_01370	NKPAJO_13340	BHFOML_06230	KLINCN_26905	CKIADD_19145	LABKBB_23970	BEJPBG_13665	AFFMCO_20365	KMGJBA_04075	JIEEFO_24730	OFDMNJ_00200	ALHOMA_29100	MLIHHA_27815	GOIAPN_01255	MDLIGP_14915	EAHPIB_23920	KPCBEG_17305	FKHDPF_01050	CNHEEI_15265	EMEHJD_15590	EFEODE_06320	GKGLKC_05360	EILLKK_15245	BFFHIN_15245	ICOPCL_15240	NNJJEM_15245	HALPEA_15245	BBEDBP_15245	JJLGJG_15250	HIFMMH_15245	HHCGAD_15250	OCKMCF_15240
pncA		Nicotinamidase-related amidase	105	105	1	1	35399				308	557	472	LJDOIC_08760	INHKBJ_12400	HBFHGO_17935	JGBBPF_07790	IPCPMH_19930	NKPAJO_01270	BHFOML_10100	KLINCN_14145	CKIADD_15295	LABKBB_13270	BEJPBG_28045	AFFMCO_23150	KMGJBA_18875	JIEEFO_00690	OFDMNJ_16920	ALHOMA_24655	MLIHHA_15920	GOIAPN_15040	MDLIGP_10975	EAHPIB_20110	KPCBEG_13345	FKHDPF_02330	CNHEEI_11425	EMEHJD_11305	EFEODE_09035	GKGLKC_16425	EILLKK_11310	BFFHIN_11310	ICOPCL_11310	NNJJEM_11310	HALPEA_11310	BBEDBP_11310	JJLGJG_11315	HIFMMH_11315	HHCGAD_11315	OCKMCF_11310
ileS		isoleucine--tRNA ligase	105	105	1	1	35147				2591	3101	3096	LJDOIC_09005	INHKBJ_12135	HBFHGO_18200	JGBBPF_08030	IPCPMH_27855	NKPAJO_01585	BHFOML_10470	KLINCN_13770	CKIADD_27455	LABKBB_13645	BEJPBG_12345	AFFMCO_23470	KMGJBA_09360	JIEEFO_21830	OFDMNJ_03050	ALHOMA_24305	MLIHHA_16300	GOIAPN_15420	MDLIGP_10590	EAHPIB_22075	KPCBEG_12960	FKHDPF_01980	CNHEEI_11075	EMEHJD_10950	EFEODE_08680	GKGLKC_16845	EILLKK_10930	BFFHIN_10930	ICOPCL_10930	NNJJEM_10930	HALPEA_10930	BBEDBP_10930	JJLGJG_10935	HIFMMH_10935	HHCGAD_10935	OCKMCF_10930
group_2006	rimL	Protein N-acetyltransferase, RimJ/RimL family	105	105	1	1	25086				542	542	542	LJDOIC_13095	INHKBJ_16325	HBFHGO_06875	JGBBPF_24490	IPCPMH_01690	NKPAJO_13045	BHFOML_06545	KLINCN_26590	CKIADD_18830	LABKBB_23650	BEJPBG_04240	AFFMCO_26145	KMGJBA_03755	JIEEFO_25050	OFDMNJ_28560	ALHOMA_28780	MLIHHA_28140	GOIAPN_00930	MDLIGP_14595	EAHPIB_23625	KPCBEG_16980	FKHDPF_01355	CNHEEI_14960	EMEHJD_15285	EFEODE_06015	GKGLKC_09200	EILLKK_14920	BFFHIN_14920	ICOPCL_14915	NNJJEM_14920	HALPEA_14920	BBEDBP_14920	JJLGJG_14925	HIFMMH_14920	HHCGAD_14925	OCKMCF_14915
ycgG		Uncharacterized conserved protein YcgG, contains conserved FPC and CPF motifs	105	105	1	1	33519				314	734	720	LJDOIC_14495	INHKBJ_16960	HBFHGO_21365	JGBBPF_21895	IPCPMH_18905	NKPAJO_09555	BHFOML_13065	KLINCN_11060	CKIADD_13100	LABKBB_26025	BEJPBG_02005	AFFMCO_01230	KMGJBA_05660	JIEEFO_23285	OFDMNJ_18950	ALHOMA_21935	MLIHHA_18970	GOIAPN_20940	MDLIGP_07950	EAHPIB_19045	KPCBEG_21150	FKHDPF_25190	CNHEEI_08130	EMEHJD_08420	EFEODE_25500	GKGLKC_02230	EILLKK_08265	BFFHIN_08265	ICOPCL_08265	NNJJEM_08265	HALPEA_08265	BBEDBP_08265	JJLGJG_08265	HIFMMH_08265	HHCGAD_08265	OCKMCF_08265
czcD		Co/Zn/Cd efflux system component	105	105	1	1	33739				689	899	896	LJDOIC_14985	INHKBJ_19255	HBFHGO_26890	JGBBPF_21400	IPCPMH_19525	NKPAJO_09025	BHFOML_12475	KLINCN_11650	CKIADD_13690	LABKBB_26650	BEJPBG_02540	AFFMCO_20015	KMGJBA_06280	JIEEFO_15675	OFDMNJ_18330	ALHOMA_21410	MLIHHA_18350	GOIAPN_20320	MDLIGP_08570	EAHPIB_18520	KPCBEG_21760	FKHDPF_24670	CNHEEI_08655	EMEHJD_08960	EFEODE_19845	GKGLKC_02460	EILLKK_08885	BFFHIN_08885	ICOPCL_08885	NNJJEM_08885	HALPEA_08885	BBEDBP_08885	JJLGJG_08885	HIFMMH_08885	HHCGAD_08885	OCKMCF_08885
Bacitracin ABC transporter ATP-binding protein		Bacitracin ABC transporter ATP-binding protein	105	105	1	1	34155				95	128	127	LJDOIC_15760	INHKBJ_21500	HBFHGO_17205	JGBBPF_20635	IPCPMH_20820	NKPAJO_03025	BHFOML_11895	KLINCN_12335	CKIADD_14270	LABKBB_15090	BEJPBG_03495	AFFMCO_22705	KMGJBA_10520	JIEEFO_04280	OFDMNJ_27820	ALHOMA_22585	MLIHHA_17750	GOIAPN_16870	MDLIGP_09160	EAHPIB_02770	KPCBEG_17780	FKHDPF_24130	CNHEEI_09200	EMEHJD_09535	EFEODE_07265	GKGLKC_10990	EILLKK_09490	BFFHIN_09490	ICOPCL_09490	NNJJEM_09490	HALPEA_09490	BBEDBP_09490	JJLGJG_09495	HIFMMH_09495	HHCGAD_09495	OCKMCF_09490
group_2031	ccmA	ABC-type multidrug transport system, ATPase component	105	105	1	1	20097				350	902	859	LJDOIC_17700	INHKBJ_18175	HBFHGO_19275	JGBBPF_05195	IPCPMH_01955	NKPAJO_15145	BHFOML_21980	KLINCN_06015	CKIADD_08930	LABKBB_20120	BEJPBG_05665	AFFMCO_00395	KMGJBA_19685	JIEEFO_09405	OFDMNJ_01110	ALHOMA_08680	MLIHHA_28785	GOIAPN_01340	MDLIGP_26930	EAHPIB_25665	KPCBEG_01085	FKHDPF_10950	CNHEEI_27025	EMEHJD_26855	EFEODE_11135	GKGLKC_06920	EILLKK_27395	BFFHIN_27395	ICOPCL_27390	NNJJEM_27395	HALPEA_27375	BBEDBP_27375	JJLGJG_27385	HIFMMH_27375	HHCGAD_27385	OCKMCF_27390
gloA		Catechol 2,3-dioxygenase or related enzyme, vicinal oxygen chelate (VOC) family	105	105	1	1	23929				380	392	391	LJDOIC_19165	INHKBJ_02780	HBFHGO_21750	JGBBPF_03995	IPCPMH_09575	NKPAJO_18745	BHFOML_05615	KLINCN_23610	CKIADD_19760	LABKBB_10590	BEJPBG_00520	AFFMCO_26260	KMGJBA_19300	JIEEFO_16995	OFDMNJ_02315	ALHOMA_29735	MLIHHA_11655	GOIAPN_13975	MDLIGP_15545	EAHPIB_28625	KPCBEG_09645	FKHDPF_07535	CNHEEI_15875	EMEHJD_16270	EFEODE_10565	GKGLKC_12550	EILLKK_15885	BFFHIN_15885	ICOPCL_15880	NNJJEM_15885	HALPEA_15885	BBEDBP_15885	JJLGJG_15895	HIFMMH_15885	HHCGAD_15895	OCKMCF_15880
ygjP		UTP pyrophosphatase, metal-dependent hydrolase family	105	105	1	1	23120				632	707	705	LJDOIC_19480	INHKBJ_04175	HBFHGO_20990	JGBBPF_13045	IPCPMH_14370	NKPAJO_22095	BHFOML_19440	KLINCN_06670	CKIADD_08045	LABKBB_25260	BEJPBG_06980	AFFMCO_01815	KMGJBA_18760	JIEEFO_02965	OFDMNJ_08445	ALHOMA_01400	MLIHHA_25055	GOIAPN_26995	MDLIGP_01675	EAHPIB_01205	KPCBEG_25515	FKHDPF_21425	CNHEEI_02060	EMEHJD_01945	EFEODE_20740	GKGLKC_17355	EILLKK_01885	BFFHIN_01885	ICOPCL_01885	NNJJEM_01885	HALPEA_01885	BBEDBP_01885	JJLGJG_01885	HIFMMH_01885	HHCGAD_01885	OCKMCF_01885
argE		acetylornithine deacetylase	105	105	1	1	22932				299	1280	1267	LJDOIC_20005	INHKBJ_05670	HBFHGO_20410	JGBBPF_25305	IPCPMH_05275	NKPAJO_24620	BHFOML_18650	KLINCN_00305	CKIADD_02325	LABKBB_24475	BEJPBG_06890	AFFMCO_25455	KMGJBA_07015	JIEEFO_14005	OFDMNJ_04165	ALHOMA_10560	MLIHHA_25840	GOIAPN_27785	MDLIGP_02455	EAHPIB_00730	KPCBEG_26300	FKHDPF_15635	CNHEEI_02565	EMEHJD_02485	EFEODE_00910	GKGLKC_16260	EILLKK_02670	BFFHIN_02670	ICOPCL_02670	NNJJEM_02670	HALPEA_02670	BBEDBP_02670	JJLGJG_02670	HIFMMH_02670	HHCGAD_02670	OCKMCF_02670
group_2054	aRO8	DNA-binding transcriptional regulator, MocR family, contains an aminotransferase domain	105	105	1	1	27536				266	1448	1429	LJDOIC_21145	INHKBJ_14750	HBFHGO_16480	JGBBPF_00550	IPCPMH_21370	NKPAJO_23575	BHFOML_08440	KLINCN_24705	CKIADD_16950	LABKBB_11575	BEJPBG_20730	AFFMCO_14510	KMGJBA_08855	JIEEFO_11055	OFDMNJ_05900	ALHOMA_17490	MLIHHA_14220	GOIAPN_18495	MDLIGP_12695	EAHPIB_12970	KPCBEG_15045	FKHDPF_17620	CNHEEI_13105	EMEHJD_13120	EFEODE_27060	GKGLKC_18400	EILLKK_13010	BFFHIN_13010	ICOPCL_13010	NNJJEM_13010	HALPEA_13010	BBEDBP_13010	JJLGJG_13015	HIFMMH_13015	HHCGAD_13015	OCKMCF_13010
dinB		Bacillithiol/mycothiol S-transferase BstA/DinB, DinB/YfiT family (unrelated to E coli DinB)	105	105	1	1	16985				503	503	503	LJDOIC_27185	INHKBJ_07980	HBFHGO_22290	JGBBPF_06685	IPCPMH_23815	NKPAJO_06170	BHFOML_26075	KLINCN_16240	CKIADD_09245	LABKBB_03160	BEJPBG_11785	AFFMCO_24420	KMGJBA_28000	JIEEFO_12800	OFDMNJ_07085	ALHOMA_05305	MLIHHA_04235	GOIAPN_05505	MDLIGP_22955	EAHPIB_12675	KPCBEG_05540	FKHDPF_15335	CNHEEI_22985	EMEHJD_22640	EFEODE_15090	GKGLKC_04805	EILLKK_23310	BFFHIN_23310	ICOPCL_23305	NNJJEM_23310	HALPEA_23290	BBEDBP_23290	JJLGJG_23300	HIFMMH_23290	HHCGAD_23300	OCKMCF_23305
crp		cAMP-binding domain of CRP or a regulatory subunit of cAMP-dependent protein kinases	105	105	1	1	19274				692	692	692	LJDOIC_01470	INHKBJ_11415	HBFHGO_14370	JGBBPF_11365	IPCPMH_08130	NKPAJO_13860	BHFOML_04235	KLINCN_22225	CKIADD_21140	LABKBB_09185	BEJPBG_26140	AFFMCO_06480	KMGJBA_20650	JIEEFO_16830	OFDMNJ_09785	ALHOMA_31065	MLIHHA_10255	GOIAPN_12575	MDLIGP_16940	EAHPIB_24380	KPCBEG_11065	FKHDPF_04330	CNHEEI_17085	EMEHJD_17390	EFEODE_00560	GKGLKC_05970	EILLKK_17285	BFFHIN_17285	ICOPCL_17280	NNJJEM_17285	HALPEA_17285	BBEDBP_17285	JJLGJG_17295	HIFMMH_17285	HHCGAD_17295	OCKMCF_17280
gpmA		2,3-diphosphoglycerate-dependent phosphoglycerate mutase	105	105	1	1	28614				245	737	730	LJDOIC_02360	INHKBJ_02500	HBFHGO_14940	JGBBPF_21115	IPCPMH_21975	NKPAJO_00250	BHFOML_09025	KLINCN_24120	CKIADD_16365	LABKBB_12185	BEJPBG_15365	AFFMCO_02645	KMGJBA_08250	JIEEFO_10425	OFDMNJ_05295	ALHOMA_26155	MLIHHA_14855	GOIAPN_17860	MDLIGP_12055	EAHPIB_13590	KPCBEG_14415	FKHDPF_18270	CNHEEI_12455	EMEHJD_12465	EFEODE_27710	GKGLKC_23980	EILLKK_12375	BFFHIN_12375	ICOPCL_12375	NNJJEM_12375	HALPEA_12375	BBEDBP_12375	JJLGJG_12380	HIFMMH_12380	HHCGAD_12380	OCKMCF_12375
kdpDN		KdpD-like non-kinase potassium sensor	105	105	1	1	22419				1145	1148	1146	LJDOIC_03190	INHKBJ_10730	HBFHGO_20060	JGBBPF_11715	IPCPMH_28440	NKPAJO_06375	BHFOML_17210	KLINCN_27170	CKIADD_05025	LABKBB_15730	BEJPBG_23565	AFFMCO_22360	KMGJBA_19820	JIEEFO_11510	OFDMNJ_20185	ALHOMA_13780	MLIHHA_23120	GOIAPN_25120	MDLIGP_03780	EAHPIB_12295	KPCBEG_22040	FKHDPF_18565	CNHEEI_03990	EMEHJD_03890	EFEODE_26330	GKGLKC_14890	EILLKK_04110	BFFHIN_04110	ICOPCL_04110	NNJJEM_04110	HALPEA_04110	BBEDBP_04110	JJLGJG_04110	HIFMMH_04110	HHCGAD_04110	OCKMCF_04110
putative extracellular nuclease		putative extracellular nuclease	105	105	1	1	32244				572	2366	2348	LJDOIC_03640	INHKBJ_04735	HBFHGO_01725	JGBBPF_27075	IPCPMH_06220	NKPAJO_07900	BHFOML_15685	KLINCN_08435	CKIADD_03505	LABKBB_17260	BEJPBG_06210	AFFMCO_01550	KMGJBA_05180	JIEEFO_06940	OFDMNJ_14585	ALHOMA_18930	MLIHHA_21590	GOIAPN_23590	MDLIGP_05315	EAHPIB_14060	KPCBEG_23590	FKHDPF_20615	CNHEEI_05580	EMEHJD_05725	EFEODE_22280	GKGLKC_21115	EILLKK_05645	BFFHIN_05645	ICOPCL_05645	NNJJEM_05645	HALPEA_05645	BBEDBP_05645	JJLGJG_05645	HIFMMH_05645	HHCGAD_05645	OCKMCF_05645
catE		Catechol-2,3-dioxygenase	105	105	1	1	32096				944	944	944	LJDOIC_03905	INHKBJ_22830	HBFHGO_27250	JGBBPF_27340	IPCPMH_05940	NKPAJO_07595	BHFOML_15955	KLINCN_08160	CKIADD_03775	LABKBB_16980	BEJPBG_25270	AFFMCO_30040	KMGJBA_04900	JIEEFO_06660	OFDMNJ_14860	ALHOMA_18475	MLIHHA_21870	GOIAPN_23870	MDLIGP_05035	EAHPIB_14325	KPCBEG_23295	FKHDPF_20310	CNHEEI_05275	EMEHJD_05405	EFEODE_22600	GKGLKC_20855	EILLKK_05360	BFFHIN_05360	ICOPCL_05360	NNJJEM_05360	HALPEA_05360	BBEDBP_05360	JJLGJG_05360	HIFMMH_05360	HHCGAD_05360	OCKMCF_05360
dksA		RNA polymerase-binding transcription factor DksA	105	105	1	1	16232				731	731	731	LJDOIC_04270	INHKBJ_09215	HBFHGO_00275	JGBBPF_15345	IPCPMH_19705	NKPAJO_19760	BHFOML_24410	KLINCN_02485	CKIADD_07400	LABKBB_01510	BEJPBG_27665	AFFMCO_11015	KMGJBA_25250	JIEEFO_25370	OFDMNJ_15985	ALHOMA_06150	MLIHHA_00980	GOIAPN_02715	MDLIGP_24630	EAHPIB_11385	KPCBEG_07210	FKHDPF_14660	CNHEEI_24660	EMEHJD_24365	EFEODE_13715	GKGLKC_25205	EILLKK_24980	BFFHIN_24980	ICOPCL_24975	NNJJEM_24980	HALPEA_24960	BBEDBP_24960	JJLGJG_24970	HIFMMH_24960	HHCGAD_24970	OCKMCF_24975
yjjX		DUF84 family protein	105	105	1	1	16583				509	536	509	LJDOIC_05140	INHKBJ_12880	HBFHGO_00905	JGBBPF_00430	IPCPMH_16835	NKPAJO_26815	BHFOML_25220	KLINCN_03290	CKIADD_06595	LABKBB_02310	BEJPBG_15010	AFFMCO_25180	KMGJBA_15215	JIEEFO_00620	OFDMNJ_26765	ALHOMA_05475	MLIHHA_03385	GOIAPN_04655	MDLIGP_23810	EAHPIB_10555	KPCBEG_06390	FKHDPF_08760	CNHEEI_23820	EMEHJD_23480	EFEODE_14250	GKGLKC_06175	EILLKK_24160	BFFHIN_24160	ICOPCL_24155	NNJJEM_24160	HALPEA_24140	BBEDBP_24140	JJLGJG_24150	HIFMMH_24140	HHCGAD_24150	OCKMCF_24155
yfdV		putative permease, AEC (auxin efflux carrier) family	105	105	1	1	35002				917	917	917	LJDOIC_06380	INHKBJ_11945	HBFHGO_18390	JGBBPF_08205	IPCPMH_27665	NKPAJO_01760	BHFOML_10660	KLINCN_13580	CKIADD_27585	LABKBB_13840	BEJPBG_12500	AFFMCO_19475	KMGJBA_09550	JIEEFO_22020	OFDMNJ_03240	ALHOMA_24155	MLIHHA_16490	GOIAPN_15610	MDLIGP_10400	EAHPIB_22230	KPCBEG_19050	FKHDPF_01800	CNHEEI_10895	EMEHJD_10800	EFEODE_08530	GKGLKC_04550	EILLKK_10740	BFFHIN_10740	ICOPCL_10740	NNJJEM_10740	HALPEA_10740	BBEDBP_10740	JJLGJG_10745	HIFMMH_10745	HHCGAD_10745	OCKMCF_10740
group_2390	marR	DNA-binding transcriptional regulator, MarR family	105	105	1	1	31881				413	458	456	LJDOIC_06635	INHKBJ_21355	HBFHGO_04935	JGBBPF_10650	IPCPMH_05690	NKPAJO_07315	BHFOML_16210	KLINCN_07905	CKIADD_04030	LABKBB_16725	BEJPBG_24995	AFFMCO_18895	KMGJBA_04645	JIEEFO_06410	OFDMNJ_15110	ALHOMA_17780	MLIHHA_22125	GOIAPN_24125	MDLIGP_04780	EAHPIB_14895	KPCBEG_23040	FKHDPF_19495	CNHEEI_04920	EMEHJD_04835	EFEODE_23170	GKGLKC_10070	EILLKK_05105	BFFHIN_05105	ICOPCL_05105	NNJJEM_05105	HALPEA_05105	BBEDBP_05105	JJLGJG_05105	HIFMMH_05105	HHCGAD_05105	OCKMCF_05105
YaiI/YqxD family protein		YaiI/YqxD family protein	105	105	1	1	24890				440	440	440	LJDOIC_06805	INHKBJ_16040	HBFHGO_07950	JGBBPF_24755	IPCPMH_01440	NKPAJO_13290	BHFOML_06300	KLINCN_26835	CKIADD_19075	LABKBB_23900	BEJPBG_13610	AFFMCO_20430	KMGJBA_04005	JIEEFO_24800	OFDMNJ_28310	ALHOMA_29050	MLIHHA_27885	GOIAPN_01185	MDLIGP_14845	EAHPIB_23865	KPCBEG_17235	FKHDPF_01100	CNHEEI_15215	EMEHJD_15540	EFEODE_06270	GKGLKC_13560	EILLKK_15175	BFFHIN_15175	ICOPCL_15170	NNJJEM_15175	HALPEA_15175	BBEDBP_15175	JJLGJG_15180	HIFMMH_15175	HHCGAD_15180	OCKMCF_15170
group_2402	yfcE	putative phosphodiesterase, calcineurin family	105	105	1	1	24883				743	743	743	LJDOIC_06845	INHKBJ_04320	HBFHGO_07975	JGBBPF_24780	IPCPMH_01400	NKPAJO_13310	BHFOML_06260	KLINCN_26875	CKIADD_19115	LABKBB_23940	BEJPBG_13635	AFFMCO_20395	KMGJBA_04045	JIEEFO_24760	OFDMNJ_00230	ALHOMA_29070	MLIHHA_27845	GOIAPN_01225	MDLIGP_14885	EAHPIB_23890	KPCBEG_17275	FKHDPF_01080	CNHEEI_15235	EMEHJD_15560	EFEODE_06290	GKGLKC_05390	EILLKK_15215	BFFHIN_15215	ICOPCL_15210	NNJJEM_15215	HALPEA_15215	BBEDBP_15215	JJLGJG_15220	HIFMMH_15215	HHCGAD_15220	OCKMCF_15210
group_2407	rimL	Protein N-acetyltransferase, RimJ/RimL family	105	105	1	1	28911				383	551	514	LJDOIC_07495	INHKBJ_09680	HBFHGO_02270	JGBBPF_08785	IPCPMH_22315	NKPAJO_00610	BHFOML_09375	KLINCN_14855	CKIADD_16015	LABKBB_12540	BEJPBG_27125	AFFMCO_25215	KMGJBA_11285	JIEEFO_10085	OFDMNJ_00715	ALHOMA_25295	MLIHHA_15200	GOIAPN_17515	MDLIGP_11700	EAHPIB_20045	KPCBEG_14070	FKHDPF_02990	CNHEEI_12085	EMEHJD_11965	EFEODE_26140	GKGLKC_22215	EILLKK_12030	BFFHIN_12030	ICOPCL_12030	NNJJEM_12030	HALPEA_12030	BBEDBP_12030	JJLGJG_12035	HIFMMH_12035	HHCGAD_12035	OCKMCF_12030
fecB		ABC-type Fe3+-citrate transport system, periplasmic component	105	105	1	1	35394				227	965	950	LJDOIC_08780	INHKBJ_12380	HBFHGO_17955	JGBBPF_07810	IPCPMH_19955	NKPAJO_01295	BHFOML_10125	KLINCN_14120	CKIADD_15270	LABKBB_13295	BEJPBG_28070	AFFMCO_23170	KMGJBA_18850	JIEEFO_00715	OFDMNJ_16895	ALHOMA_24630	MLIHHA_15945	GOIAPN_15065	MDLIGP_10950	EAHPIB_20085	KPCBEG_13320	FKHDPF_02305	CNHEEI_11400	EMEHJD_11280	EFEODE_09010	GKGLKC_13950	EILLKK_11285	BFFHIN_11285	ICOPCL_11285	NNJJEM_11285	HALPEA_11285	BBEDBP_11285	JJLGJG_11290	HIFMMH_11290	HHCGAD_11290	OCKMCF_11285
ppnN		Nucleotide monophosphate nucleosidase PpnN/YdgH, Lonely Guy (LOG) family	105	105	1	1	15851				563	563	563	LJDOIC_10070	INHKBJ_14130	HBFHGO_03825	JGBBPF_09825	IPCPMH_15635	NKPAJO_16510	BHFOML_23445	KLINCN_05540	CKIADD_05995	LABKBB_21565	BEJPBG_18180	AFFMCO_13435	KMGJBA_15500	JIEEFO_03530	OFDMNJ_13400	ALHOMA_07100	MLIHHA_24105	GOIAPN_26080	MDLIGP_25480	EAHPIB_27195	KPCBEG_02275	FKHDPF_00360	CNHEEI_25680	EMEHJD_25460	EFEODE_01695	GKGLKC_15795	EILLKK_25940	BFFHIN_25940	ICOPCL_25935	NNJJEM_25940	HALPEA_25920	BBEDBP_25920	JJLGJG_25930	HIFMMH_25920	HHCGAD_25930	OCKMCF_25935
nprB		neutral protease NprB	105	105	1	1	15866				1643	1775	1660	LJDOIC_10125	INHKBJ_14060	HBFHGO_06250	JGBBPF_11995	IPCPMH_15685	NKPAJO_22450	BHFOML_23495	KLINCN_05490	CKIADD_05945	LABKBB_21615	BEJPBG_18230	AFFMCO_13380	KMGJBA_28075	JIEEFO_03480	OFDMNJ_13450	ALHOMA_07150	MLIHHA_24055	GOIAPN_26030	MDLIGP_25430	EAHPIB_27145	KPCBEG_02220	FKHDPF_00310	CNHEEI_25630	EMEHJD_25410	EFEODE_01745	GKGLKC_04270	EILLKK_25890	BFFHIN_25890	ICOPCL_25885	NNJJEM_25890	HALPEA_25870	BBEDBP_25870	JJLGJG_25880	HIFMMH_25870	HHCGAD_25880	OCKMCF_25885
Inositolphosphotransferase Aur1/Ipt1 domain-containing protein		Inositolphosphotransferase Aur1/Ipt1 domain-containing protein	105	105	1	1	15977				368	647	643	LJDOIC_10355	INHKBJ_13825	HBFHGO_00475	JGBBPF_12225	IPCPMH_15900	NKPAJO_22685	BHFOML_23710	KLINCN_00960	CKIADD_05730	LABKBB_21830	BEJPBG_19510	AFFMCO_13140	KMGJBA_28290	JIEEFO_03265	OFDMNJ_24560	ALHOMA_06530	MLIHHA_23845	GOIAPN_25815	MDLIGP_25215	EAHPIB_26865	KPCBEG_02010	FKHDPF_26980	CNHEEI_25400	EMEHJD_25175	EFEODE_14005	GKGLKC_18740	EILLKK_25675	BFFHIN_25675	ICOPCL_25670	NNJJEM_25675	HALPEA_25655	BBEDBP_25655	JJLGJG_25665	HIFMMH_25655	HHCGAD_25665	OCKMCF_25670
group_2445	soxR	DNA-binding transcriptional regulator, MerR family	105	105	1	1	16038				725	734	731	LJDOIC_10500	INHKBJ_00020	HBFHGO_01185	JGBBPF_12350	IPCPMH_16060	NKPAJO_22815	BHFOML_23870	KLINCN_15255	CKIADD_05570	LABKBB_21990	BEJPBG_19355	AFFMCO_12975	KMGJBA_28450	JIEEFO_01775	OFDMNJ_06515	ALHOMA_06685	MLIHHA_23685	GOIAPN_25655	MDLIGP_25055	EAHPIB_26705	KPCBEG_01850	FKHDPF_20160	CNHEEI_25270	EMEHJD_25010	EFEODE_13845	GKGLKC_18880	EILLKK_25515	BFFHIN_25515	ICOPCL_25510	NNJJEM_25515	HALPEA_25495	BBEDBP_25495	JJLGJG_25505	HIFMMH_25495	HHCGAD_25505	OCKMCF_25510
mdaB		Putative NADPH-quinone reductase (modulator of drug activity B)	105	105	1	1	16052				581	665	608	LJDOIC_10555	INHKBJ_04230	HBFHGO_01240	JGBBPF_12395	IPCPMH_16105	NKPAJO_22865	BHFOML_23915	KLINCN_15210	CKIADD_05525	LABKBB_22035	BEJPBG_19305	AFFMCO_12925	KMGJBA_28495	JIEEFO_01820	OFDMNJ_14405	ALHOMA_06735	MLIHHA_23640	GOIAPN_25610	MDLIGP_25010	EAHPIB_26660	KPCBEG_01805	FKHDPF_20110	CNHEEI_25220	EMEHJD_24960	EFEODE_13795	GKGLKC_18930	EILLKK_25470	BFFHIN_25470	ICOPCL_25465	NNJJEM_25470	HALPEA_25450	BBEDBP_25450	JJLGJG_25460	HIFMMH_25450	HHCGAD_25460	OCKMCF_25465
inhA1		M6 family metalloprotease immune inhibitor InhA1	105	105	1	1	33008				2063	2390	2375	LJDOIC_11580	INHKBJ_08905	HBFHGO_10355	JGBBPF_26170	IPCPMH_10770	NKPAJO_11170	BHFOML_14715	KLINCN_09405	CKIADD_01475	LABKBB_18220	BEJPBG_17965	AFFMCO_28630	KMGJBA_17605	JIEEFO_20200	OFDMNJ_09135	ALHOMA_19600	MLIHHA_20625	GOIAPN_22595	MDLIGP_06280	EAHPIB_04515	KPCBEG_19490	FKHDPF_06195	CNHEEI_06510	EMEHJD_06830	EFEODE_23910	GKGLKC_08795	EILLKK_06610	BFFHIN_06610	ICOPCL_06610	NNJJEM_06610	HALPEA_06610	BBEDBP_06610	JJLGJG_06610	HIFMMH_06610	HHCGAD_06610	OCKMCF_06610
spo0E		Stage 0 sporulation regulatory phosphatase Spo0E	105	105	1	1	33092				194	281	277	LJDOIC_11835	INHKBJ_10215	HBFHGO_10105	JGBBPF_25920	IPCPMH_11055	NKPAJO_10920	BHFOML_14445	KLINCN_09685	CKIADD_01205	LABKBB_18510	BEJPBG_17715	AFFMCO_28880	KMGJBA_17320	JIEEFO_20480	OFDMNJ_08850	ALHOMA_19850	MLIHHA_20345	GOIAPN_22315	MDLIGP_06560	EAHPIB_04765	KPCBEG_19770	FKHDPF_06445	CNHEEI_06760	EMEHJD_07080	EFEODE_24160	GKGLKC_18270	EILLKK_06890	BFFHIN_06890	ICOPCL_06890	NNJJEM_06890	HALPEA_06890	BBEDBP_06890	JJLGJG_06890	HIFMMH_06890	HHCGAD_06890	OCKMCF_06890
group_2452	cwlJ	Cell wall hydrolase CwlJ, involved in spore germination	105	105	1	1	18525				797	797	797	LJDOIC_12305	INHKBJ_07425	HBFHGO_26090	JGBBPF_18535	IPCPMH_12725	NKPAJO_16765	BHFOML_02445	KLINCN_20445	CKIADD_27365	LABKBB_07375	BEJPBG_09100	AFFMCO_09375	KMGJBA_26440	JIEEFO_18620	OFDMNJ_11605	ALHOMA_32670	MLIHHA_08460	GOIAPN_10780	MDLIGP_18730	EAHPIB_15335	KPCBEG_08445	FKHDPF_00625	CNHEEI_18915	EMEHJD_18840	EFEODE_18975	GKGLKC_18050	EILLKK_19080	BFFHIN_19080	ICOPCL_19075	NNJJEM_19080	HALPEA_19080	BBEDBP_19080	JJLGJG_19090	HIFMMH_19080	HHCGAD_19090	OCKMCF_19075
DUF3888 domain-containing protein		DUF3888 domain-containing protein	105	105	1	1	33237				395	449	443	LJDOIC_13560	INHKBJ_15865	HBFHGO_09665	JGBBPF_25480	IPCPMH_17945	NKPAJO_10490	BHFOML_14005	KLINCN_10120	CKIADD_00765	LABKBB_18940	BEJPBG_24545	AFFMCO_15445	KMGJBA_16890	JIEEFO_20910	OFDMNJ_19910	ALHOMA_20270	MLIHHA_19915	GOIAPN_21885	MDLIGP_06995	EAHPIB_05190	KPCBEG_20200	FKHDPF_06875	CNHEEI_07190	EMEHJD_07520	EFEODE_24600	GKGLKC_15090	EILLKK_07320	BFFHIN_07320	ICOPCL_07320	NNJJEM_07320	HALPEA_07320	BBEDBP_07320	JJLGJG_07320	HIFMMH_07320	HHCGAD_07320	OCKMCF_07320
rnhA		Ribonuclease HI	105	105	1	1	33515				659	659	659	LJDOIC_14475	INHKBJ_16980	HBFHGO_21345	JGBBPF_21915	IPCPMH_18885	NKPAJO_09575	BHFOML_13085	KLINCN_11040	CKIADD_13080	LABKBB_26005	BEJPBG_01985	AFFMCO_01250	KMGJBA_05640	JIEEFO_23265	OFDMNJ_18970	ALHOMA_21955	MLIHHA_18990	GOIAPN_20960	MDLIGP_07930	EAHPIB_19065	KPCBEG_21130	FKHDPF_25210	CNHEEI_08110	EMEHJD_08400	EFEODE_25480	GKGLKC_02250	EILLKK_08245	BFFHIN_08245	ICOPCL_08245	NNJJEM_08245	HALPEA_08245	BBEDBP_08245	JJLGJG_08245	HIFMMH_08245	HHCGAD_08245	OCKMCF_08245
nfsA		oxygen-insensitive NADPH nitroreductase	105	105	1	1	33542				734	734	734	LJDOIC_14570	INHKBJ_19670	HBFHGO_26475	JGBBPF_21820	IPCPMH_18980	NKPAJO_09480	BHFOML_12990	KLINCN_11135	CKIADD_13175	LABKBB_26100	BEJPBG_02085	AFFMCO_11705	KMGJBA_05735	JIEEFO_16215	OFDMNJ_18875	ALHOMA_21860	MLIHHA_18895	GOIAPN_20865	MDLIGP_08030	EAHPIB_18970	KPCBEG_21225	FKHDPF_25115	CNHEEI_08205	EMEHJD_08495	EFEODE_25575	GKGLKC_19790	EILLKK_08340	BFFHIN_08340	ICOPCL_08340	NNJJEM_08340	HALPEA_08340	BBEDBP_08340	JJLGJG_08340	HIFMMH_08340	HHCGAD_08340	OCKMCF_08340
group_2472	rpoE	DNA-directed RNA polymerase specialized sigma subunit, sigma24 family	105	105	1	1	33736				215	566	562	LJDOIC_14970	INHKBJ_19270	HBFHGO_26875	JGBBPF_21415	IPCPMH_19510	NKPAJO_09040	BHFOML_12490	KLINCN_11635	CKIADD_13675	LABKBB_26635	BEJPBG_02525	AFFMCO_20000	KMGJBA_06265	JIEEFO_15690	OFDMNJ_18345	ALHOMA_21425	MLIHHA_18365	GOIAPN_20335	MDLIGP_08555	EAHPIB_18535	KPCBEG_21745	FKHDPF_24685	CNHEEI_08640	EMEHJD_08935	EFEODE_26015	GKGLKC_02445	EILLKK_08870	BFFHIN_08870	ICOPCL_08870	NNJJEM_08870	HALPEA_08870	BBEDBP_08870	JJLGJG_08870	HIFMMH_08870	HHCGAD_08870	OCKMCF_08870
lysR		DNA-binding transcriptional regulator, LysR family	105	105	1	1	34253				869	869	869	LJDOIC_15950	INHKBJ_21660	HBFHGO_17365	JGBBPF_20475	IPCPMH_20665	NKPAJO_02860	BHFOML_11745	KLINCN_12490	CKIADD_25920	LABKBB_14935	BEJPBG_03755	AFFMCO_06070	KMGJBA_10365	JIEEFO_23120	OFDMNJ_27665	ALHOMA_22730	MLIHHA_17595	GOIAPN_16715	MDLIGP_09315	EAHPIB_23265	KPCBEG_17940	FKHDPF_23935	CNHEEI_09395	EMEHJD_09680	EFEODE_07410	GKGLKC_02740	EILLKK_09645	BFFHIN_09645	ICOPCL_09645	NNJJEM_09645	HALPEA_09645	BBEDBP_09645	JJLGJG_09650	HIFMMH_09650	HHCGAD_09650	OCKMCF_09645
entC		cell wall-binding protein EntC	105	105	1	1	22285				191	1391	1167	LJDOIC_02945	INHKBJ_19885	HBFHGO_19775	JGBBPF_09840	IPCPMH_28700	NKPAJO_06615	BHFOML_16960	KLINCN_27425	CKIADD_04775	LABKBB_15980	BEJPBG_23325	AFFMCO_00195	KMGJBA_15780	JIEEFO_11770	OFDMNJ_20445	ALHOMA_14820	MLIHHA_22860	GOIAPN_24860	MDLIGP_04040	EAHPIB_12055	KPCBEG_22300	FKHDPF_18790	CNHEEI_04215	EMEHJD_04140	EFEODE_26580	GKGLKC_06525	EILLKK_04370	BFFHIN_04370	ICOPCL_04370	NNJJEM_04370	HALPEA_04370	BBEDBP_04370	JJLGJG_04370	HIFMMH_04370	HHCGAD_04370	OCKMCF_04370
rbsD		D-ribose pyranase	105	105	1	1	22579				395	395	395	LJDOIC_16955	INHKBJ_01770	HBFHGO_02715	JGBBPF_22215	IPCPMH_11905	NKPAJO_19425	BHFOML_17700	KLINCN_01635	CKIADD_21835	LABKBB_27590	BEJPBG_01680	AFFMCO_28090	KMGJBA_14775	JIEEFO_01390	OFDMNJ_12315	ALHOMA_12785	MLIHHA_26775	GOIAPN_28590	MDLIGP_03360	EAHPIB_18140	KPCBEG_25000	FKHDPF_22315	CNHEEI_03515	EMEHJD_03415	EFEODE_03350	GKGLKC_00315	EILLKK_03635	BFFHIN_03635	ICOPCL_03635	NNJJEM_03635	HALPEA_03635	BBEDBP_03635	JJLGJG_03635	HIFMMH_03635	HHCGAD_03635	OCKMCF_03635
group_2515	glnQ	ABC-type polar amino acid transport system, ATPase component	105	105	1	1	22629				296	920	832	LJDOIC_17065	INHKBJ_05360	HBFHGO_02795	JGBBPF_22325	IPCPMH_11765	NKPAJO_19290	BHFOML_17840	KLINCN_01495	CKIADD_21975	LABKBB_27450	BEJPBG_01545	AFFMCO_27955	KMGJBA_14635	JIEEFO_01250	OFDMNJ_12175	ALHOMA_12650	MLIHHA_26630	GOIAPN_28445	MDLIGP_03220	EAHPIB_03390	KPCBEG_24855	FKHDPF_22180	CNHEEI_03380	EMEHJD_03280	EFEODE_03215	GKGLKC_00175	EILLKK_03490	BFFHIN_03490	ICOPCL_03490	NNJJEM_03490	HALPEA_03490	BBEDBP_03490	JJLGJG_03490	HIFMMH_03490	HHCGAD_03490	OCKMCF_03490
treC		alpha,alpha-phosphotrehalase	105	105	1	1	22653				1661	1700	1661	LJDOIC_17095	INHKBJ_05390	HBFHGO_02825	JGBBPF_22360	IPCPMH_11730	NKPAJO_19255	BHFOML_17875	KLINCN_01460	CKIADD_22010	LABKBB_27415	BEJPBG_01510	AFFMCO_27925	KMGJBA_14600	JIEEFO_01215	OFDMNJ_12140	ALHOMA_12615	MLIHHA_26595	GOIAPN_28410	MDLIGP_03185	EAHPIB_03425	KPCBEG_24820	FKHDPF_22145	CNHEEI_03345	EMEHJD_03245	EFEODE_03180	GKGLKC_00140	EILLKK_03455	BFFHIN_03455	ICOPCL_03455	NNJJEM_03455	HALPEA_03455	BBEDBP_03455	JJLGJG_03455	HIFMMH_03455	HHCGAD_03455	OCKMCF_03455
citA		Sensor histidine kinase DipB regulating citrate/malate metabolism	105	105	1	1	22783				1601	1670	1604	LJDOIC_17465	INHKBJ_10360	HBFHGO_06505	JGBBPF_01360	IPCPMH_11370	NKPAJO_18885	BHFOML_18235	KLINCN_01100	CKIADD_22370	LABKBB_27055	BEJPBG_21365	AFFMCO_08550	KMGJBA_18035	JIEEFO_28290	OFDMNJ_11780	ALHOMA_12260	MLIHHA_26220	GOIAPN_28040	MDLIGP_02815	EAHPIB_03785	KPCBEG_24455	FKHDPF_21785	CNHEEI_02975	EMEHJD_02890	EFEODE_02830	GKGLKC_08595	EILLKK_03080	BFFHIN_03080	ICOPCL_03080	NNJJEM_03080	HALPEA_03080	BBEDBP_03080	JJLGJG_03080	HIFMMH_03080	HHCGAD_03080	OCKMCF_03080
DNA alkylation repair protein		DNA alkylation repair protein	105	105	1	1	23721				593	707	704	LJDOIC_18890	INHKBJ_03085	HBFHGO_21445	JGBBPF_03190	IPCPMH_17390	NKPAJO_18425	BHFOML_05090	KLINCN_23080	CKIADD_20285	LABKBB_10035	BEJPBG_08635	AFFMCO_18000	KMGJBA_07520	JIEEFO_23820	OFDMNJ_26470	ALHOMA_30150	MLIHHA_11105	GOIAPN_13425	MDLIGP_16090	EAHPIB_28995	KPCBEG_10205	FKHDPF_03440	CNHEEI_16185	EMEHJD_16585	EFEODE_10250	GKGLKC_10405	EILLKK_16435	BFFHIN_16435	ICOPCL_16430	NNJJEM_16435	HALPEA_16435	BBEDBP_16435	JJLGJG_16445	HIFMMH_16435	HHCGAD_16445	OCKMCF_16430
serC		3-phosphoserine/phosphohydroxythreonine transaminase	105	105	1	1	23741				1082	1088	1082	LJDOIC_18965	INHKBJ_03010	HBFHGO_21520	JGBBPF_03130	IPCPMH_17450	NKPAJO_18480	BHFOML_05145	KLINCN_23135	CKIADD_20230	LABKBB_10095	BEJPBG_26260	AFFMCO_03460	KMGJBA_07460	JIEEFO_23880	OFDMNJ_26410	ALHOMA_30215	MLIHHA_11165	GOIAPN_13485	MDLIGP_16030	EAHPIB_28920	KPCBEG_10145	FKHDPF_03395	CNHEEI_16135	EMEHJD_16525	EFEODE_10310	GKGLKC_19275	EILLKK_16375	BFFHIN_16375	ICOPCL_16370	NNJJEM_16375	HALPEA_16375	BBEDBP_16375	JJLGJG_16385	HIFMMH_16375	HHCGAD_16385	OCKMCF_16370
rspA		N-succinyl-L-Arg/Lys racemase	105	105	1	1	23109				1109	1118	1109	LJDOIC_19490	INHKBJ_04165	HBFHGO_20980	JGBBPF_13055	IPCPMH_14360	NKPAJO_22105	BHFOML_19430	KLINCN_06660	CKIADD_08055	LABKBB_25250	BEJPBG_06970	AFFMCO_01825	KMGJBA_02065	JIEEFO_02975	OFDMNJ_08455	ALHOMA_01390	MLIHHA_25065	GOIAPN_27005	MDLIGP_01685	EAHPIB_01195	KPCBEG_25525	FKHDPF_21415	CNHEEI_02070	EMEHJD_01955	EFEODE_20750	GKGLKC_17365	EILLKK_01895	BFFHIN_01895	ICOPCL_01895	NNJJEM_01895	HALPEA_01895	BBEDBP_01895	JJLGJG_01895	HIFMMH_01895	HHCGAD_01895	OCKMCF_01895
ataC		c-di-AMP phosphodiesterase AtaC or nucleotide pyrophosphatase, AlkP superfamily	105	105	1	1	23004				296	1313	1283	LJDOIC_19815	INHKBJ_05915	HBFHGO_20655	JGBBPF_02940	IPCPMH_14075	NKPAJO_22390	BHFOML_19140	KLINCN_06370	CKIADD_08345	LABKBB_24960	BEJPBG_06705	AFFMCO_25650	KMGJBA_02350	JIEEFO_02085	OFDMNJ_16420	ALHOMA_01065	MLIHHA_25350	GOIAPN_27290	MDLIGP_01970	EAHPIB_00905	KPCBEG_25810	FKHDPF_21130	CNHEEI_02355	EMEHJD_02270	EFEODE_21065	GKGLKC_24170	EILLKK_02180	BFFHIN_02180	ICOPCL_02180	NNJJEM_02180	HALPEA_02180	BBEDBP_02180	JJLGJG_02180	HIFMMH_02180	HHCGAD_02180	OCKMCF_02180
group_2561	rspA	L-alanine-DL-glutamate epimerase or related enzyme of enolase superfamily	105	105	1	1	25440				167	1061	1043	LJDOIC_22335	INHKBJ_27195	HBFHGO_11965	JGBBPF_22785	IPCPMH_04570	NKPAJO_12255	BHFOML_07265	KLINCN_25880	CKIADD_18120	LABKBB_22920	BEJPBG_04940	AFFMCO_21195	KMGJBA_13590	JIEEFO_05315	OFDMNJ_29295	ALHOMA_28070	MLIHHA_13055	GOIAPN_19655	MDLIGP_13855	EAHPIB_10305	KPCBEG_16230	FKHDPF_16550	CNHEEI_14180	EMEHJD_14540	EFEODE_05275	GKGLKC_20165	EILLKK_14175	BFFHIN_14175	ICOPCL_14170	NNJJEM_14175	HALPEA_14175	BBEDBP_14175	JJLGJG_14180	HIFMMH_14175	HHCGAD_14180	OCKMCF_14170
radC		DNA repair protein RadC	105	105	1	1	17213				398	677	668	LJDOIC_26855	INHKBJ_08315	HBFHGO_22625	JGBBPF_14315	IPCPMH_24205	NKPAJO_05850	BHFOML_26460	KLINCN_16635	CKIADD_09630	LABKBB_03550	BEJPBG_12165	AFFMCO_24795	KMGJBA_22180	JIEEFO_12410	OFDMNJ_06695	ALHOMA_03860	MLIHHA_04625	GOIAPN_05895	MDLIGP_22565	EAHPIB_09185	KPCBEG_05150	FKHDPF_13215	CNHEEI_22665	EMEHJD_22310	EFEODE_15510	GKGLKC_25565	EILLKK_22920	BFFHIN_22920	ICOPCL_22915	NNJJEM_22920	HALPEA_22900	BBEDBP_22900	JJLGJG_22910	HIFMMH_22900	HHCGAD_22910	OCKMCF_22915
group_2579	baeS	Signal transduction histidine kinase	105	105	1	1	16957				935	935	935	LJDOIC_27220	INHKBJ_07945	HBFHGO_22255	JGBBPF_06650	IPCPMH_23780	NKPAJO_06200	BHFOML_26040	KLINCN_16205	CKIADD_09210	LABKBB_03125	BEJPBG_11750	AFFMCO_24385	KMGJBA_27965	JIEEFO_12835	OFDMNJ_07120	ALHOMA_05275	MLIHHA_04200	GOIAPN_05470	MDLIGP_22990	EAHPIB_12705	KPCBEG_05575	FKHDPF_15365	CNHEEI_23015	EMEHJD_22670	EFEODE_15060	GKGLKC_04835	EILLKK_23345	BFFHIN_23345	ICOPCL_23340	NNJJEM_23345	HALPEA_23325	BBEDBP_23325	JJLGJG_23335	HIFMMH_23325	HHCGAD_23335	OCKMCF_23340
DUF3949 domain-containing protein		DUF3949 domain-containing protein	105	105	1	1	16860				221	266	258	LJDOIC_27580	INHKBJ_22535	HBFHGO_21975	JGBBPF_06285	IPCPMH_23405	NKPAJO_21420	BHFOML_25660	KLINCN_15830	CKIADD_06155	LABKBB_02750	BEJPBG_11365	AFFMCO_24005	KMGJBA_27590	JIEEFO_13210	OFDMNJ_07495	ALHOMA_04895	MLIHHA_03825	GOIAPN_05095	MDLIGP_23365	EAHPIB_16345	KPCBEG_05950	FKHDPF_09205	CNHEEI_23375	EMEHJD_23040	EFEODE_14690	GKGLKC_12050	EILLKK_23720	BFFHIN_23720	ICOPCL_23715	NNJJEM_23720	HALPEA_23700	BBEDBP_23700	JJLGJG_23710	HIFMMH_23700	HHCGAD_23710	OCKMCF_23715
DUF3917 domain-containing protein		DUF3917 domain-containing protein	105	105	1	1	16641				272	272	272	LJDOIC_27900	INHKBJ_05135	HBFHGO_07690	JGBBPF_05970	IPCPMH_23230	NKPAJO_21765	BHFOML_25325	KLINCN_15495	CKIADD_06490	LABKBB_02415	BEJPBG_14900	AFFMCO_16825	KMGJBA_20420	JIEEFO_02640	OFDMNJ_07835	ALHOMA_04450	MLIHHA_03485	GOIAPN_04755	MDLIGP_23710	EAHPIB_10450	KPCBEG_06290	FKHDPF_08860	CNHEEI_23720	EMEHJD_23380	EFEODE_14355	GKGLKC_16605	EILLKK_24060	BFFHIN_24060	ICOPCL_24055	NNJJEM_24060	HALPEA_24040	BBEDBP_24040	JJLGJG_24050	HIFMMH_24040	HHCGAD_24050	OCKMCF_24055
Peptidase U61		Peptidase U61	105	105	1	1	24388				326	413	395	LJDOIC_00520	INHKBJ_14925	HBFHGO_15370	JGBBPF_18940	IPCPMH_09405	NKPAJO_25650	BHFOML_05780	KLINCN_23775	CKIADD_19595	LABKBB_10755	BEJPBG_00355	AFFMCO_18185	KMGJBA_19130	JIEEFO_17160	OFDMNJ_02145	ALHOMA_29570	MLIHHA_11820	GOIAPN_14140	MDLIGP_15380	EAHPIB_28465	KPCBEG_09480	FKHDPF_07325	CNHEEI_15655	EMEHJD_16095	EFEODE_10740	GKGLKC_17735	EILLKK_15720	BFFHIN_15720	ICOPCL_15715	NNJJEM_15720	HALPEA_15720	BBEDBP_15720	JJLGJG_15730	HIFMMH_15720	HHCGAD_15730	OCKMCF_15715
DinB-like domain-containing protein		DinB-like domain-containing protein	105	105	1	1	19214				455	458	455	LJDOIC_01585	INHKBJ_11295	HBFHGO_14250	JGBBPF_11250	IPCPMH_08255	NKPAJO_14015	BHFOML_04115	KLINCN_22105	CKIADD_21260	LABKBB_09055	BEJPBG_22215	AFFMCO_20230	KMGJBA_20775	JIEEFO_16705	OFDMNJ_09910	ALHOMA_31150	MLIHHA_10125	GOIAPN_12445	MDLIGP_17065	EAHPIB_24495	KPCBEG_11190	FKHDPF_04480	CNHEEI_17235	EMEHJD_17505	EFEODE_00445	GKGLKC_23400	EILLKK_17415	BFFHIN_17415	ICOPCL_17410	NNJJEM_17415	HALPEA_17415	BBEDBP_17415	JJLGJG_17425	HIFMMH_17415	HHCGAD_17425	OCKMCF_17410
DUF2935 domain-containing protein		DUF2935 domain-containing protein	105	105	1	1	22266				779	872	779	LJDOIC_02885	INHKBJ_19825	HBFHGO_19715	JGBBPF_09900	IPCPMH_28760	NKPAJO_06675	BHFOML_16900	KLINCN_27485	CKIADD_04715	LABKBB_16040	BEJPBG_23255	AFFMCO_17855	KMGJBA_15840	JIEEFO_11830	OFDMNJ_20505	ALHOMA_14760	MLIHHA_22800	GOIAPN_24800	MDLIGP_04100	EAHPIB_11990	KPCBEG_22360	FKHDPF_18850	CNHEEI_04275	EMEHJD_04205	EFEODE_26645	GKGLKC_15230	EILLKK_04430	BFFHIN_04430	ICOPCL_04430	NNJJEM_04430	HALPEA_04430	BBEDBP_04430	JJLGJG_04430	HIFMMH_04430	HHCGAD_04430	OCKMCF_04430
group_2880	celA	Phosphotransferase system cellobiose-specific component IIB	105	105	1	1	22299				263	305	303	LJDOIC_02970	INHKBJ_19905	HBFHGO_19795	JGBBPF_11935	IPCPMH_28680	NKPAJO_06595	BHFOML_16980	KLINCN_27405	CKIADD_04795	LABKBB_15960	BEJPBG_23345	AFFMCO_00175	KMGJBA_20055	JIEEFO_11750	OFDMNJ_20425	ALHOMA_14000	MLIHHA_22880	GOIAPN_24880	MDLIGP_04020	EAHPIB_12075	KPCBEG_22280	FKHDPF_18770	CNHEEI_04195	EMEHJD_04120	EFEODE_26560	GKGLKC_06505	EILLKK_04350	BFFHIN_04350	ICOPCL_04350	NNJJEM_04350	HALPEA_04350	BBEDBP_04350	JJLGJG_04350	HIFMMH_04350	HHCGAD_04350	OCKMCF_04350
thiD		Hydroxymethylpyrimidine/phosphomethylpyrimidine kinase	105	105	1	1	22435				806	815	811	LJDOIC_03230	INHKBJ_10690	HBFHGO_20100	JGBBPF_11675	IPCPMH_28400	NKPAJO_06335	BHFOML_17250	KLINCN_27130	CKIADD_05065	LABKBB_15690	BEJPBG_23605	AFFMCO_22320	KMGJBA_19780	JIEEFO_11470	OFDMNJ_20145	ALHOMA_13740	MLIHHA_23160	GOIAPN_25160	MDLIGP_03740	EAHPIB_12335	KPCBEG_22000	FKHDPF_18525	CNHEEI_03950	EMEHJD_03850	EFEODE_26290	GKGLKC_14930	EILLKK_04070	BFFHIN_04070	ICOPCL_04070	NNJJEM_04070	HALPEA_04070	BBEDBP_04070	JJLGJG_04070	HIFMMH_04070	HHCGAD_04070	OCKMCF_04070
ecsB		ABC transporter permease EcsB	105	105	1	1	32159				1211	1211	1211	LJDOIC_03750	INHKBJ_22975	HBFHGO_27395	JGBBPF_27185	IPCPMH_06095	NKPAJO_07755	BHFOML_15800	KLINCN_08315	CKIADD_03620	LABKBB_17140	BEJPBG_06090	AFFMCO_30165	KMGJBA_05055	JIEEFO_06815	OFDMNJ_14705	ALHOMA_19040	MLIHHA_21710	GOIAPN_23710	MDLIGP_05190	EAHPIB_14175	KPCBEG_23460	FKHDPF_20470	CNHEEI_05435	EMEHJD_05575	EFEODE_22430	GKGLKC_21010	EILLKK_05520	BFFHIN_05520	ICOPCL_05520	NNJJEM_05520	HALPEA_05520	BBEDBP_05520	JJLGJG_05520	HIFMMH_05520	HHCGAD_05520	OCKMCF_05520
group_2890	menE	o-succinylbenzoate--CoA ligase	105	105	1	1	16239				1445	1445	1445	LJDOIC_04300	INHKBJ_09185	HBFHGO_00245	JGBBPF_15315	IPCPMH_19735	NKPAJO_19790	BHFOML_24440	KLINCN_02515	CKIADD_07370	LABKBB_01540	BEJPBG_27695	AFFMCO_11045	KMGJBA_25220	JIEEFO_25400	OFDMNJ_15955	ALHOMA_06180	MLIHHA_00950	GOIAPN_02685	MDLIGP_24600	EAHPIB_11355	KPCBEG_07180	FKHDPF_14690	CNHEEI_24630	EMEHJD_24335	EFEODE_13685	GKGLKC_25235	EILLKK_24950	BFFHIN_24950	ICOPCL_24945	NNJJEM_24950	HALPEA_24930	BBEDBP_24930	JJLGJG_24940	HIFMMH_24930	HHCGAD_24940	OCKMCF_24945
group_2896	glgD	Glycogen biosynthesis protein GlgD	105	105	1	1	16494				149	149	149	LJDOIC_04885	INHKBJ_17340	HBFHGO_13490	JGBBPF_13430	IPCPMH_16575	NKPAJO_20340	BHFOML_24955	KLINCN_03030	CKIADD_06855	LABKBB_02055	BEJPBG_02840	AFFMCO_00985	KMGJBA_00445	JIEEFO_00295	OFDMNJ_27025	ALHOMA_05605	MLIHHA_03120	GOIAPN_04395	MDLIGP_24070	EAHPIB_10825	KPCBEG_06650	FKHDPF_15235	CNHEEI_24080	EMEHJD_23770	EFEODE_13120	GKGLKC_10850	EILLKK_24420	BFFHIN_24420	ICOPCL_24415	NNJJEM_24420	HALPEA_24400	BBEDBP_24400	JJLGJG_24410	HIFMMH_24400	HHCGAD_24410	OCKMCF_24415
yndB		Chalcone/flavanone-binding protein YndB, AHSA1/START/SRPBCC domain	105	105	1	1	16560				431	437	431	LJDOIC_05060	INHKBJ_12800	HBFHGO_00985	JGBBPF_00350	IPCPMH_16750	NKPAJO_26895	BHFOML_25130	KLINCN_03205	CKIADD_06680	LABKBB_02230	BEJPBG_15090	AFFMCO_25100	KMGJBA_15130	JIEEFO_00535	OFDMNJ_26850	ALHOMA_05395	MLIHHA_03300	GOIAPN_04570	MDLIGP_23895	EAHPIB_10635	KPCBEG_06475	FKHDPF_08680	CNHEEI_23900	EMEHJD_23560	EFEODE_14170	GKGLKC_06255	EILLKK_24245	BFFHIN_24245	ICOPCL_24240	NNJJEM_24245	HALPEA_24225	BBEDBP_24225	JJLGJG_24235	HIFMMH_24225	HHCGAD_24235	OCKMCF_24240
group_2901	fadH	2,4-dienoyl-CoA reductase or related NADH-dependent reductase, Old Yellow Enzyme (OYE) family	105	105	1	1	18840				311	1304	1122	LJDOIC_05475	INHKBJ_13180	HBFHGO_11420	JGBBPF_16295	IPCPMH_02745	NKPAJO_14840	BHFOML_03320	KLINCN_21325	CKIADD_01820	LABKBB_08270	BEJPBG_12920	AFFMCO_14340	KMGJBA_27345	JIEEFO_19505	OFDMNJ_10700	ALHOMA_31965	MLIHHA_09345	GOIAPN_11665	MDLIGP_17840	EAHPIB_25280	KPCBEG_11980	FKHDPF_05300	CNHEEI_18055	EMEHJD_18290	EFEODE_21520	GKGLKC_09940	EILLKK_18195	BFFHIN_18195	ICOPCL_18190	NNJJEM_18195	HALPEA_18195	BBEDBP_18195	JJLGJG_18205	HIFMMH_18195	HHCGAD_18205	OCKMCF_18190
nirD		Ferredoxin subunit of nitrite reductase or a ring-hydroxylating dioxygenase	105	105	1	1	35006				164	356	324	LJDOIC_06355	INHKBJ_11970	HBFHGO_18365	JGBBPF_08180	IPCPMH_27690	NKPAJO_01735	BHFOML_10635	KLINCN_13605	CKIADD_27560	LABKBB_13815	BEJPBG_12480	AFFMCO_19500	KMGJBA_09525	JIEEFO_21995	OFDMNJ_03215	ALHOMA_24175	MLIHHA_16465	GOIAPN_15585	MDLIGP_10425	EAHPIB_22210	KPCBEG_19075	FKHDPF_01825	CNHEEI_10920	EMEHJD_10820	EFEODE_08550	GKGLKC_04530	EILLKK_10765	BFFHIN_10765	ICOPCL_10765	NNJJEM_10765	HALPEA_10765	BBEDBP_10765	JJLGJG_10770	HIFMMH_10770	HHCGAD_10770	OCKMCF_10765
group_2912	yjcZ	Sporulation protein YjcZ	105	105	1	1	31842				101	110	101	LJDOIC_06625	INHKBJ_21335	HBFHGO_04915	JGBBPF_10640	IPCPMH_05655	NKPAJO_07270	BHFOML_16245	KLINCN_07870	CKIADD_04065	LABKBB_16685	BEJPBG_24975	AFFMCO_18875	KMGJBA_04610	JIEEFO_06375	OFDMNJ_15145	ALHOMA_14130	MLIHHA_22160	GOIAPN_24160	MDLIGP_04745	EAHPIB_14920	KPCBEG_23005	FKHDPF_19450	CNHEEI_04875	EMEHJD_04810	EFEODE_23195	GKGLKC_10045	EILLKK_05070	BFFHIN_05070	ICOPCL_05070	NNJJEM_05070	HALPEA_05070	BBEDBP_05070	JJLGJG_05070	HIFMMH_05070	HHCGAD_05070	OCKMCF_05070
putative membrane transporter protein		putative membrane transporter protein	105	105	1	1	24874				500	1010	901	LJDOIC_06860	INHKBJ_04340	HBFHGO_07995	JGBBPF_24795	IPCPMH_01385	NKPAJO_13325	BHFOML_06245	KLINCN_26890	CKIADD_19130	LABKBB_23955	BEJPBG_13650	AFFMCO_20380	KMGJBA_04060	JIEEFO_24745	OFDMNJ_00215	ALHOMA_29085	MLIHHA_27830	GOIAPN_01240	MDLIGP_14900	EAHPIB_23905	KPCBEG_17290	FKHDPF_01065	CNHEEI_15250	EMEHJD_15575	EFEODE_06305	GKGLKC_05375	EILLKK_15230	BFFHIN_15230	ICOPCL_15225	NNJJEM_15230	HALPEA_15230	BBEDBP_15230	JJLGJG_15235	HIFMMH_15230	HHCGAD_15235	OCKMCF_15225
ceuA		ABC-type enterochelin transport system, periplasmic component	105	105	1	1	2776				1013	1016	1013	LJDOIC_09870	INHKBJ_27950	HBFHGO_06060	JGBBPF_09635	IPCPMH_15460	NKPAJO_16345	BHFOML_23275	KLINCN_02205	CKIADD_11165	LABKBB_21390	BEJPBG_17990	AFFMCO_05265	KMGJBA_29375	JIEEFO_14715	OFDMNJ_13225	ALHOMA_07300	MLIHHA_24280	GOIAPN_26255	MDLIGP_25655	EAHPIB_27390	KPCBEG_02450	FKHDPF_09765	CNHEEI_25840	EMEHJD_25645	EFEODE_01510	GKGLKC_07025	EILLKK_26115	BFFHIN_26115	ICOPCL_26110	NNJJEM_26115	HALPEA_26095	BBEDBP_26095	JJLGJG_26105	HIFMMH_26095	HHCGAD_26105	OCKMCF_26110
group_2933	mazG	NTP pyrophosphatase, house-cleaning of non-canonical NTPs	105	105	1	1	15849				323	323	323	LJDOIC_10065	INHKBJ_14125	HBFHGO_03820	JGBBPF_09820	IPCPMH_15630	NKPAJO_16505	BHFOML_23440	KLINCN_05545	CKIADD_06000	LABKBB_21560	BEJPBG_18175	AFFMCO_13440	KMGJBA_15495	JIEEFO_03535	OFDMNJ_13395	ALHOMA_07095	MLIHHA_24110	GOIAPN_26085	MDLIGP_25485	EAHPIB_27200	KPCBEG_02280	FKHDPF_00365	CNHEEI_25685	EMEHJD_25465	EFEODE_01690	GKGLKC_15790	EILLKK_25945	BFFHIN_25945	ICOPCL_25940	NNJJEM_25945	HALPEA_25925	BBEDBP_25925	JJLGJG_25935	HIFMMH_25925	HHCGAD_25935	OCKMCF_25940
group_2934	rhaT	Permease of the drug/metabolite transporter (DMT) superfamily	105	105	1	1	15881				677	902	899	LJDOIC_10160	INHKBJ_14025	HBFHGO_06285	JGBBPF_12030	IPCPMH_15710	NKPAJO_22480	BHFOML_23520	KLINCN_05465	CKIADD_05920	LABKBB_21640	BEJPBG_18260	AFFMCO_13350	KMGJBA_28100	JIEEFO_03455	OFDMNJ_13475	ALHOMA_07180	MLIHHA_24030	GOIAPN_26005	MDLIGP_25405	EAHPIB_27110	KPCBEG_02195	FKHDPF_00280	CNHEEI_25600	EMEHJD_25380	EFEODE_01775	GKGLKC_04310	EILLKK_25865	BFFHIN_25865	ICOPCL_25860	NNJJEM_25865	HALPEA_25845	BBEDBP_25845	JJLGJG_25855	HIFMMH_25845	HHCGAD_25855	OCKMCF_25860
group_2935	baeS	Signal transduction histidine kinase	105	105	1	1	15882				1073	1445	1438	LJDOIC_10165	INHKBJ_14020	HBFHGO_06290	JGBBPF_12035	IPCPMH_15715	NKPAJO_22485	BHFOML_23525	KLINCN_05460	CKIADD_05915	LABKBB_21645	BEJPBG_18265	AFFMCO_13345	KMGJBA_28105	JIEEFO_03450	OFDMNJ_13480	ALHOMA_07185	MLIHHA_24025	GOIAPN_26000	MDLIGP_25400	EAHPIB_27105	KPCBEG_02190	FKHDPF_00275	CNHEEI_25595	EMEHJD_25375	EFEODE_01780	GKGLKC_04315	EILLKK_25860	BFFHIN_25860	ICOPCL_25855	NNJJEM_25860	HALPEA_25840	BBEDBP_25840	JJLGJG_25850	HIFMMH_25840	HHCGAD_25850	OCKMCF_25855
DUF3985 domain-containing protein		DUF3985 domain-containing protein	105	105	1	1	15898				140	140	140	LJDOIC_10205	INHKBJ_13980	HBFHGO_06330	JGBBPF_12075	IPCPMH_15760	NKPAJO_22530	BHFOML_23570	KLINCN_05415	CKIADD_05870	LABKBB_21690	BEJPBG_27480	AFFMCO_13300	KMGJBA_28150	JIEEFO_03405	OFDMNJ_13525	ALHOMA_07230	MLIHHA_23980	GOIAPN_25955	MDLIGP_25355	EAHPIB_27060	KPCBEG_02145	FKHDPF_00230	CNHEEI_25550	EMEHJD_25330	EFEODE_01825	GKGLKC_04360	EILLKK_25815	BFFHIN_25815	ICOPCL_25810	NNJJEM_25815	HALPEA_25795	BBEDBP_25795	JJLGJG_25805	HIFMMH_25795	HHCGAD_25805	OCKMCF_25810
group_2972	padR	DNA-binding transcriptional regulator, PadR family	105	105	1	1	25080				317	326	317	LJDOIC_13070	INHKBJ_16300	HBFHGO_06900	JGBBPF_24515	IPCPMH_01670	NKPAJO_13070	BHFOML_06525	KLINCN_26610	CKIADD_18850	LABKBB_23670	BEJPBG_04215	AFFMCO_26165	KMGJBA_03775	JIEEFO_25030	OFDMNJ_28540	ALHOMA_28800	MLIHHA_28120	GOIAPN_00950	MDLIGP_14615	EAHPIB_23645	KPCBEG_17000	FKHDPF_01330	CNHEEI_14985	EMEHJD_15310	EFEODE_06040	GKGLKC_09125	EILLKK_14940	BFFHIN_14940	ICOPCL_14935	NNJJEM_14940	HALPEA_14940	BBEDBP_14940	JJLGJG_14945	HIFMMH_14940	HHCGAD_14945	OCKMCF_14935
resB		cytochrome c biogenesis protein ResB	105	105	1	1	33319				1625	1673	1625	LJDOIC_13835	INHKBJ_23495	HBFHGO_13645	JGBBPF_13615	IPCPMH_18225	NKPAJO_10220	BHFOML_13725	KLINCN_10395	CKIADD_26650	LABKBB_19220	BEJPBG_21785	AFFMCO_04970	KMGJBA_16605	JIEEFO_21185	OFDMNJ_19630	ALHOMA_20805	MLIHHA_19640	GOIAPN_21610	MDLIGP_07270	EAHPIB_19665	KPCBEG_20475	FKHDPF_25850	CNHEEI_07465	EMEHJD_07795	EFEODE_24875	GKGLKC_19425	EILLKK_07595	BFFHIN_07595	ICOPCL_07595	NNJJEM_07595	HALPEA_07595	BBEDBP_07595	JJLGJG_07595	HIFMMH_07595	HHCGAD_07595	OCKMCF_07595
group_2981	era	GTPase Era, involved in 16S rRNA processing	105	105	1	1	33456				1202	3659	3613	LJDOIC_14320	INHKBJ_17135	HBFHGO_14130	JGBBPF_14100	IPCPMH_18715	NKPAJO_09730	BHFOML_13235	KLINCN_10885	CKIADD_12930	LABKBB_25840	BEJPBG_16355	AFFMCO_16520	KMGJBA_05470	JIEEFO_21675	OFDMNJ_19140	ALHOMA_21295	MLIHHA_19150	GOIAPN_21120	MDLIGP_07760	EAHPIB_19175	KPCBEG_20965	FKHDPF_25365	CNHEEI_07950	EMEHJD_08285	EFEODE_25365	GKGLKC_01425	EILLKK_08085	BFFHIN_08085	ICOPCL_08085	NNJJEM_08085	HALPEA_08085	BBEDBP_08085	JJLGJG_08085	HIFMMH_08085	HHCGAD_08085	OCKMCF_08085
group_2989	lytT	DNA-binding response regulator, LytR/AlgR family	105	105	1	1	34086				644	644	644	LJDOIC_15690	INHKBJ_23705	HBFHGO_17100	JGBBPF_20690	IPCPMH_20925	NKPAJO_24940	BHFOML_11990	KLINCN_12240	CKIADD_14175	LABKBB_15185	BEJPBG_03405	AFFMCO_04450	KMGJBA_10625	JIEEFO_04385	OFDMNJ_27925	ALHOMA_22475	MLIHHA_17855	GOIAPN_16975	MDLIGP_09055	EAHPIB_02870	KPCBEG_17675	FKHDPF_24250	CNHEEI_09080	EMEHJD_09430	EFEODE_07160	GKGLKC_09350	EILLKK_09385	BFFHIN_09385	ICOPCL_09385	NNJJEM_09385	HALPEA_09385	BBEDBP_09385	JJLGJG_09390	HIFMMH_09390	HHCGAD_09390	OCKMCF_09385
mce		4-hydroxyphenylpyruvate dioxygenase and related hemolysins	105	105	1	1	34243				386	419	418	LJDOIC_15930	INHKBJ_21640	HBFHGO_17345	JGBBPF_20495	IPCPMH_20690	NKPAJO_02885	BHFOML_11770	KLINCN_12465	CKIADD_25895	LABKBB_14960	BEJPBG_03735	AFFMCO_06095	KMGJBA_10390	JIEEFO_04150	OFDMNJ_27690	ALHOMA_22710	MLIHHA_17620	GOIAPN_16740	MDLIGP_09290	EAHPIB_23285	KPCBEG_17915	FKHDPF_23955	CNHEEI_09375	EMEHJD_09660	EFEODE_07390	GKGLKC_02715	EILLKK_09620	BFFHIN_09620	ICOPCL_09620	NNJJEM_09620	HALPEA_09620	BBEDBP_09620	JJLGJG_09625	HIFMMH_09625	HHCGAD_09625	OCKMCF_09620
yhfA		Uncharacterized OsmC-related protein	105	105	1	1	22623				377	377	377	LJDOIC_17040	INHKBJ_05335	HBFHGO_02770	JGBBPF_22300	IPCPMH_11790	NKPAJO_19315	BHFOML_17815	KLINCN_01520	CKIADD_21950	LABKBB_27475	BEJPBG_01570	AFFMCO_27980	KMGJBA_14660	JIEEFO_01275	OFDMNJ_12200	ALHOMA_12675	MLIHHA_26655	GOIAPN_28470	MDLIGP_03245	EAHPIB_03365	KPCBEG_24880	FKHDPF_22205	CNHEEI_03405	EMEHJD_03305	EFEODE_03240	GKGLKC_00200	EILLKK_03515	BFFHIN_03515	ICOPCL_03515	NNJJEM_03515	HALPEA_03515	BBEDBP_03515	JJLGJG_03515	HIFMMH_03515	HHCGAD_03515	OCKMCF_03515
yczE		Uncharacterized membrane protein YczE	105	105	1	1	20170				626	626	626	LJDOIC_17930	INHKBJ_18405	HBFHGO_19505	JGBBPF_04965	IPCPMH_10005	NKPAJO_20890	BHFOML_21740	KLINCN_03535	CKIADD_11520	LABKBB_19875	BEJPBG_18530	AFFMCO_23610	KMGJBA_12035	JIEEFO_08180	OFDMNJ_01615	ALHOMA_08915	MLIHHA_27270	GOIAPN_00240	MDLIGP_27180	EAHPIB_25900	KPCBEG_00205	FKHDPF_26160	CNHEEI_27260	EMEHJD_27090	EFEODE_12785	GKGLKC_23045	EILLKK_27650	BFFHIN_27650	ICOPCL_27645	NNJJEM_27650	HALPEA_27630	BBEDBP_27630	JJLGJG_27640	HIFMMH_27630	HHCGAD_27640	OCKMCF_27645
Hydrolase		Hydrolase	105	105	1	1	23734				908	1172	1156	LJDOIC_18955	INHKBJ_03020	HBFHGO_21510	JGBBPF_03140	IPCPMH_17425	NKPAJO_18470	BHFOML_05120	KLINCN_23110	CKIADD_20255	LABKBB_10070	BEJPBG_26270	AFFMCO_03470	KMGJBA_07485	JIEEFO_23855	OFDMNJ_26435	ALHOMA_30190	MLIHHA_11140	GOIAPN_13460	MDLIGP_16055	EAHPIB_28945	KPCBEG_10170	FKHDPF_03405	CNHEEI_16145	EMEHJD_16550	EFEODE_10285	GKGLKC_19300	EILLKK_16400	BFFHIN_16400	ICOPCL_16395	NNJJEM_16400	HALPEA_16400	BBEDBP_16400	JJLGJG_16410	HIFMMH_16400	HHCGAD_16410	OCKMCF_16395
yehS		DUF1456 domain-containing protein	105	105	1	1	23128				518	521	518	LJDOIC_19475	INHKBJ_04180	HBFHGO_20995	JGBBPF_13040	IPCPMH_14375	NKPAJO_22090	BHFOML_19445	KLINCN_06675	CKIADD_08040	LABKBB_25265	BEJPBG_06985	AFFMCO_01810	KMGJBA_18755	JIEEFO_02960	OFDMNJ_08440	ALHOMA_01405	MLIHHA_25050	GOIAPN_26990	MDLIGP_01670	EAHPIB_01210	KPCBEG_25510	FKHDPF_21430	CNHEEI_02055	EMEHJD_01940	EFEODE_20735	GKGLKC_17350	EILLKK_01880	BFFHIN_01880	ICOPCL_01880	NNJJEM_01880	HALPEA_01880	BBEDBP_01880	JJLGJG_01880	HIFMMH_01880	HHCGAD_01880	OCKMCF_01880
uhpC		Sugar phosphate permease	105	105	1	1	23324				332	1274	1253	LJDOIC_20935	INHKBJ_23090	HBFHGO_26445	JGBBPF_06945	IPCPMH_03165	NKPAJO_27300	BHFOML_20005	KLINCN_00025	CKIADD_14485	LABKBB_28335	BEJPBG_26400	AFFMCO_08885	KMGJBA_04140	JIEEFO_13375	OFDMNJ_17430	ALHOMA_25410	MLIHHA_00480	GOIAPN_02250	MDLIGP_01200	EAHPIB_05505	KPCBEG_27165	FKHDPF_13950	CNHEEI_01420	EMEHJD_01370	EFEODE_19890	GKGLKC_22465	EILLKK_01305	BFFHIN_01305	ICOPCL_01305	NNJJEM_01305	HALPEA_01305	BBEDBP_01305	JJLGJG_01305	HIFMMH_01305	HHCGAD_01305	OCKMCF_01305
group_3086	rpoE	RNA polymerase subunit sigma-70	105	105	1	1	25607				686	686	686	LJDOIC_22035	INHKBJ_03305	HBFHGO_15660	JGBBPF_23095	IPCPMH_25965	NKPAJO_11995	BHFOML_07565	KLINCN_25580	CKIADD_17820	LABKBB_22630	BEJPBG_20020	AFFMCO_27510	KMGJBA_13300	JIEEFO_05610	OFDMNJ_17595	ALHOMA_27755	MLIHHA_13345	GOIAPN_19365	MDLIGP_13565	EAHPIB_10030	KPCBEG_15930	FKHDPF_16800	CNHEEI_13930	EMEHJD_14230	EFEODE_04965	GKGLKC_07150	EILLKK_13885	BFFHIN_13885	ICOPCL_13880	NNJJEM_13885	HALPEA_13885	BBEDBP_13885	JJLGJG_13890	HIFMMH_13885	HHCGAD_13890	OCKMCF_13880
group_3091	proS	proline--tRNA ligase	105	105	1	1	18425				641	1700	1689	LJDOIC_23670	INHKBJ_20285	HBFHGO_25820	JGBBPF_18265	IPCPMH_13035	NKPAJO_17305	BHFOML_02135	KLINCN_20135	CKIADD_22570	LABKBB_07065	BEJPBG_09385	AFFMCO_09650	KMGJBA_26130	JIEEFO_18310	OFDMNJ_25770	ALHOMA_33345	MLIHHA_08150	GOIAPN_09420	MDLIGP_19040	EAHPIB_15630	KPCBEG_08755	FKHDPF_07665	CNHEEI_19475	EMEHJD_19145	EFEODE_18670	GKGLKC_01215	EILLKK_19390	BFFHIN_19390	ICOPCL_19385	NNJJEM_19390	HALPEA_19390	BBEDBP_19390	JJLGJG_19400	HIFMMH_19390	HHCGAD_19400	OCKMCF_19385
yktA		UPF0223 protein BCA_4066	105	105	1	1	18217				269	269	269	LJDOIC_24380	INHKBJ_21015	HBFHGO_25095	JGBBPF_17555	IPCPMH_07760	NKPAJO_03380	BHFOML_01085	KLINCN_19090	CKIADD_23795	LABKBB_06005	BEJPBG_10105	AFFMCO_10380	KMGJBA_24650	JIEEFO_25835	OFDMNJ_23065	ALHOMA_34070	MLIHHA_07080	GOIAPN_08350	MDLIGP_20105	EAHPIB_06740	KPCBEG_07890	FKHDPF_08390	CNHEEI_20200	EMEHJD_19865	EFEODE_17950	GKGLKC_02955	EILLKK_20460	BFFHIN_20460	ICOPCL_20455	NNJJEM_20460	HALPEA_20460	BBEDBP_20460	JJLGJG_20470	HIFMMH_20460	HHCGAD_20470	OCKMCF_20455
group_3098	DUF3055 domain-containing protein	DUF3055 domain-containing protein	105	105	1	1	18210				239	344	335	LJDOIC_24420	INHKBJ_21055	HBFHGO_25055	JGBBPF_17515	IPCPMH_07720	NKPAJO_03420	BHFOML_01045	KLINCN_19055	CKIADD_23835	LABKBB_05965	BEJPBG_10140	AFFMCO_10420	KMGJBA_24610	JIEEFO_25875	OFDMNJ_23025	ALHOMA_34110	MLIHHA_07040	GOIAPN_08310	MDLIGP_20145	EAHPIB_06780	KPCBEG_07930	FKHDPF_08430	CNHEEI_20240	EMEHJD_19905	EFEODE_17910	GKGLKC_02930	EILLKK_20500	BFFHIN_20500	ICOPCL_20495	NNJJEM_20500	HALPEA_20500	BBEDBP_20500	JJLGJG_20510	HIFMMH_20500	HHCGAD_20510	OCKMCF_20495
nit2		Omega-amidase YafV/Nit2, hydrolyzes alpha-ketoglutaramate	105	105	1	1	18042				758	863	830	LJDOIC_24770	INHKBJ_24845	HBFHGO_24710	JGBBPF_17165	IPCPMH_07370	NKPAJO_03770	BHFOML_00695	KLINCN_18705	CKIADD_24185	LABKBB_05610	BEJPBG_16115	AFFMCO_17340	KMGJBA_24260	JIEEFO_26225	OFDMNJ_22675	ALHOMA_01880	MLIHHA_06690	GOIAPN_07960	MDLIGP_20495	EAHPIB_07140	KPCBEG_03070	FKHDPF_11145	CNHEEI_20595	EMEHJD_20255	EFEODE_17560	GKGLKC_03690	EILLKK_20850	BFFHIN_20850	ICOPCL_20845	NNJJEM_20850	HALPEA_20850	BBEDBP_20850	JJLGJG_20860	HIFMMH_20850	HHCGAD_20860	OCKMCF_20845
erfK		Lipoprotein-anchoring transpeptidase ErfK/SrfK	105	105	1	1	17851				527	593	560	LJDOIC_25350	INHKBJ_25420	HBFHGO_24135	JGBBPF_20230	IPCPMH_25705	NKPAJO_04330	BHFOML_00135	KLINCN_18145	CKIADD_24745	LABKBB_05050	BEJPBG_13795	AFFMCO_14955	KMGJBA_23685	JIEEFO_26790	OFDMNJ_22100	ALHOMA_02440	MLIHHA_06125	GOIAPN_07395	MDLIGP_21060	EAHPIB_07695	KPCBEG_03640	FKHDPF_11700	CNHEEI_21150	EMEHJD_20815	EFEODE_17005	GKGLKC_25365	EILLKK_21415	BFFHIN_21415	ICOPCL_21410	NNJJEM_21415	HALPEA_21415	BBEDBP_21415	JJLGJG_21425	HIFMMH_21415	HHCGAD_21425	OCKMCF_21410
fadM		Acyl-CoA thioesterase FadM	105	105	1	1	17004				443	464	446	LJDOIC_27105	INHKBJ_08065	HBFHGO_22375	JGBBPF_06765	IPCPMH_23890	NKPAJO_06105	BHFOML_26150	KLINCN_16320	CKIADD_09320	LABKBB_03235	BEJPBG_11860	AFFMCO_24495	KMGJBA_21865	JIEEFO_12725	OFDMNJ_07010	ALHOMA_03490	MLIHHA_04310	GOIAPN_05580	MDLIGP_22880	EAHPIB_12600	KPCBEG_05465	FKHDPF_13470	CNHEEI_22920	EMEHJD_22565	EFEODE_15255	GKGLKC_20745	EILLKK_23235	BFFHIN_23235	ICOPCL_23230	NNJJEM_23235	HALPEA_23215	BBEDBP_23215	JJLGJG_23225	HIFMMH_23215	HHCGAD_23225	OCKMCF_23230
YuzL-like protein		YuzL-like protein	105	105	1	1	16916				122	134	133	LJDOIC_27335	INHKBJ_07835	HBFHGO_12965	JGBBPF_06540	IPCPMH_23660	NKPAJO_21175	BHFOML_25915	KLINCN_16085	CKIADD_09085	LABKBB_03005	BEJPBG_11625	AFFMCO_24275	KMGJBA_27845	JIEEFO_12955	OFDMNJ_07240	ALHOMA_05155	MLIHHA_04080	GOIAPN_05350	MDLIGP_23110	EAHPIB_16610	KPCBEG_05695	FKHDPF_09450	CNHEEI_23130	EMEHJD_22785	EFEODE_14945	GKGLKC_05785	EILLKK_23465	BFFHIN_23465	ICOPCL_23460	NNJJEM_23465	HALPEA_23445	BBEDBP_23445	JJLGJG_23455	HIFMMH_23445	HHCGAD_23455	OCKMCF_23460
thiM		hydroxyethylthiazole kinase	105	105	1	1	23034				800	815	806	LJDOIC_19720	INHKBJ_03935	HBFHGO_20750	JGBBPF_02845	IPCPMH_14165	NKPAJO_22290	BHFOML_19235	KLINCN_06460	CKIADD_08250	LABKBB_25055	BEJPBG_06605	AFFMCO_25745	KMGJBA_02260	JIEEFO_03170	OFDMNJ_16330	ALHOMA_01165	MLIHHA_25260	GOIAPN_27200	MDLIGP_01880	EAHPIB_01005	KPCBEG_25720	FKHDPF_21230	CNHEEI_02255	EMEHJD_02170	EFEODE_20965	GKGLKC_24270	EILLKK_02090	BFFHIN_02090	ICOPCL_02090	NNJJEM_02090	HALPEA_02090	BBEDBP_02090	JJLGJG_02090	HIFMMH_02090	HHCGAD_02090	OCKMCF_02090
nheC		non-hemolytic enterotoxin NHE subunit C	105	105	1	1	34163				917	1088	1032	LJDOIC_15780	INHKBJ_21520	HBFHGO_17225	JGBBPF_20615	IPCPMH_20795	NKPAJO_03005	BHFOML_11870	KLINCN_12360	CKIADD_14295	LABKBB_15065	BEJPBG_03515	AFFMCO_22685	KMGJBA_10495	JIEEFO_04255	OFDMNJ_27795	ALHOMA_22605	MLIHHA_17725	GOIAPN_16845	MDLIGP_09185	EAHPIB_02745	KPCBEG_17805	FKHDPF_24110	CNHEEI_09220	EMEHJD_09560	EFEODE_07290	GKGLKC_10970	EILLKK_09515	BFFHIN_09515	ICOPCL_09515	NNJJEM_09515	HALPEA_09515	BBEDBP_09515	JJLGJG_09520	HIFMMH_09520	HHCGAD_09520	OCKMCF_09515
lacF		Phosphotransferase system cellobiose-specific component IIA	105	105	1	1	22300				320	416	320	LJDOIC_02975	INHKBJ_10990	HBFHGO_19800	JGBBPF_11930	IPCPMH_28675	NKPAJO_06590	BHFOML_16985	KLINCN_27400	CKIADD_04800	LABKBB_15955	BEJPBG_23350	AFFMCO_00170	KMGJBA_20050	JIEEFO_11745	OFDMNJ_20420	ALHOMA_13995	MLIHHA_22885	GOIAPN_24885	MDLIGP_04015	EAHPIB_12080	KPCBEG_22275	FKHDPF_18765	CNHEEI_04190	EMEHJD_04115	EFEODE_26555	GKGLKC_06500	EILLKK_04345	BFFHIN_04345	ICOPCL_04345	NNJJEM_04345	HALPEA_04345	BBEDBP_04345	JJLGJG_04345	HIFMMH_04345	HHCGAD_04345	OCKMCF_04345
AB hydrolase-1 domain-containing protein		AB hydrolase-1 domain-containing protein	105	105	1	1	32111				872	875	874	LJDOIC_03885	INHKBJ_22850	HBFHGO_27270	JGBBPF_27320	IPCPMH_05960	NKPAJO_07615	BHFOML_15935	KLINCN_08180	CKIADD_03755	LABKBB_17000	BEJPBG_05955	AFFMCO_30050	KMGJBA_04920	JIEEFO_06680	OFDMNJ_14840	ALHOMA_18455	MLIHHA_21850	GOIAPN_23850	MDLIGP_05055	EAHPIB_14310	KPCBEG_23320	FKHDPF_20330	CNHEEI_05295	EMEHJD_05425	EFEODE_22580	GKGLKC_20875	EILLKK_05380	BFFHIN_05380	ICOPCL_05380	NNJJEM_05380	HALPEA_05380	BBEDBP_05380	JJLGJG_05380	HIFMMH_05380	HHCGAD_05380	OCKMCF_05380
group_3544	feoA	Fe2+ transport protein FeoA	105	105	1	1	16366				227	227	227	LJDOIC_04545	INHKBJ_08960	HBFHGO_00185	JGBBPF_15075	IPCPMH_16260	NKPAJO_20030	BHFOML_24645	KLINCN_02720	CKIADD_07165	LABKBB_01745	BEJPBG_27910	AFFMCO_11250	KMGJBA_25005	JIEEFO_00345	OFDMNJ_27340	ALHOMA_06390	MLIHHA_00735	GOIAPN_02470	MDLIGP_24385	EAHPIB_11150	KPCBEG_06965	FKHDPF_14920	CNHEEI_24400	EMEHJD_24115	EFEODE_13465	GKGLKC_13425	EILLKK_24735	BFFHIN_24735	ICOPCL_24730	NNJJEM_24735	HALPEA_24715	BBEDBP_24715	JJLGJG_24725	HIFMMH_24715	HHCGAD_24725	OCKMCF_24730
group_3550	xerD	Site-specific recombinase XerD	105	105	1	1	16498				566	566	566	LJDOIC_04905	INHKBJ_17320	HBFHGO_13510	JGBBPF_13410	IPCPMH_16595	NKPAJO_20360	BHFOML_24975	KLINCN_03050	CKIADD_06835	LABKBB_02075	BEJPBG_02820	AFFMCO_01005	KMGJBA_00425	JIEEFO_00380	OFDMNJ_27005	ALHOMA_05585	MLIHHA_03140	GOIAPN_04415	MDLIGP_24050	EAHPIB_10805	KPCBEG_06630	FKHDPF_15255	CNHEEI_24060	EMEHJD_23750	EFEODE_13100	GKGLKC_10830	EILLKK_24400	BFFHIN_24400	ICOPCL_24395	NNJJEM_24400	HALPEA_24380	BBEDBP_24380	JJLGJG_24390	HIFMMH_24380	HHCGAD_24390	OCKMCF_24395
group_3551	ccmA	ABC-type multidrug transport system, ATPase component	105	105	1	1	18953				893	998	897	LJDOIC_05725	INHKBJ_13430	HBFHGO_11170	JGBBPF_16020	IPCPMH_02995	NKPAJO_14545	BHFOML_03575	KLINCN_21575	CKIADD_21800	LABKBB_08520	BEJPBG_14075	AFFMCO_03180	KMGJBA_21315	JIEEFO_19755	OFDMNJ_10450	ALHOMA_31710	MLIHHA_09595	GOIAPN_11915	MDLIGP_17590	EAHPIB_25000	KPCBEG_11725	FKHDPF_05015	CNHEEI_17770	EMEHJD_18015	EFEODE_21795	GKGLKC_03085	EILLKK_17945	BFFHIN_17945	ICOPCL_17940	NNJJEM_17945	HALPEA_17945	BBEDBP_17945	JJLGJG_17955	HIFMMH_17945	HHCGAD_17955	OCKMCF_17940
DUF2785 domain-containing protein		DUF2785 domain-containing protein	105	105	1	1	24885				824	824	824	LJDOIC_06830	INHKBJ_16030	HBFHGO_07960	JGBBPF_24765	IPCPMH_01410	NKPAJO_13300	BHFOML_06270	KLINCN_26865	CKIADD_19105	LABKBB_23930	BEJPBG_13625	AFFMCO_20405	KMGJBA_04035	JIEEFO_24770	OFDMNJ_28280	ALHOMA_29060	MLIHHA_27855	GOIAPN_01215	MDLIGP_14875	EAHPIB_23880	KPCBEG_17265	FKHDPF_01090	CNHEEI_15225	EMEHJD_15550	EFEODE_06280	GKGLKC_05400	EILLKK_15205	BFFHIN_15205	ICOPCL_15200	NNJJEM_15205	HALPEA_15205	BBEDBP_15205	JJLGJG_15210	HIFMMH_15205	HHCGAD_15210	OCKMCF_15200
sbcC		Exonuclease SbcC	105	105	1	1	35600				515	3089	3064	LJDOIC_08345	INHKBJ_09930	HBFHGO_02520	JGBBPF_07360	IPCPMH_22560	NKPAJO_00840	BHFOML_09625	KLINCN_14615	CKIADD_15770	LABKBB_12795	BEJPBG_10900	AFFMCO_02695	KMGJBA_11530	JIEEFO_09840	OFDMNJ_23720	ALHOMA_25040	MLIHHA_15445	GOIAPN_14565	MDLIGP_11455	EAHPIB_19810	KPCBEG_13820	FKHDPF_02760	CNHEEI_11855	EMEHJD_11725	EFEODE_09455	GKGLKC_25610	EILLKK_11785	BFFHIN_11785	ICOPCL_11785	NNJJEM_11785	HALPEA_11785	BBEDBP_11785	JJLGJG_11790	HIFMMH_11790	HHCGAD_11790	OCKMCF_11785
group_3577	caiD	Enoyl-CoA hydratase/carnithine racemase	105	105	1	1	35581				1055	1055	1055	LJDOIC_08365	INHKBJ_09950	HBFHGO_02540	JGBBPF_07380	IPCPMH_22580	NKPAJO_00860	BHFOML_09645	KLINCN_14595	CKIADD_15750	LABKBB_12815	BEJPBG_10880	AFFMCO_02715	KMGJBA_11550	JIEEFO_09820	OFDMNJ_23740	ALHOMA_25060	MLIHHA_15465	GOIAPN_14585	MDLIGP_11435	EAHPIB_19790	KPCBEG_13800	FKHDPF_02740	CNHEEI_11835	EMEHJD_11705	EFEODE_09435	GKGLKC_25630	EILLKK_11765	BFFHIN_11765	ICOPCL_11765	NNJJEM_11765	HALPEA_11765	BBEDBP_11765	JJLGJG_11770	HIFMMH_11770	HHCGAD_11770	OCKMCF_11765
yozG		DNA-binding transcriptional regulator, XRE family	105	105	1	1	25105				215	278	215	LJDOIC_13130	INHKBJ_16345	HBFHGO_06855	JGBBPF_24470	IPCPMH_01725	NKPAJO_13010	BHFOML_06580	KLINCN_26555	CKIADD_18795	LABKBB_23615	BEJPBG_04275	AFFMCO_26110	KMGJBA_03720	JIEEFO_25085	OFDMNJ_28595	ALHOMA_28745	MLIHHA_28175	GOIAPN_00895	MDLIGP_14560	EAHPIB_23590	KPCBEG_16945	FKHDPF_01390	CNHEEI_14925	EMEHJD_15240	EFEODE_05970	GKGLKC_00965	EILLKK_14885	BFFHIN_14885	ICOPCL_14880	NNJJEM_14885	HALPEA_14885	BBEDBP_14885	JJLGJG_14890	HIFMMH_14885	HHCGAD_14890	OCKMCF_14880
group_3586	Group-Specific protein	Group-Specific protein	105	105	1	1	15856				197	197	197	LJDOIC_10080	INHKBJ_14140	HBFHGO_03835	JGBBPF_09835	IPCPMH_15645	NKPAJO_16520	BHFOML_23455	KLINCN_05530	CKIADD_05985	LABKBB_21575	BEJPBG_18190	AFFMCO_13425	KMGJBA_15510	JIEEFO_03520	OFDMNJ_13410	ALHOMA_07110	MLIHHA_24095	GOIAPN_26070	MDLIGP_25470	EAHPIB_27185	KPCBEG_02265	FKHDPF_00350	CNHEEI_25670	EMEHJD_25450	EFEODE_01705	GKGLKC_15805	EILLKK_25930	BFFHIN_25930	ICOPCL_25925	NNJJEM_25930	HALPEA_25910	BBEDBP_25910	JJLGJG_25920	HIFMMH_25910	HHCGAD_25920	OCKMCF_25925
group_3588	trkA	Trk/Ktr K+ transport system regulatory component TrkA/KtrA/KtrC, RCK domain	105	105	1	1	16203				584	995	991	LJDOIC_10865	INHKBJ_16715	HBFHGO_02060	JGBBPF_12725	IPCPMH_28075	NKPAJO_26625	BHFOML_24225	KLINCN_03860	CKIADD_05215	LABKBB_22340	BEJPBG_19015	AFFMCO_12625	KMGJBA_03420	JIEEFO_24570	OFDMNJ_14100	ALHOMA_07040	MLIHHA_23335	GOIAPN_25305	MDLIGP_24705	EAHPIB_26365	KPCBEG_01490	FKHDPF_19750	CNHEEI_24860	EMEHJD_24570	EFEODE_23790	GKGLKC_14330	EILLKK_25165	BFFHIN_25165	ICOPCL_25160	NNJJEM_25165	HALPEA_25145	BBEDBP_25145	JJLGJG_25155	HIFMMH_25145	HHCGAD_25155	OCKMCF_25160
proB		Glutamate 5-kinase	105	105	1	1	25135				1061	1268	1215	LJDOIC_13185	INHKBJ_16400	HBFHGO_06800	JGBBPF_24415	IPCPMH_01770	NKPAJO_12955	BHFOML_06625	KLINCN_26510	CKIADD_18750	LABKBB_23570	BEJPBG_04320	AFFMCO_26060	KMGJBA_03675	JIEEFO_25130	OFDMNJ_28640	ALHOMA_28590	MLIHHA_28220	GOIAPN_00850	MDLIGP_14515	EAHPIB_23550	KPCBEG_16900	FKHDPF_01445	CNHEEI_14870	EMEHJD_15195	EFEODE_05925	GKGLKC_01015	EILLKK_14840	BFFHIN_14840	ICOPCL_14835	NNJJEM_14840	HALPEA_14840	BBEDBP_14840	JJLGJG_14845	HIFMMH_14840	HHCGAD_14845	OCKMCF_14835
deoR		DNA-binding transcriptional regulator LsrR, DeoR family	105	105	1	1	25163				569	932	928	LJDOIC_13245	INHKBJ_16450	HBFHGO_06750	JGBBPF_24360	IPCPMH_01840	NKPAJO_12885	BHFOML_06690	KLINCN_26445	CKIADD_18685	LABKBB_23505	BEJPBG_04395	AFFMCO_25990	KMGJBA_03605	JIEEFO_25205	OFDMNJ_28710	ALHOMA_28655	MLIHHA_28295	GOIAPN_00775	MDLIGP_14445	EAHPIB_23480	KPCBEG_16825	FKHDPF_01520	CNHEEI_14795	EMEHJD_15120	EFEODE_05855	GKGLKC_08280	EILLKK_14765	BFFHIN_14765	ICOPCL_14760	NNJJEM_14765	HALPEA_14765	BBEDBP_14765	JJLGJG_14770	HIFMMH_14765	HHCGAD_14770	OCKMCF_14760
UPF0180 protein BCG9842_B3897		UPF0180 protein BCG9842_B3897	105	105	1	1	33203				239	248	241	LJDOIC_13440	INHKBJ_15985	HBFHGO_09785	JGBBPF_25600	IPCPMH_17820	NKPAJO_10610	BHFOML_14130	KLINCN_09995	CKIADD_00890	LABKBB_18815	BEJPBG_24670	AFFMCO_15325	KMGJBA_17015	JIEEFO_20785	OFDMNJ_20035	ALHOMA_20395	MLIHHA_20040	GOIAPN_22010	MDLIGP_06870	EAHPIB_05070	KPCBEG_20075	FKHDPF_06755	CNHEEI_07070	EMEHJD_07395	EFEODE_24475	GKGLKC_25020	EILLKK_07195	BFFHIN_07195	ICOPCL_07195	NNJJEM_07195	HALPEA_07195	BBEDBP_07195	JJLGJG_07195	HIFMMH_07195	HHCGAD_07195	OCKMCF_07195
sat		Sulfate adenylyltransferase	105	105	1	1	33241				1136	1136	1136	LJDOIC_13580	INHKBJ_15845	HBFHGO_09645	JGBBPF_25460	IPCPMH_17965	NKPAJO_10470	BHFOML_13985	KLINCN_10140	CKIADD_00745	LABKBB_18960	BEJPBG_24525	AFFMCO_15465	KMGJBA_16870	JIEEFO_20930	OFDMNJ_19890	ALHOMA_20250	MLIHHA_19895	GOIAPN_21865	MDLIGP_07015	EAHPIB_05210	KPCBEG_20220	FKHDPF_06895	CNHEEI_07210	EMEHJD_07540	EFEODE_24620	GKGLKC_15070	EILLKK_07340	BFFHIN_07340	ICOPCL_07340	NNJJEM_07340	HALPEA_07340	BBEDBP_07340	JJLGJG_07340	HIFMMH_07340	HHCGAD_07340	OCKMCF_07340
galM		Galactose mutarotase or related enzyme	105	105	1	1	33513				836	872	871	LJDOIC_14465	INHKBJ_16990	HBFHGO_21335	JGBBPF_21925	IPCPMH_18875	NKPAJO_09585	BHFOML_13095	KLINCN_11030	CKIADD_13070	LABKBB_25995	BEJPBG_01975	AFFMCO_01260	KMGJBA_05630	JIEEFO_23255	OFDMNJ_18980	ALHOMA_21965	MLIHHA_19000	GOIAPN_20970	MDLIGP_07920	EAHPIB_19075	KPCBEG_21120	FKHDPF_25220	CNHEEI_08100	EMEHJD_08390	EFEODE_25470	GKGLKC_02260	EILLKK_08235	BFFHIN_08235	ICOPCL_08235	NNJJEM_08235	HALPEA_08235	BBEDBP_08235	JJLGJG_08235	HIFMMH_08235	HHCGAD_08235	OCKMCF_08235
flgN		Flagellar protein FlgN	105	105	1	1	33587				131	452	448	LJDOIC_14660	INHKBJ_19580	HBFHGO_26565	JGBBPF_21730	IPCPMH_19090	NKPAJO_09365	BHFOML_12880	KLINCN_11245	CKIADD_13285	LABKBB_26220	BEJPBG_02195	AFFMCO_07140	KMGJBA_05845	JIEEFO_16105	OFDMNJ_18765	ALHOMA_21755	MLIHHA_18785	GOIAPN_20755	MDLIGP_08140	EAHPIB_18870	KPCBEG_21335	FKHDPF_25010	CNHEEI_08310	EMEHJD_08600	EFEODE_25680	GKGLKC_25790	EILLKK_08450	BFFHIN_08450	ICOPCL_08450	NNJJEM_08450	HALPEA_08450	BBEDBP_08450	JJLGJG_08450	HIFMMH_08450	HHCGAD_08450	OCKMCF_08450
flgB		flagellar basal body rod protein FlgB	105	105	1	1	33602				407	506	409	LJDOIC_14690	INHKBJ_19550	HBFHGO_26595	JGBBPF_21700	IPCPMH_19125	NKPAJO_09335	BHFOML_12850	KLINCN_11275	CKIADD_13315	LABKBB_26255	BEJPBG_02225	AFFMCO_07170	KMGJBA_05880	JIEEFO_16070	OFDMNJ_18730	ALHOMA_21725	MLIHHA_18750	GOIAPN_20720	MDLIGP_08175	EAHPIB_18840	KPCBEG_21370	FKHDPF_24980	CNHEEI_08340	EMEHJD_08630	EFEODE_25710	GKGLKC_25760	EILLKK_08485	BFFHIN_08485	ICOPCL_08485	NNJJEM_08485	HALPEA_08485	BBEDBP_08485	JJLGJG_08485	HIFMMH_08485	HHCGAD_08485	OCKMCF_08485
sulP		Sulfate permease or related transporter, MFS superfamily	105	105	1	1	22599				1451	1451	1451	LJDOIC_16995	INHKBJ_01810	HBFHGO_02675	JGBBPF_22255	IPCPMH_11835	NKPAJO_19360	BHFOML_17770	KLINCN_01565	CKIADD_21905	LABKBB_27520	BEJPBG_01615	AFFMCO_28025	KMGJBA_14705	JIEEFO_01320	OFDMNJ_12245	ALHOMA_12720	MLIHHA_26705	GOIAPN_28520	MDLIGP_03290	EAHPIB_18075	KPCBEG_24925	FKHDPF_22250	CNHEEI_03450	EMEHJD_03350	EFEODE_03285	GKGLKC_00250	EILLKK_03565	BFFHIN_03565	ICOPCL_03565	NNJJEM_03565	HALPEA_03565	BBEDBP_03565	JJLGJG_03565	HIFMMH_03565	HHCGAD_03565	OCKMCF_03565
group_3690	ugpQ	Glycerophosphoryl diester phosphodiesterase	105	105	1	1	20127				725	725	725	LJDOIC_17785	INHKBJ_18260	HBFHGO_19360	JGBBPF_05110	IPCPMH_09850	NKPAJO_21040	BHFOML_21890	KLINCN_03385	CKIADD_11370	LABKBB_20025	BEJPBG_18380	AFFMCO_23755	KMGJBA_01025	JIEEFO_19805	OFDMNJ_08020	ALHOMA_08765	MLIHHA_27110	GOIAPN_00080	MDLIGP_27025	EAHPIB_25750	KPCBEG_00050	FKHDPF_26010	CNHEEI_27110	EMEHJD_26940	EFEODE_12935	GKGLKC_23195	EILLKK_27490	BFFHIN_27490	ICOPCL_27485	NNJJEM_27490	HALPEA_27470	BBEDBP_27470	JJLGJG_27480	HIFMMH_27470	HHCGAD_27480	OCKMCF_27485
DUF2536 domain-containing protein		DUF2536 domain-containing protein	105	105	1	1	17374				215	215	215	LJDOIC_26470	INHKBJ_26540	HBFHGO_23025	JGBBPF_19120	IPCPMH_24605	NKPAJO_05445	BHFOML_26860	KLINCN_17040	CKIADD_25845	LABKBB_03950	BEJPBG_12735	AFFMCO_27125	KMGJBA_22580	JIEEFO_27900	OFDMNJ_21000	ALHOMA_04255	MLIHHA_05025	GOIAPN_06295	MDLIGP_22165	EAHPIB_08800	KPCBEG_04745	FKHDPF_12815	CNHEEI_22265	EMEHJD_21920	EFEODE_15900	GKGLKC_25640	EILLKK_22520	BFFHIN_22520	ICOPCL_22515	NNJJEM_22520	HALPEA_22500	BBEDBP_22500	JJLGJG_22510	HIFMMH_22500	HHCGAD_22510	OCKMCF_22515
DUF1641 domain-containing protein		DUF1641 domain-containing protein	105	105	1	1	2825				440	440	440	LJDOIC_10000	INHKBJ_28085	HBFHGO_06195	JGBBPF_09755	IPCPMH_15550	NKPAJO_16435	BHFOML_23365	KLINCN_02115	CKIADD_11255	LABKBB_21480	BEJPBG_18105	AFFMCO_13510	KMGJBA_29285	JIEEFO_14805	OFDMNJ_13315	ALHOMA_07405	MLIHHA_24190	GOIAPN_26165	MDLIGP_25565	EAHPIB_27265	KPCBEG_02360	FKHDPF_09675	CNHEEI_25750	EMEHJD_25525	EFEODE_01630	GKGLKC_06935	EILLKK_26025	BFFHIN_26025	ICOPCL_26020	NNJJEM_26025	HALPEA_26005	BBEDBP_26005	JJLGJG_26015	HIFMMH_26005	HHCGAD_26015	OCKMCF_26020
Fur-regulated basic protein B		Fur-regulated basic protein B	105	105	1	1	2498				134	134	134	LJDOIC_22965	INHKBJ_23830	HBFHGO_18655	JGBBPF_05810	IPCPMH_00370	NKPAJO_15700	BHFOML_22565	KLINCN_04490	CKIADD_10445	LABKBB_20695	BEJPBG_05100	AFFMCO_03840	KMGJBA_09165	JIEEFO_24105	OFDMNJ_03830	ALHOMA_08095	MLIHHA_01880	GOIAPN_03610	MDLIGP_26345	EAHPIB_27980	KPCBEG_01225	FKHDPF_10395	CNHEEI_26470	EMEHJD_26280	EFEODE_11710	GKGLKC_22120	EILLKK_26815	BFFHIN_26815	ICOPCL_26810	NNJJEM_26815	HALPEA_26795	BBEDBP_26795	JJLGJG_26805	HIFMMH_26795	HHCGAD_26805	OCKMCF_26810
group_36980	Group-specific protein	Group-specific protein	105	105	1	1	33268				209	209	209	LJDOIC_13680	INHKBJ_15750	HBFHGO_11765	JGBBPF_13460	IPCPMH_18060	NKPAJO_10375	BHFOML_13890	KLINCN_10235	CKIADD_26485	LABKBB_19055	BEJPBG_24430	AFFMCO_15560	KMGJBA_16775	JIEEFO_21025	OFDMNJ_19795	ALHOMA_20155	MLIHHA_19800	GOIAPN_21770	MDLIGP_07110	EAHPIB_05305	KPCBEG_20315	FKHDPF_06990	CNHEEI_07310	EMEHJD_07635	EFEODE_24715	GKGLKC_06140	EILLKK_07435	BFFHIN_07435	ICOPCL_07435	NNJJEM_07435	HALPEA_07435	BBEDBP_07435	JJLGJG_07435	HIFMMH_07435	HHCGAD_07435	OCKMCF_07435
group_36981	yjcZ	Sporulation protein YjcZ	105	105	1	1	32152				71	71	71	LJDOIC_03785	INHKBJ_22940	HBFHGO_27360	JGBBPF_27220	IPCPMH_06060	NKPAJO_07720	BHFOML_15835	KLINCN_08280	CKIADD_03655	LABKBB_17105	BEJPBG_06055	AFFMCO_30130	KMGJBA_05020	JIEEFO_06780	OFDMNJ_14740	ALHOMA_19075	MLIHHA_21745	GOIAPN_23745	MDLIGP_05155	EAHPIB_14210	KPCBEG_23425	FKHDPF_20435	CNHEEI_05400	EMEHJD_05540	EFEODE_22465	GKGLKC_20975	EILLKK_05485	BFFHIN_05485	ICOPCL_05485	NNJJEM_05485	HALPEA_05485	BBEDBP_05485	JJLGJG_05485	HIFMMH_05485	HHCGAD_05485	OCKMCF_05485
spoVM		Stage V sporulation protein SpoVM, required for spore cortex and coat synthesis	105	105	1	1	18375				80	80	80	LJDOIC_23870	INHKBJ_20485	HBFHGO_25620	JGBBPF_18065	IPCPMH_13235	NKPAJO_17505	BHFOML_01935	KLINCN_19935	CKIADD_22945	LABKBB_06865	BEJPBG_09585	AFFMCO_09850	KMGJBA_25930	JIEEFO_18110	OFDMNJ_25570	ALHOMA_33545	MLIHHA_07950	GOIAPN_09220	MDLIGP_19240	EAHPIB_15830	KPCBEG_08955	FKHDPF_07865	CNHEEI_19675	EMEHJD_19345	EFEODE_18470	GKGLKC_21905	EILLKK_19590	BFFHIN_19590	ICOPCL_19585	NNJJEM_19590	HALPEA_19590	BBEDBP_19590	JJLGJG_19600	HIFMMH_19590	HHCGAD_19600	OCKMCF_19585
yozD		YozD family protein	105	105	1	1	35472				179	179	179	LJDOIC_08540	INHKBJ_12630	HBFHGO_17705	JGBBPF_07570	IPCPMH_22805	NKPAJO_01050	BHFOML_09875	KLINCN_14370	CKIADD_15520	LABKBB_13040	BEJPBG_10645	AFFMCO_26865	KMGJBA_06585	JIEEFO_09595	OFDMNJ_23965	ALHOMA_24875	MLIHHA_15690	GOIAPN_14810	MDLIGP_11210	EAHPIB_20320	KPCBEG_13575	FKHDPF_02545	CNHEEI_11640	EMEHJD_11520	EFEODE_09250	GKGLKC_09530	EILLKK_11540	BFFHIN_11540	ICOPCL_11540	NNJJEM_11540	HALPEA_11540	BBEDBP_11540	JJLGJG_11545	HIFMMH_11545	HHCGAD_11545	OCKMCF_11540
acpP		acyl carrier protein	105	105	1	1	18386				233	233	233	LJDOIC_23825	INHKBJ_20440	HBFHGO_25665	JGBBPF_18110	IPCPMH_13190	NKPAJO_17460	BHFOML_01980	KLINCN_19980	CKIADD_22905	LABKBB_06910	BEJPBG_09540	AFFMCO_09805	KMGJBA_25975	JIEEFO_18155	OFDMNJ_25615	ALHOMA_33500	MLIHHA_07995	GOIAPN_09265	MDLIGP_19195	EAHPIB_15785	KPCBEG_08910	FKHDPF_07820	CNHEEI_19630	EMEHJD_19300	EFEODE_18515	GKGLKC_21950	EILLKK_19545	BFFHIN_19545	ICOPCL_19540	NNJJEM_19545	HALPEA_19545	BBEDBP_19545	JJLGJG_19555	HIFMMH_19545	HHCGAD_19555	OCKMCF_19540
Coat F domain protein		Coat F domain protein	105	105	1	1	15969				185	185	185	LJDOIC_10335	INHKBJ_13845	HBFHGO_00455	JGBBPF_12205	IPCPMH_15880	NKPAJO_22660	BHFOML_23690	KLINCN_00980	CKIADD_05750	LABKBB_21810	BEJPBG_19530	AFFMCO_13160	KMGJBA_28270	JIEEFO_03285	OFDMNJ_24540	ALHOMA_06510	MLIHHA_23865	GOIAPN_25835	MDLIGP_25235	EAHPIB_26885	KPCBEG_02030	FKHDPF_27000	CNHEEI_25420	EMEHJD_25195	EFEODE_14025	GKGLKC_18720	EILLKK_25695	BFFHIN_25695	ICOPCL_25690	NNJJEM_25695	HALPEA_25675	BBEDBP_25675	JJLGJG_25685	HIFMMH_25675	HHCGAD_25685	OCKMCF_25690
rplS		50S ribosomal protein L19	105	105	1	1	18398				344	344	344	LJDOIC_23775	INHKBJ_20390	HBFHGO_25715	JGBBPF_18160	IPCPMH_13140	NKPAJO_17410	BHFOML_02030	KLINCN_20030	CKIADD_22465	LABKBB_06960	BEJPBG_09490	AFFMCO_09755	KMGJBA_26025	JIEEFO_18205	OFDMNJ_25665	ALHOMA_33450	MLIHHA_08045	GOIAPN_09315	MDLIGP_19145	EAHPIB_15735	KPCBEG_08860	FKHDPF_07770	CNHEEI_19580	EMEHJD_19250	EFEODE_18565	GKGLKC_04740	EILLKK_19495	BFFHIN_19495	ICOPCL_19490	NNJJEM_19495	HALPEA_19495	BBEDBP_19495	JJLGJG_19505	HIFMMH_19495	HHCGAD_19505	OCKMCF_19490
rpmI		50S ribosomal protein L35	105	105	1	1	16897				200	200	200	LJDOIC_27400	INHKBJ_07755	HBFHGO_12885	JGBBPF_06460	IPCPMH_23575	NKPAJO_21245	BHFOML_25830	KLINCN_16000	CKIADD_09000	LABKBB_02920	BEJPBG_11540	AFFMCO_24180	KMGJBA_27760	JIEEFO_13040	OFDMNJ_07325	ALHOMA_05070	MLIHHA_03995	GOIAPN_05265	MDLIGP_23195	EAHPIB_16520	KPCBEG_05780	FKHDPF_09380	CNHEEI_23200	EMEHJD_22870	EFEODE_14860	GKGLKC_05715	EILLKK_23550	BFFHIN_23550	ICOPCL_23545	NNJJEM_23550	HALPEA_23530	BBEDBP_23530	JJLGJG_23540	HIFMMH_23530	HHCGAD_23540	OCKMCF_23545
rpsO		30S ribosomal protein S15	105	105	1	1	18436				269	269	269	LJDOIC_23615	INHKBJ_20230	HBFHGO_25875	JGBBPF_18320	IPCPMH_12980	NKPAJO_17250	BHFOML_02190	KLINCN_20190	CKIADD_22625	LABKBB_07120	BEJPBG_09330	AFFMCO_09595	KMGJBA_26185	JIEEFO_18365	OFDMNJ_25825	ALHOMA_33290	MLIHHA_08205	GOIAPN_09475	MDLIGP_18985	EAHPIB_15560	KPCBEG_08700	FKHDPF_07610	CNHEEI_19420	EMEHJD_19090	EFEODE_18725	GKGLKC_01270	EILLKK_19335	BFFHIN_19335	ICOPCL_19330	NNJJEM_19335	HALPEA_19335	BBEDBP_19335	JJLGJG_19345	HIFMMH_19335	HHCGAD_19345	OCKMCF_19330
nikR		Metal-responsive transcriptional regulator, contains CopG/Arc/MetJ DNA-binding domain	105	105	1	1	23311				287	287	287	LJDOIC_20890	INHKBJ_23045	HBFHGO_26400	JGBBPF_06900	IPCPMH_03215	NKPAJO_27345	BHFOML_19960	KLINCN_00070	CKIADD_14440	LABKBB_28385	BEJPBG_26355	AFFMCO_08840	KMGJBA_14210	JIEEFO_13325	OFDMNJ_00260	ALHOMA_27000	MLIHHA_00530	GOIAPN_02300	MDLIGP_01250	EAHPIB_05460	KPCBEG_27215	FKHDPF_13905	CNHEEI_01465	EMEHJD_01415	EFEODE_19935	GKGLKC_22420	EILLKK_01355	BFFHIN_01355	ICOPCL_01355	NNJJEM_01355	HALPEA_01355	BBEDBP_01355	JJLGJG_01355	HIFMMH_01355	HHCGAD_01355	OCKMCF_01355
rpmG		50S ribosomal protein L33	105	105	1	1	17565				149	149	149	LJDOIC_25935	INHKBJ_26010	HBFHGO_23555	JGBBPF_19655	IPCPMH_25140	NKPAJO_04915	BHFOML_27395	KLINCN_17575	CKIADD_25315	LABKBB_04480	BEJPBG_16980	AFFMCO_21665	KMGJBA_23120	JIEEFO_27360	OFDMNJ_21535	ALHOMA_03130	MLIHHA_05560	GOIAPN_06830	MDLIGP_21625	EAHPIB_08270	KPCBEG_04210	FKHDPF_12285	CNHEEI_21735	EMEHJD_21390	EFEODE_16430	GKGLKC_12265	EILLKK_21980	BFFHIN_21980	ICOPCL_21975	NNJJEM_21980	HALPEA_21960	BBEDBP_21960	JJLGJG_21970	HIFMMH_21960	HHCGAD_21970	OCKMCF_21975
nifU		Fe-S cluster biogenesis protein NfuA, 4Fe-4S-binding domain	105	105	1	1	16068				236	236	236	LJDOIC_10605	INHKBJ_04270	HBFHGO_22165	JGBBPF_12445	IPCPMH_16135	NKPAJO_22905	BHFOML_23945	KLINCN_15180	CKIADD_05495	LABKBB_22065	BEJPBG_19265	AFFMCO_12885	KMGJBA_28525	JIEEFO_01850	OFDMNJ_14375	ALHOMA_06765	MLIHHA_23610	GOIAPN_25580	MDLIGP_24980	EAHPIB_26630	KPCBEG_01775	FKHDPF_20070	CNHEEI_25180	EMEHJD_24830	EFEODE_23530	GKGLKC_01630	EILLKK_25440	BFFHIN_25440	ICOPCL_25435	NNJJEM_25440	HALPEA_25420	BBEDBP_25420	JJLGJG_25430	HIFMMH_25420	HHCGAD_25430	OCKMCF_25435
Glycerate kinase		Glycerate kinase	105	105	1	1	23196				164	164	164	LJDOIC_19300	INHKBJ_09295	HBFHGO_21170	JGBBPF_12855	IPCPMH_14555	NKPAJO_21915	BHFOML_19620	KLINCN_06850	CKIADD_07865	LABKBB_25445	BEJPBG_07165	AFFMCO_06580	KMGJBA_18575	JIEEFO_02780	OFDMNJ_08260	ALHOMA_01580	MLIHHA_24870	GOIAPN_26810	MDLIGP_01485	EAHPIB_01385	KPCBEG_25325	FKHDPF_21605	CNHEEI_01880	EMEHJD_01765	EFEODE_20560	GKGLKC_21530	EILLKK_01700	BFFHIN_01700	ICOPCL_01700	NNJJEM_01700	HALPEA_01700	BBEDBP_01700	JJLGJG_01700	HIFMMH_01700	HHCGAD_01700	OCKMCF_01700
group_36998	yloU	Uncharacterized conserved protein YloU, alkaline shock protein (Asp23) family	105	105	1	1	18377				362	362	362	LJDOIC_23860	INHKBJ_20475	HBFHGO_25630	JGBBPF_18075	IPCPMH_13225	NKPAJO_17495	BHFOML_01945	KLINCN_19945	CKIADD_22940	LABKBB_06875	BEJPBG_09575	AFFMCO_09840	KMGJBA_25940	JIEEFO_18120	OFDMNJ_25580	ALHOMA_33535	MLIHHA_07960	GOIAPN_09230	MDLIGP_19230	EAHPIB_15820	KPCBEG_08945	FKHDPF_07855	CNHEEI_19665	EMEHJD_19335	EFEODE_18480	GKGLKC_21915	EILLKK_19580	BFFHIN_19580	ICOPCL_19575	NNJJEM_19580	HALPEA_19580	BBEDBP_19580	JJLGJG_19590	HIFMMH_19580	HHCGAD_19590	OCKMCF_19575
prfB		peptide chain release factor 2	105	105	1	1	2599				74	74	74	LJDOIC_15295	INHKBJ_27560	HBFHGO_27735	JGBBPF_09325	IPCPMH_28010	NKPAJO_15945	BHFOML_22835	KLINCN_07190	CKIADD_10720	LABKBB_20955	BEJPBG_18920	AFFMCO_05620	KMGJBA_15580	JIEEFO_14275	OFDMNJ_12780	ALHOMA_07830	MLIHHA_24720	GOIAPN_26690	MDLIGP_26090	EAHPIB_27720	KPCBEG_02895	FKHDPF_10150	CNHEEI_26225	EMEHJD_26020	EFEODE_11975	GKGLKC_03305	EILLKK_26550	BFFHIN_26550	ICOPCL_26545	NNJJEM_26550	HALPEA_26530	BBEDBP_26530	JJLGJG_26540	HIFMMH_26530	HHCGAD_26540	OCKMCF_26545
rpsU		30S ribosomal protein S21	105	105	1	1	17513				173	173	173	LJDOIC_26145	INHKBJ_26215	HBFHGO_23350	JGBBPF_19445	IPCPMH_24935	NKPAJO_05120	BHFOML_27190	KLINCN_17370	CKIADD_25520	LABKBB_04275	BEJPBG_17185	AFFMCO_21870	KMGJBA_22915	JIEEFO_27570	OFDMNJ_21330	ALHOMA_03210	MLIHHA_05355	GOIAPN_06625	MDLIGP_21830	EAHPIB_08475	KPCBEG_04415	FKHDPF_12490	CNHEEI_21940	EMEHJD_21595	EFEODE_16225	GKGLKC_17175	EILLKK_22185	BFFHIN_22185	ICOPCL_22180	NNJJEM_22185	HALPEA_22165	BBEDBP_22165	JJLGJG_22175	HIFMMH_22165	HHCGAD_22175	OCKMCF_22180
spoVS		stage V sporulation protein SpoVS	105	105	1	1	18479				260	260	260	LJDOIC_12240	INHKBJ_20080	HBFHGO_26025	JGBBPF_18470	IPCPMH_12820	NKPAJO_16860	BHFOML_02350	KLINCN_20350	CKIADD_22785	LABKBB_07280	BEJPBG_09175	AFFMCO_09440	KMGJBA_26345	JIEEFO_18525	OFDMNJ_25985	ALHOMA_33135	MLIHHA_08365	GOIAPN_10685	MDLIGP_18825	EAHPIB_15405	KPCBEG_08540	FKHDPF_00530	CNHEEI_19015	EMEHJD_18935	EFEODE_18880	GKGLKC_05060	EILLKK_19175	BFFHIN_19175	ICOPCL_19170	NNJJEM_19175	HALPEA_19175	BBEDBP_19175	JJLGJG_19185	HIFMMH_19175	HHCGAD_19185	OCKMCF_19170
speH1		S-adenosylmethionine decarboxylase proenzyme	105	105	1	1	16890				392	392	392	LJDOIC_27440	INHKBJ_22675	HBFHGO_21835	JGBBPF_06420	IPCPMH_23540	NKPAJO_21280	BHFOML_25795	KLINCN_15965	CKIADD_28205	LABKBB_02885	BEJPBG_11505	AFFMCO_24145	KMGJBA_27725	JIEEFO_13075	OFDMNJ_07360	ALHOMA_05035	MLIHHA_03960	GOIAPN_05230	MDLIGP_23230	EAHPIB_16485	KPCBEG_05815	FKHDPF_09345	CNHEEI_23235	EMEHJD_22905	EFEODE_14825	GKGLKC_05680	EILLKK_23585	BFFHIN_23585	ICOPCL_23580	NNJJEM_23585	HALPEA_23565	BBEDBP_23565	JJLGJG_23575	HIFMMH_23565	HHCGAD_23575	OCKMCF_23580
atpE		F0F1 ATP synthase subunit C	105	105	1	1	20014				218	218	218	LJDOIC_23380	INHKBJ_00740	HBFHGO_19045	JGBBPF_05425	IPCPMH_02175	NKPAJO_15360	BHFOML_22205	KLINCN_05795	CKIADD_10085	LABKBB_20340	BEJPBG_05450	AFFMCO_00620	KMGJBA_19465	JIEEFO_09185	OFDMNJ_00890	ALHOMA_08455	MLIHHA_28565	GOIAPN_01560	MDLIGP_26710	EAHPIB_28325	KPCBEG_00865	FKHDPF_10735	CNHEEI_26810	EMEHJD_26630	EFEODE_11360	GKGLKC_06695	EILLKK_27175	BFFHIN_27175	ICOPCL_27170	NNJJEM_27175	HALPEA_27155	BBEDBP_27155	JJLGJG_27165	HIFMMH_27155	HHCGAD_27165	OCKMCF_27170
tatA		Sec-independent protein translocase protein TatA	105	105	1	1	35380				185	185	185	LJDOIC_08835	INHKBJ_12325	HBFHGO_18010	JGBBPF_07865	IPCPMH_20010	NKPAJO_01350	BHFOML_10180	KLINCN_14065	CKIADD_15215	LABKBB_13350	BEJPBG_28125	AFFMCO_23225	KMGJBA_18795	JIEEFO_00770	OFDMNJ_16840	ALHOMA_24575	MLIHHA_16000	GOIAPN_15120	MDLIGP_10895	EAHPIB_21815	KPCBEG_13265	FKHDPF_02250	CNHEEI_11345	EMEHJD_11225	EFEODE_08955	GKGLKC_14595	EILLKK_11230	BFFHIN_11230	ICOPCL_11230	NNJJEM_11230	HALPEA_11230	BBEDBP_11230	JJLGJG_11235	HIFMMH_11235	HHCGAD_11235	OCKMCF_11230
yvlD		DUF360 domain-containing protein	105	105	1	1	2646				380	380	380	LJDOIC_09670	INHKBJ_27680	HBFHGO_27615	JGBBPF_09440	IPCPMH_15150	NKPAJO_16070	BHFOML_22975	KLINCN_07055	CKIADD_10865	LABKBB_21090	BEJPBG_08425	AFFMCO_05495	KMGJBA_15715	JIEEFO_14410	OFDMNJ_12915	ALHOMA_07705	MLIHHA_24585	GOIAPN_26560	MDLIGP_25960	EAHPIB_27600	KPCBEG_02760	FKHDPF_10025	CNHEEI_26100	EMEHJD_25895	EFEODE_12100	GKGLKC_03175	EILLKK_26420	BFFHIN_26420	ICOPCL_26415	NNJJEM_26420	HALPEA_26400	BBEDBP_26400	JJLGJG_26410	HIFMMH_26400	HHCGAD_26410	OCKMCF_26415
[truncated: 37,198 more rows]
[truncated: 69 more columns]

## Sheet: Table S7 Virulence genes
					Capsule synthesis transcriptional regulator		alginate_lyase_family_protein_	thiol-activated_cytolysin	Asb-Petrobactin					ATP-grasp_domain-containing_protein	Anthrax_toxin_expression_trans-acting_transcriptional_regulator_AtxA	s-layer_protein_[BslA_(VF0411)-_Adherence_	pXO2 capsular genes					hydrolase	chemotaxis_protein			Polysac_cap	glutamyltranspeptidase	Polysac_cap	CryIII_delta-endotoxin_[Insecticidal_crystalline_toxins		cytotoxin_K_[CytK_(VF0535)-_Exotoxin	aminotransferase_family_protein		Bacilibactin				secretion_system_protein_EssC				Fe(3+)-hydroxamate_ABC_transporter_permease	Flagellin related genes
[truncated: 104 more rows]
[truncated: 73 more columns]
